# Supplementary material for: The seed water content as a time-independent physiological trait during germination in wild tree species such as Ceiba aesculifolia
Source: Sci Rep. 2020 Jun 26;10:10429. doi: 10.1038/s41598-020-66759-3 (PMC7319967; doi:10.1038/s41598-020-66759-3)
Supplement: Supplementary file 2 — Supplementary Information 2. [file 41598_2020_66759_MOESM2_ESM.xlsx]

## Sheet: Sheet1
Supplementary material for the manuscript: The seed water content as a time-independent physiological trait during germination in wild tree species such as Ceiba aesculifolia, by Gómez-Maqueo, X., Soriano, D., Velázquez-Rosas, N., Alvarado-López, S., Jiménez-Durán, K., Garciadiego, M., and Gamboa-deBuen, A.
Supplemental RNASeq data file
Trinity stats										libraries from biosample:
	libraries from biosample:					libraries from biosample:				SAMN12611292																libraries from biosample:
	SAMN12611291					SAMN12611291			AG-1416C	CONTROL			AG-14TRC	CONTROL			AG-143aT0C	CONTROL			AG-143aTRC	CONTROL				SAMN12611292
library1	Total trinity transcripts:	39806				Paired-end libraries	total read count		library1	Total trinity transcripts:	70164		library13	Total trinity transcripts:	254728		library25	Total trinity transcripts:	241656		library37	Total trinity transcripts:	254317			Paired-end libraries	total read count
	Percent GC	42.64		library1	1	AG_C1_1_3C_R1	4498548			Percent GC	41.64			Percent GC	40.35			Percent GC	40.47			Percent GC	40.42		library1	POOL1_XIMENA_1_1	1260657
	Contig N50	1442		library1	2	AG_C1_1_3C_R2	4498548			Contig N50	1301			Contig N50	1097			Contig N50	1099			Contig N50	1099		library1	POOL1_XIMENA_1_2	1260657
	Median contig length	876		library2	3	AG_C2_1_1_R1	3492306			Median contig length	673			Median contig length	591			Median contig length	584			Median contig length	597		library2	POOL1_XIMENA_2_1	1960316
	Average contig	1104.88		library2	4	AG_C2_1_1_R2	3492306			Average contig	938.41			Average contig	814.73			Average contig	812.41			Average contig	819.61		library2	POOL1_XIMENA_2_2	1960316
				library3	5	AG_C3_3_1_R1	6702499		AG-15R16C	CONTROL			AG-15RTRC	CONTROL			AG-12T0C	CONTROL			AG-12TRC	CONTROL			library3	POOL1_XIMENA_3_1	3233783
library2	Total trinity transcripts:	42511		library3	6	AG_C3_3_1_R2	6702499		library2	Total trinity transcripts:	132430		library14	Total trinity transcripts:	288247		library26	Total trinity transcripts:	249854		library38	Total trinity transcripts:	200627		library3	POOL1_XIMENA_3_2	3233783
	Percent GC	42.61		library4	7	AG_P1_1_2P_R1	5383072			Percent GC	41.04			Percent GC	40.2			Percent GC	40.57			Percent GC	40.97		library4	POOL1_XIMENA_4_1	1217511
	Contig N50	1444		library4	8	AG_P1_1_2P_R2	5383072			Contig N50	1245			Contig N50	1040			Contig N50	1093			Contig N50	1170		library4	POOL1_XIMENA_4_2	1217511
	Median contig length	875		library5	9	AG_P2_1_1_R1	3810391			Median contig length	663			Median contig length	560			Median contig length	575			Median contig length	635		library5	POOL1_XIMENA_5_1	3929721
	Average contig	1105.2		library5	10	AG_P2_1_1_R2	3810391			Average contig	912.81			Average contig	778.69			Average contig	803.57			Average contig	867.2		library5	POOL1_XIMENA_5_2	3929721
				library6	11	AG_P3_3_2_R1	6729639		AG-15L16C	CONTROL			AG-15LTRC	CONTROL			AG-16RT0C	CONTROL			AG-16RTRC	CONTROL			library6	POOL1_XIMENA_6_1	2555219
library3	Total trinity transcripts:	44044		library6	12	AG_P3_3_2_R2	6729639		library3	Total trinity transcripts:	136296		library15	Total trinity transcripts:	294893		library27	Total trinity transcripts:	293462		library39	Total trinity transcripts:	288364		library6	POOL1_XIMENA_6_2	2555219
	Percent GC	42.56				T o t al :	61232910			Percent GC	41.38			Percent GC	40.29			Percent GC	40.18			Percent GC	40.4		library7	POOL1_XIMENA_7_1	5009356
	Contig N50	1448								Contig N50	1240			Contig N50	1035			Contig N50	1026			Contig N50	1044		library7	POOL1_XIMENA_7_2	5009356
	Median contig length	883								Median contig length	657			Median contig length	559			Median contig length	546			Median contig length	566		library8	POOL1_XIMENA_8_1	6913534
	Average contig	1111.64								Average contig	906.32			Average contig	776.39			Average contig	766.2			Average contig	783.72		library8	POOL1_XIMENA_8_2	6913534
									AG-1416P	PRIMING			AG-14TRP	PRIMING			AG-143aT0P	PRIMING			AG-143aTRP	PRIMING			library9	POOL1_XIMENA_9_1	5453352
library4	Total trinity transcripts:	38326							library4	Total trinity transcripts:	75625		library16	Total trinity transcripts:	275324		library28	Total trinity transcripts:	219710		library40	Total trinity transcripts:	258802		library9	POOL1_XIMENA_9_2	5453352
	Percent GC	42.68								Percent GC	41.81			Percent GC	40.43			Percent GC	40.5			Percent GC	40.38		library10	POOL1_XIMENA_10_1	9977047
	Contig N50	1447								Contig N50	1274			Contig N50	1066			Contig N50	1130			Contig N50	1089		library10	POOL1_XIMENA_10_2	9977047
	Median contig length	881								Median contig length	661			Median contig length	573			Median contig length	603			Median contig length	594		library11	POOL1_XIMENA_11_1	7476922
	Average contig	1107.95								Average contig	919.93			Average contig	793.69			Average contig	834.2			Average contig	815.03		library11	POOL1_XIMENA_11_2	7476922
																									library12	POOL1_XIMENA_12_1	7734694
									AG-15R16P	PRIMING			AG-15RTRP	PRIMING			AG-12T0P	PRIMING			AG-12TRP	PRIMING			library12	POOL1_XIMENA_12_2	7734694
library5	Total trinity transcripts:	40623							library5	Total trinity transcripts:	82829		library17	Total trinity transcripts:	273774		library29	Total trinity transcripts:	268053		library41	Total trinity transcripts:	269786		library13	POOL1_XIMENA_13_1	9944690
	Percent GC	42.64								Percent GC	41.45			Percent GC	40.46			Percent GC	40.18			Percent GC	40.42		library13	POOL1_XIMENA_13_2	9944690
	Contig N50	1439								Contig N50	1319			Contig N50	1068			Contig N50	1058			Contig N50	1078		library14	POOL1_XIMENA_14_1	15812297
	Median contig length	874								Median contig length	684			Median contig length	574			Median contig length	567			Median contig length	575		library14	POOL1_XIMENA_14_2	15812297
	Average contig	1102.63								Average contig	950.83			Average contig	794.82			Average contig	789.31			Average contig	798.01		library15	POOL1_XIMENA_15_1	17246752
									AG-15L16P	PRIMING			AG-15LTRP	PRIMING			AG-16RT0P	PRIMING			AG-16RTRP	PRIMING			library15	POOL1_XIMENA_15_2	17246752
library6	Total trinity transcripts:	44355							library6	Total trinity transcripts:	115498		library18	Total trinity transcripts:	304050		library30	Total trinity transcripts:	273721		library42	Total trinity transcripts:	251854		library16	POOL1_XIMENA_16_1	17737645
	Percent GC	42.58								Percent GC	41.23			Percent GC	40.21			Percent GC	40.25			Percent GC	40.45		library16	POOL1_XIMENA_16_2	17737645
	Contig N50	1449								Contig N50	1271			Contig N50	1021			Contig N50	1051			Contig N50	1100		library17	POOL1_XIMENA_17_1	15440236
	Median contig length	881								Median contig length	673			Median contig length	550			Median contig length	559			Median contig length	600		library17	POOL1_XIMENA_17_2	15440236
	Average contig	1110.31								Average contig	927.49			Average contig	765.94			Average contig	782.5			Average contig	822.32		library18	POOL1_XIMENA_18_1	14043807
									AG-1450C	CONTROL			AG-14GC	CONTROL			AG-143a50C	CONTROL			AG-143aGC	CONTROL			library18	POOL1_XIMENA_18_2	14043807
									library7	Total trinity transcripts:	124216		library19	Total trinity transcripts:	284446		library31	Total trinity transcripts:	293426		library43	Total trinity transcripts:	250499		library19	POOL1_XIMENA_19_1	12389341
										Percent GC	41.36			Percent GC	40.34			Percent GC	40.2			Percent GC	40.54		library19	POOL1_XIMENA_19_2	12389341
										Contig N50	1264			Contig N50	1050			Contig N50	1031			Contig N50	1105		library20	POOL1_XIMENA_20_1	12662340
										Median contig length	667			Median contig length	567			Median contig length	555			Median contig length	605		library20	POOL1_XIMENA_20_2	12662340
										Average contig	918.98			Average contig	785.68			Average contig	773.42			Average contig	826.41		library21	POOL1_XIMENA_21_1	14137815
									AG-15R50C	CONTROL			AG-15RGC	CONTROL			AG-1250C	CONTROL			AG-12GC	CONTROL			library21	POOL1_XIMENA_21_2	14137815
									library8	Total trinity transcripts:	175348		library20	Total trinity transcripts:	286688		library32	Total trinity transcripts:	279282		library44	Total trinity transcripts:	285116		library22	POOL1_XIMENA_22_1	14810131
										Percent GC	40.81			Percent GC	40.35			Percent GC	40.34			Percent GC	40.22		library22	POOL1_XIMENA_22_2	14810131
										Contig N50	1201			Contig N50	1047			Contig N50	1051			Contig N50	1048		library23	POOL1_XIMENA_23_1	15718464
										Median contig length	644			Median contig length	569			Median contig length	564			Median contig length	571		library23	POOL1_XIMENA_23_2	15718464
										Average contig	884.56			Average contig	785.95			Average contig	785.11			Average contig	788.11		library24	POOL1_XIMENA_24_1	12980228
									AG-15L50C	CONTROL			AG-15LGC	CONTROL			AG-16R50C	CONTROL			AG-16RGC	CONTROL			library24	POOL1_XIMENA_24_2	12980228
									library9	Total trinity transcripts:	212851		library21	Total trinity transcripts:	294581		library33	Total trinity transcripts:	275764		library45	Total trinity transcripts:	277377		library25	POOL1_XIMENA_25_1	16216395
										Percent GC	40.94			Percent GC	40.32			Percent GC	40.49			Percent GC	40.48		library25	POOL1_XIMENA_25_2	16216395
										Contig N50	1146			Contig N50	1036			Contig N50	1061			Contig N50	1063		library26	POOL1_XIMENA_26_1	14659470
										Median contig length	613			Median contig length	560			Median contig length	573			Median contig length	575		library26	POOL1_XIMENA_26_2	14659470
										Average contig	845.91			Average contig	777.28			Average contig	793.24			Average contig	794.18		library27	POOL1_XIMENA_27_1	16359898
									AG-1450P	PRIMING			AG-14GP	PRIMING			AG-143a50P	PRIMING			AG-143aGP	PRIMING			library27	POOL1_XIMENA_27_2	16359898
									library10	Total trinity transcripts:	212119		library22	Total trinity transcripts:	298547		library34	Total trinity transcripts:	281279		library46	Total trinity transcripts:	250172		library28	POOL1_XIMENA_28_1	10535078
										Percent GC	40.65			Percent GC	40.27			Percent GC	40.2			Percent GC	40.61		library28	POOL1_XIMENA_28_2	10535078
										Contig N50	1149			Contig N50	1030			Contig N50	1046			Contig N50	1104		library29	POOL1_XIMENA_29_1	14513548
										Median contig length	614			Median contig length	555			Median contig length	563			Median contig length	601		library29	POOL1_XIMENA_29_2	14513548
										Average contig	847.59			Average contig	772.24			Average contig	783.41			Average contig	824.2		library30	POOL1_XIMENA_30_1	14433618
									AG-15R50P	PRIMING			AG-15RGP	PRIMING			AG-1250P	PRIMING			AG-12GP	PRIMING			library30	POOL1_XIMENA_30_2	14433618
									library11	Total trinity transcripts:	228706		library23	Total trinity transcripts:	268600		library35	Total trinity transcripts:	296322		library47	Total trinity transcripts:	245977		library31	POOL1_XIMENA_31_1	13533127
										Percent GC	40.43			Percent GC	40.31			Percent GC	40.15			Percent GC	40.61		library31	POOL1_XIMENA_31_2	13533127
										Contig N50	1124			Contig N50	1031			Contig N50	1028			Contig N50	1112		library32	POOL1_XIMENA_32_1	17127932
										Median contig length	601			Median contig length	557			Median contig length	551			Median contig length	604		library32	POOL1_XIMENA_32_2	17127932
										Average contig	831.11			Average contig	773.35			Average contig	769.5			Average contig	828.49		library33	POOL1_XIMENA_33_1	18691122
									AG-15L50P	PRIMING			AG-15LGP	PRIMING			AG-16R50P	PRIMING			AG-16RGP	PRIMING			library33	POOL1_XIMENA_33_2	18691122
									library12	Total trinity transcripts:	172823		library24	Total trinity transcripts:	289530		library36	Total trinity transcripts:	305560		library48	Total trinity transcripts:	266491		library34	POOL1_XIMENA_34_1	13620740
										Percent GC	40.87			Percent GC	40.32			Percent GC	40.38			Percent GC	40.97		library34	POOL1_XIMENA_34_2	13620740
										Contig N50	1217			Contig N50	1043			Contig N50	1016			Contig N50	1078		library35	POOL1_XIMENA_35_1	11710751
										Median contig length	655			Median contig length	566			Median contig length	542			Median contig length	579		library35	POOL1_XIMENA_35_2	11710751
										Average contig	894.62			Average contig	782.54			Average contig	759.97			Average contig	801.04		library36	POOL1_XIMENA_36_1	14992386
																									library36	POOL1_XIMENA_36_2	14992386
																									library37	POOL1_XIMENA_37_1	12099889
																									library37	POOL1_XIMENA_37_2	12099889
																									library38	POOL1_XIMENA_38_1	13226172
																									library38	POOL1_XIMENA_38_2	13226172
																									library39	POOL1_XIMENA_39_1	15587051
																									library39	POOL1_XIMENA_39_2	15587051
																									library40	POOL1_XIMENA_40_1	13220814
																									library40	POOL1_XIMENA_40_2	13220814
																									library41	POOL1_XIMENA_41_1	11593188
																									library41	POOL1_XIMENA_41_2	11593188
																									library42	POOL1_XIMENA_42_1	15748435
																									library42	POOL1_XIMENA_42_2	15748435
																									library43	POOL1_XIMENA_43_1	10171731
																									library43	POOL1_XIMENA_43_2	10171731
																									library44	POOL1_XIMENA_44_1	12599728
																									library44	POOL1_XIMENA_44_2	12599728
																									library45	POOL1_XIMENA_45_1	9201476
																									library45	POOL1_XIMENA_45_2	9201476
																									library46	POOL1_XIMENA_46_1	9940334
																									library46	POOL1_XIMENA_46_2	9940334
																									library47	POOL1_XIMENA_47_1	9851750
																									library47	POOL1_XIMENA_47_2	9851750
																									library48	POOL1_XIMENA_48_1	12703784
																									library48	POOL1_XIMENA_48_2	12703784
																										T o t al :	1103968550
