# Supplementary material for: The seed water content as a time-independent physiological trait during germination in wild tree species such as Ceiba aesculifolia
Source: Sci Rep. 2020 Jun 26;10:10429. doi: 10.1038/s41598-020-66759-3 (PMC7319967; doi:10.1038/s41598-020-66759-3)
Supplement: Supplementary file 3 — Supplementary Information 3. [file 41598_2020_66759_MOESM3_ESM.xlsx]

## Sheet: transcript_ID
Supplementary material for the manuscript: The seed water content as a time-independent physiological trait during germination in wild tree species such as Ceiba aesculifolia, by Gómez-Maqueo, X., Soriano, D., Velázquez-Rosas, N., Alvarado-López, S., Jiménez-Durán, K., Garciadiego, M., and Gamboa-deBuen, A.
C.aesculifolia transcript Ids, and their associated Arabidopsis locus tag.
The list contains only those locus tags that were differentially expressed in at least one of the phisiological stages studied.
transcript ID	Arabidopsis locus-tag	Best blast hit with a Malvaceae family member
TRINITY_DN39559_c0_g1_i1	ArthCp039	photosystem II cytochrome b559 alpha subunit [Theobroma cacao]
TRINITY_DN24987_c0_g1_i1	ArthCp065	ribosomal protein L2 (chloroplast) [Theobroma cacao]
TRINITY_DN24987_c0_g1_i2	ArthCp065	ribosomal protein L23 [Theobroma cacao]
TRINITY_DN38224_c0_g1_i3	AT1G01040	endoribonuclease Dicer homolog 1-like [Durio zibethinus]
TRINITY_DN38224_c0_g1_i6	AT1G01040	| dicer-like 1 | Chr1:23519-31079 FORWARD LENGTH=1910 | 201606
TRINITY_DN38224_c0_g1_i8	AT1G01040	| dicer-like 1 | Chr1:23519-31079 FORWARD LENGTH=1910 | 201606
TRINITY_DN38224_c1_g4_i1	AT1G01040	| dicer-like 1 | Chr1:23519-31079 FORWARD LENGTH=1910 | 201606
TRINITY_DN38224_c1_g4_i10	AT1G01040	| dicer-like 1 | Chr1:23519-31079 FORWARD LENGTH=1910 | 201606
TRINITY_DN38224_c1_g4_i3	AT1G01040	endoribonuclease Dicer homolog 1-like [Durio zibethinus]
TRINITY_DN38224_c1_g4_i6	AT1G01040	| dicer-like 1 | Chr1:23519-31079 FORWARD LENGTH=1910 | 201606
TRINITY_DN89735_c3_g1_i1	AT1G01050	soluble inorganic pyrophosphatase-like isoform X2 [Herrania umbratica]
TRINITY_DN89735_c3_g1_i2	AT1G01050	soluble inorganic pyrophosphatase-like isoform X2 [Herrania umbratica]
TRINITY_DN89735_c3_g1_i3	AT1G01050	soluble inorganic pyrophosphatase-like isoform X2 [Herrania umbratica]
TRINITY_DN89735_c3_g1_i4	AT1G01050	soluble inorganic pyrophosphatase PPA1-like isoform X2 [Durio zibethinus]
TRINITY_DN91772_c0_g1_i12	AT1G01050	soluble inorganic pyrophosphatase 1-like isoform X1 [Durio zibethinus]
TRINITY_DN91772_c0_g1_i13	AT1G01050	soluble inorganic pyrophosphatase 1 isoform X1 [Durio zibethinus]
TRINITY_DN91772_c0_g1_i2	AT1G01050	soluble inorganic pyrophosphatase 1 isoform X1 [Durio zibethinus]
TRINITY_DN91772_c0_g1_i8	AT1G01050	soluble inorganic pyrophosphatase 1-like isoform X1 [Durio zibethinus]
TRINITY_DN91772_c0_g1_i9	AT1G01050	soluble inorganic pyrophosphatase 1 [Herrania umbratica]
TRINITY_DN103277_c3_g1_i2	AT1G01060	protein LHY-like isoform X1 [Durio zibethinus]
TRINITY_DN38109_c2_g1_i6	AT1G01060	protein LHY-like isoform X3 [Durio zibethinus]
TRINITY_DN36734_c0_g1_i1	AT1G01090	pyruvate dehydrogenase E1 component subunit alpha-3
TRINITY_DN98515_c2_g1_i2	AT1G01110	protein IQ-DOMAIN 1-like [Durio zibethinus]
TRINITY_DN98515_c2_g1_i3	AT1G01110	protein IQ-DOMAIN 1 isoform X2 [Herrania umbratica]
TRINITY_DN98515_c2_g1_i5	AT1G01110	protein IQ-DOMAIN 1-like [Durio zibethinus]
TRINITY_DN75013_c0_g1_i1	AT1G01110	protein IQ-DOMAIN 1-like [Herrania umbratica]
TRINITY_DN89261_c1_g2_i1	AT1G01110	PREDICTED: protein IQ-DOMAIN 1 [Theobroma cacao]
TRINITY_DN89261_c1_g2_i2	AT1G01110	PREDICTED: protein IQ-DOMAIN 1 [Theobroma cacao]
TRINITY_DN99899_c1_g2_i5	AT1G01120	3-ketoacyl-CoA synthase 1-like [Durio zibethinus]
TRINITY_DN99899_c1_g2_i6	AT1G01120	3-ketoacyl-CoA synthase 1-like [Durio zibethinus]
TRINITY_DN99167_c0_g1_i2	AT1G01140	CBL-interacting serine/threonine-protein kinase 9-like [Herrania umbratica]
TRINITY_DN99167_c0_g1_i9	AT1G01140	CBL-interacting serine/threonine-protein kinase 9-like isoform X1 [Durio zibethinus]
TRINITY_DN84493_c1_g2_i4	AT1G01160	GRF1-interacting factor 3-like isoform X1 [Herrania umbratica]
TRINITY_DN34633_c1_g1_i5	AT1G01160	| GRF1-interacting factor 2 | Chr1:72583-73883 FORWARD LENGTH=229 | 201606
TRINITY_DN34633_c1_g1_i6	AT1G01160	| GRF1-interacting factor 2 | Chr1:72583-73883 FORWARD LENGTH=229 | 201606
TRINITY_DN34633_c1_g1_i7	AT1G01160	| GRF1-interacting factor 2 | Chr1:72583-73883 FORWARD LENGTH=229 | 201606
TRINITY_DN82004_c0_g1_i1	AT1G01200	ras-related protein RABA3-like [Durio zibethinus]
TRINITY_DN95826_c1_g1_i4	AT1G01220	bifunctional fucokinase/fucose pyrophosphorylase-like [Durio zibethinus]
TRINITY_DN95826_c1_g1_i6	AT1G01220	bifunctional fucokinase/fucose pyrophosphorylase-like [Durio zibethinus]
TRINITY_DN83132_c0_g1_i2	AT1G01230	PREDICTED: ORM1-like protein 2 [Theobroma cacao]
TRINITY_DN83132_c0_g1_i3	AT1G01230	PREDICTED: ORM1-like protein 2 [Theobroma cacao]
TRINITY_DN83132_c0_g1_i5	AT1G01230	PREDICTED: ORM1-like protein 2 [Theobroma cacao]
TRINITY_DN83132_c0_g2_i1	AT1G01230	PREDICTED: ORM1-like protein 2 [Theobroma cacao]
TRINITY_DN83132_c0_g2_i12	AT1G01230	PREDICTED: ORM1-like protein 2 [Theobroma cacao]
TRINITY_DN83132_c0_g2_i2	AT1G01230	PREDICTED: ORM1-like protein 2 [Theobroma cacao]
TRINITY_DN83132_c0_g2_i4	AT1G01230	PREDICTED: ORM1-like protein 2 [Theobroma cacao]
TRINITY_DN83132_c0_g2_i5	AT1G01230	PREDICTED: ORM1-like protein 2 [Theobroma cacao]
TRINITY_DN83132_c0_g2_i7	AT1G01230	PREDICTED: ORM1-like protein 2 [Theobroma cacao]
TRINITY_DN83132_c0_g2_i8	AT1G01230	PREDICTED: ORM1-like protein 2 [Theobroma cacao]
TRINITY_DN83132_c0_g2_i9	AT1G01230	PREDICTED: ORM1-like protein 2 [Theobroma cacao]
TRINITY_DN37957_c3_g1_i3	AT1G01230	ORM1-like protein 3 isoform X1 [Durio zibethinus]
TRINITY_DN37957_c3_g1_i5	AT1G01230	ORM1-like protein 3 isoform X2 [Durio zibethinus]
TRINITY_DN89930_c0_g1_i7	AT1G01260	PREDICTED: transcription factor bHLH95 [Theobroma cacao]
TRINITY_DN34682_c1_g2_i1	AT1G01260	| basic helix-loop-helix (bHLH) DNA-binding superfamily protein | Chr1:109595-111367 FORWARD LENGTH=590 | 201606
TRINITY_DN76695_c0_g1_i1	AT1G01290	LOW QUALITY PROTEIN: cyclic pyranopterin monophosphate synthase, mitochondrial [Durio zibethinus]
TRINITY_DN76695_c0_g1_i2	AT1G01290	LOW QUALITY PROTEIN: cyclic pyranopterin monophosphate synthase, mitochondrial [Durio zibethinus]
TRINITY_DN76695_c0_g1_i3	AT1G01290	LOW QUALITY PROTEIN: cyclic pyranopterin monophosphate synthase, mitochondrial [Durio zibethinus]
TRINITY_DN76695_c0_g1_i4	AT1G01290	LOW QUALITY PROTEIN: cyclic pyranopterin monophosphate synthase, mitochondrial [Durio zibethinus]
TRINITY_DN100224_c2_g1_i1	AT1G01300	aspartyl protease family protein 2-like [Durio zibethinus]
TRINITY_DN74167_c2_g1_i4	AT1G01320	PREDICTED: protein TSS isoform X1 [Theobroma cacao]
TRINITY_DN104305_c0_g1_i3	AT1G01320	PREDICTED: protein TSS isoform X1 [Theobroma cacao]
TRINITY_DN104305_c2_g1_i2	AT1G01320	protein TSS [Herrania umbratica]
TRINITY_DN102241_c0_g1_i1	AT1G01350	zinc finger CCCH domain-containing protein 1-like [Durio zibethinus]
TRINITY_DN102241_c0_g1_i10	AT1G01350	zinc finger CCCH domain-containing protein 1-like [Durio zibethinus]
TRINITY_DN102241_c0_g1_i12	AT1G01350	zinc finger CCCH domain-containing protein 1-like [Durio zibethinus]
TRINITY_DN102241_c0_g1_i14	AT1G01350	zinc finger CCCH domain-containing protein 1-like [Durio zibethinus]
TRINITY_DN102241_c0_g1_i16	AT1G01350	zinc finger CCCH domain-containing protein 1-like [Durio zibethinus]
TRINITY_DN102241_c0_g1_i17	AT1G01350	zinc finger CCCH domain-containing protein 1-like [Durio zibethinus]
TRINITY_DN102241_c0_g1_i2	AT1G01350	zinc finger CCCH domain-containing protein 1-like [Durio zibethinus]
TRINITY_DN102241_c0_g1_i6	AT1G01350	zinc finger CCCH domain-containing protein 1-like [Durio zibethinus]
TRINITY_DN35992_c0_g1_i2	AT1G01350	zinc finger CCCH domain-containing protein 1-like [Durio zibethinus]
TRINITY_DN31758_c1_g1_i1	AT1G01360	abscisic acid receptor PYL8-like isoform X1 [Durio zibethinus]
TRINITY_DN31758_c1_g1_i2	AT1G01360	abscisic acid receptor PYL8-like isoform X1 [Durio zibethinus]
TRINITY_DN93753_c0_g1_i1	AT1G01370	PREDICTED: histone H3-like centromeric protein HTR12 isoform X2 [Theobroma cacao]
TRINITY_DN93753_c0_g1_i2	AT1G01370	histone H3-like centromeric protein HTR12 [Durio zibethinus]
TRINITY_DN93753_c0_g2_i2	AT1G01370	PREDICTED: histone H3-like centromeric protein HTR12 isoform X2 [Theobroma cacao]
TRINITY_DN95515_c0_g1_i1	AT1G01470	late embryogenesis abundant protein Lea14-A [Durio zibethinus]
TRINITY_DN104213_c8_g1_i2	AT1G01490	PREDICTED: FK506-binding protein 4 [Theobroma cacao]
TRINITY_DN104213_c8_g1_i4	AT1G01490	PREDICTED: FK506-binding protein 4 [Theobroma cacao]
TRINITY_DN104213_c8_g1_i5	AT1G01490	PREDICTED: FK506-binding protein 4 [Theobroma cacao]
TRINITY_DN66948_c0_g1_i1	AT1G01490	PREDICTED: uncharacterized protein LOC18606588 [Theobroma cacao]
TRINITY_DN90803_c3_g1_i3	AT1G01490	PREDICTED: uncharacterized protein LOC18606588 [Theobroma cacao]
TRINITY_DN90803_c3_g1_i4	AT1G01490	heavy metal-associated isoprenylated plant protein 39-like [Durio zibethinus]
TRINITY_DN90803_c3_g1_i1	AT1G01490	heavy metal-associated isoprenylated plant protein 39-like [Durio zibethinus]
TRINITY_DN90803_c3_g1_i5	AT1G01490	heavy metal-associated isoprenylated plant protein 39-like [Durio zibethinus]
TRINITY_DN90803_c3_g1_i6	AT1G01490	heavy metal-associated isoprenylated plant protein 39-like [Durio zibethinus]
TRINITY_DN85225_c0_g1_i2	AT1G01500	LOW QUALITY PROTEIN: uncharacterized protein At1g01500 [Herrania umbratica]
TRINITY_DN89920_c0_g1_i1	AT1G01500	C-terminal binding protein AN-like [Durio zibethinus]
TRINITY_DN35985_c0_g4_i2	AT1G01500	LOW QUALITY PROTEIN: uncharacterized protein At1g01500 [Herrania umbratica]
TRINITY_DN104436_c0_g2_i4	AT1G01510	C-terminal binding protein AN-like isoform X1 [Durio zibethinus]
TRINITY_DN104436_c0_g2_i8	AT1G01510	C-terminal binding protein AN-like isoform X1 [Durio zibethinus]
TRINITY_DN96378_c6_g3_i2	AT1G01510	C-terminal binding protein AN [Herrania umbratica]
TRINITY_DN96378_c6_g3_i4	AT1G01510	C-terminal binding protein AN [Herrania umbratica]
TRINITY_DN35464_c0_g1_i11	AT1G01510	| NAD(P)-binding Rossmann-fold superfamily protein | Chr1:187235-189836 FORWARD LENGTH=636 | 201606
TRINITY_DN100636_c1_g1_i4	AT1G01520	PREDICTED: protein REVEILLE 5 [Theobroma cacao]
TRINITY_DN35559_c0_g2_i6	AT1G01520	| Homeodomain-like superfamily protein | Chr1:190596-192059 FORWARD LENGTH=287 | 201606
TRINITY_DN93054_c0_g2_i2	AT1G01550	PREDICTED: protein BPS1, chloroplastic [Theobroma cacao]
TRINITY_DN93054_c0_g2_i3	AT1G01550	PREDICTED: protein BPS1, chloroplastic [Theobroma cacao]
TRINITY_DN93054_c0_g2_i4	AT1G01550	PREDICTED: protein BPS1, chloroplastic [Theobroma cacao]
TRINITY_DN93054_c0_g2_i5	AT1G01550	PREDICTED: protein BPS1, chloroplastic [Theobroma cacao]
TRINITY_DN26177_c0_g1_i1	AT1G01550	UPF0496 protein 4-like [Durio zibethinus]
TRINITY_DN73263_c0_g2_i1	AT1G01650	PREDICTED: signal peptide peptidase-like 4 isoform X1 [Theobroma cacao]
TRINITY_DN35280_c0_g2_i2	AT1G01650	signal peptide peptidase-like 2 isoform X1 [Durio zibethinus]
TRINITY_DN35280_c0_g2_i4	AT1G01650	signal peptide peptidase-like 2 isoform X1 [Durio zibethinus]
TRINITY_DN97987_c1_g1_i10	AT1G01710	uncharacterized protein LOC111313860 isoform X1 [Durio zibethinus]
TRINITY_DN97987_c1_g1_i12	AT1G01710	uncharacterized protein LOC111313860 isoform X1 [Durio zibethinus]
TRINITY_DN97987_c1_g1_i14	AT1G01710	uncharacterized protein LOC111313860 isoform X1 [Durio zibethinus]
TRINITY_DN97987_c1_g1_i15	AT1G01710	uncharacterized protein LOC111313860 isoform X1 [Durio zibethinus]
TRINITY_DN97987_c1_g1_i16	AT1G01710	uncharacterized protein LOC111313860 isoform X1 [Durio zibethinus]
TRINITY_DN97987_c1_g1_i17	AT1G01710	uncharacterized protein LOC111313860 isoform X1 [Durio zibethinus]
TRINITY_DN97987_c1_g1_i3	AT1G01710	uncharacterized protein LOC111313860 isoform X1 [Durio zibethinus]
TRINITY_DN97987_c1_g1_i4	AT1G01710	uncharacterized protein LOC111313860 isoform X1 [Durio zibethinus]
TRINITY_DN97987_c1_g1_i5	AT1G01710	uncharacterized protein LOC111313860 isoform X1 [Durio zibethinus]
TRINITY_DN97987_c1_g1_i9	AT1G01710	uncharacterized protein LOC111313860 isoform X1 [Durio zibethinus]
TRINITY_DN75699_c0_g2_i2	AT1G01720	NAC domain-containing protein 2-like [Durio zibethinus]
TRINITY_DN27513_c0_g1_i1	AT1G01720	NAC transcription factor 29-like [Durio zibethinus]
TRINITY_DN99460_c3_g1_i1	AT1G01730	uncharacterized protein LOC111291162 [Durio zibethinus]
TRINITY_DN31916_c0_g1_i1	AT1G01730	uncharacterized protein LOC110413945 [Herrania umbratica]
TRINITY_DN34213_c0_g1_i3	AT1G01730	uncharacterized protein LOC111291162 [Durio zibethinus]
TRINITY_DN35979_c0_g1_i3	AT1G01730	uncharacterized protein LOC110413945 [Herrania umbratica]
TRINITY_DN102626_c0_g1_i3	AT1G01770	uncharacterized protein LOC111304704 isoform X2 [Durio zibethinus]
TRINITY_DN102626_c0_g1_i4	AT1G01770	uncharacterized protein LOC111304704 isoform X2 [Durio zibethinus]
TRINITY_DN102626_c0_g1_i7	AT1G01770	uncharacterized protein LOC111304704 isoform X2 [Durio zibethinus]
TRINITY_DN75928_c0_g1_i1	AT1G01780	LIM domain-containing protein PLIM2b isoform X3 [Durio zibethinus]
TRINITY_DN77146_c3_g3_i10	AT1G01790	K(+) efflux antiporter 2, chloroplastic-like [Herrania umbratica]
TRINITY_DN77146_c3_g3_i12	AT1G01790	| K+ efflux antiporter 1 | Chr1:284781-290869 FORWARD LENGTH=1193 | 201606
TRINITY_DN77146_c3_g3_i13	AT1G01790	| K+ efflux antiporter 1 | Chr1:284781-290869 FORWARD LENGTH=1193 | 201606
TRINITY_DN77146_c3_g3_i3	AT1G01790	| K+ efflux antiporter 1 | Chr1:284781-290869 FORWARD LENGTH=1193 | 201606
TRINITY_DN77146_c3_g3_i4	AT1G01790	| K+ efflux antiporter 1 | Chr1:284781-290869 FORWARD LENGTH=1193 | 201606
TRINITY_DN77146_c3_g3_i6	AT1G01790	| K+ efflux antiporter 1 | Chr1:284781-290869 FORWARD LENGTH=1193 | 201606
TRINITY_DN77146_c3_g3_i7	AT1G01790	| K+ efflux antiporter 1 | Chr1:284781-290869 FORWARD LENGTH=1193 | 201606
TRINITY_DN77146_c3_g3_i8	AT1G01790	| K+ efflux antiporter 1 | Chr1:284781-290869 FORWARD LENGTH=1193 | 201606
TRINITY_DN93376_c0_g1_i3	AT1G01800	(+)-neomenthol dehydrogenase-like [Durio zibethinus]
TRINITY_DN72444_c0_g1_i1	AT1G01800	PREDICTED: (+)-neomenthol dehydrogenase [Theobroma cacao]
TRINITY_DN83707_c0_g1_i2	AT1G01800	PREDICTED: (+)-neomenthol dehydrogenase [Theobroma cacao]
TRINITY_DN83707_c0_g1_i3	AT1G01800	(+)-neomenthol dehydrogenase-like [Durio zibethinus]
TRINITY_DN83707_c0_g4_i1	AT1G01800	PREDICTED: (+)-neomenthol dehydrogenase isoform X2 [Theobroma cacao]
TRINITY_DN94296_c0_g1_i10	AT1G01820	PREDICTED: peroxisomal membrane protein 11D [Theobroma cacao]
TRINITY_DN94296_c0_g1_i12	AT1G01820	peroxisomal membrane protein 11D isoform X2 [Durio zibethinus]
TRINITY_DN94296_c0_g1_i13	AT1G01820	PREDICTED: peroxisomal membrane protein 11D [Theobroma cacao]
TRINITY_DN94296_c0_g1_i2	AT1G01820	peroxisomal membrane protein 11D isoform X1 [Durio zibethinus]
TRINITY_DN94296_c0_g1_i5	AT1G01820	peroxisomal membrane protein 11D isoform X2 [Durio zibethinus]
TRINITY_DN87570_c2_g2_i1	AT1G01840	uncharacterized protein LOC111306361 [Durio zibethinus]
TRINITY_DN87570_c2_g2_i2	AT1G01840	uncharacterized protein LOC111306361 [Durio zibethinus]
TRINITY_DN87570_c2_g2_i3	AT1G01840	uncharacterized protein LOC111306361 [Durio zibethinus]
TRINITY_DN95695_c1_g1_i1	AT1G01880	flap endonuclease GEN-like 1 isoform X2 [Herrania umbratica]
TRINITY_DN95695_c1_g1_i2	AT1G01880	flap endonuclease GEN-like 1 isoform X3 [Durio zibethinus]
TRINITY_DN95695_c1_g1_i3	AT1G01880	flap endonuclease GEN-like 1 isoform X1 [Durio zibethinus]
TRINITY_DN95695_c1_g1_i4	AT1G01880	flap endonuclease GEN-like 1 isoform X1 [Durio zibethinus]
TRINITY_DN95695_c1_g1_i6	AT1G01880	flap endonuclease GEN-like 1 isoform X2 [Durio zibethinus]
TRINITY_DN95695_c1_g1_i8	AT1G01880	flap endonuclease GEN-like 1 isoform X2 [Durio zibethinus]
TRINITY_DN87250_c0_g1_i2	AT1G01900	LOW QUALITY PROTEIN: subtilisin-like protease SBT1.1 [Durio zibethinus]
TRINITY_DN87250_c0_g2_i2	AT1G01900	subtilisin-like protease SBT1.1 [Durio zibethinus]
TRINITY_DN99075_c0_g2_i5	AT1G01910	ATPase ASNA1 homolog [Durio zibethinus]
TRINITY_DN99075_c0_g2_i9	AT1G01910	ATPase ASNA1 homolog [Durio zibethinus]
TRINITY_DN34769_c0_g1_i3	AT1G01910	PREDICTED: ATPase GET3 [Theobroma cacao]
TRINITY_DN100938_c1_g2_i1	AT1G01920	uncharacterized protein LOC111313823 isoform X2 [Durio zibethinus]
TRINITY_DN100938_c1_g2_i2	AT1G01920	uncharacterized protein LOC110413943 isoform X2 [Herrania umbratica]
TRINITY_DN100938_c1_g2_i3	AT1G01920	uncharacterized protein LOC110413943 isoform X2 [Herrania umbratica]
TRINITY_DN100938_c1_g2_i4	AT1G01920	uncharacterized protein LOC110413943 isoform X2 [Herrania umbratica]
TRINITY_DN100938_c1_g2_i6	AT1G01920	protein-lysine N-methyltransferase EFM1 isoform X1 [Durio zibethinus]
TRINITY_DN88646_c0_g1_i1	AT1G01970	pentatricopeptide repeat-containing protein At1g01970 [Herrania umbratica]
TRINITY_DN88646_c0_g1_i2	AT1G01970	pentatricopeptide repeat-containing protein At1g01970 [Herrania umbratica]
TRINITY_DN30871_c0_g2_i1	AT1G02010	SNARE-interacting protein KEULE-like isoform X1 [Durio zibethinus]
TRINITY_DN104378_c1_g1_i4	AT1G02050	type III polyketide synthase A-like [Durio zibethinus]
TRINITY_DN104378_c1_g1_i5	AT1G02050	type III polyketide synthase A-like [Durio zibethinus]
TRINITY_DN74008_c0_g1_i1	AT1G02080	CCR4-NOT transcription complex subunit 1-like isoform X4 [Durio zibethinus]
TRINITY_DN92330_c1_g1_i7	AT1G02080	PREDICTED: CCR4-NOT transcription complex subunit 1 [Theobroma cacao]
TRINITY_DN92330_c1_g2_i1	AT1G02080	PREDICTED: CCR4-NOT transcription complex subunit 1 [Theobroma cacao]
TRINITY_DN92330_c1_g2_i2	AT1G02080	PREDICTED: CCR4-NOT transcription complex subunit 1 [Theobroma cacao]
TRINITY_DN88498_c0_g1_i7	AT1G02080	CCR4-NOT transcription complex subunit 1-like isoform X1 [Durio zibethinus]
TRINITY_DN92330_c1_g1_i11	AT1G02080	LOW QUALITY PROTEIN: CCR4-NOT transcription complex subunit 1-like [Herrania umbratica]
TRINITY_DN92330_c1_g1_i12	AT1G02080	LOW QUALITY PROTEIN: CCR4-NOT transcription complex subunit 1-like [Herrania umbratica]
TRINITY_DN92330_c1_g1_i2	AT1G02080	LOW QUALITY PROTEIN: CCR4-NOT transcription complex subunit 1-like [Herrania umbratica]
TRINITY_DN92330_c1_g1_i4	AT1G02080	LOW QUALITY PROTEIN: CCR4-NOT transcription complex subunit 1-like [Herrania umbratica]
TRINITY_DN92330_c1_g1_i6	AT1G02080	LOW QUALITY PROTEIN: CCR4-NOT transcription complex subunit 1-like [Herrania umbratica]
TRINITY_DN92330_c1_g1_i8	AT1G02080	LOW QUALITY PROTEIN: CCR4-NOT transcription complex subunit 1-like [Herrania umbratica]
TRINITY_DN35953_c1_g1_i11	AT1G02090	COP9 signalosome complex subunit 7-like isoform X1 [Durio zibethinus]
TRINITY_DN35953_c1_g1_i16	AT1G02090	PREDICTED: COP9 signalosome complex subunit 7 isoform X3 [Theobroma cacao]
TRINITY_DN35953_c1_g1_i4	AT1G02090	COP9 signalosome complex subunit 7-like isoform X1 [Durio zibethinus]
TRNITY_DN37212_c1_g1_i1	AT1G02100	leucine carboxyl methyltransferase 1-like isoform X1 [Durio zibethinus]
TRNITY_DN37212_c1_g1_i10	AT1G02100	leucine carboxyl methyltransferase 1-like isoform X1 [Durio zibethinus]
TRNITY_DN37212_c1_g1_i5	AT1G02100	leucine carboxyl methyltransferase 1-like isoform X1 [Durio zibethinus]
TRNITY_DN37212_c1_g1_i7	AT1G02100	leucine carboxyl methyltransferase 1-like isoform X1 [Durio zibethinus]
TRNITY_DN37212_c1_g1_i9	AT1G02100	leucine carboxyl methyltransferase 1-like isoform X2 [Durio zibethinus]
TRINITY_DN100767_c4_g1_i10	AT1G02100	leucine carboxyl methyltransferase 1-like isoform X2 [Durio zibethinus]
TRINITY_DN95400_c1_g1_i10	AT1G02130	ras-related protein Rab11C-like [Durio zibethinus]
TRINITY_DN95400_c1_g1_i2	AT1G02130	ras-related protein Rab11C-like [Durio zibethinus]
TRINITY_DN95400_c1_g1_i5	AT1G02130	ras-related protein Rab11C-like [Durio zibethinus]
TRINITY_DN99835_c1_g1_i10	AT1G02130	ras-related protein RABD2a isoform X1 [Durio zibethinus]
TRINITY_DN99835_c1_g1_i14	AT1G02130	ras-related protein RABD2a isoform X1 [Durio zibethinus]
TRINITY_DN99835_c1_g1_i2	AT1G02130	ras-related protein RABD2a isoform X1 [Durio zibethinus]
TRINITY_DN99835_c1_g1_i3	AT1G02130	ras-related protein RABD2a isoform X1 [Durio zibethinus]
TRINITY_DN99835_c1_g1_i5	AT1G02130	ras-related protein RABD2a isoform X1 [Durio zibethinus]
TRNITY_DN37826_c0_g2_i1	AT1G02140	PREDICTED: protein mago nashi homolog [Theobroma cacao]
TRNITY_DN37826_c0_g2_i2	AT1G02140	PREDICTED: protein mago nashi homolog [Theobroma cacao]
TRNITY_DN37826_c0_g2_i6	AT1G02140	PREDICTED: protein mago nashi homolog [Theobroma cacao]
TRINITY_DN85835_c0_g1_i10	AT1G02140	protein mago nashi homolog [Durio zibethinus]
TRINITY_DN85835_c0_g1_i11	AT1G02140	PREDICTED: protein mago nashi homolog [Theobroma cacao]
TRINITY_DN85835_c0_g1_i13	AT1G02140	protein mago nashi homolog [Durio zibethinus]
TRINITY_DN85835_c0_g1_i15	AT1G02140	PREDICTED: protein mago nashi homolog [Theobroma cacao]
TRINITY_DN85835_c0_g1_i3	AT1G02140	protein mago nashi homolog [Durio zibethinus]
TRINITY_DN85835_c0_g1_i5	AT1G02140	protein mago nashi homolog [Durio zibethinus]
TRINITY_DN85835_c0_g1_i7	AT1G02140	PREDICTED: protein mago nashi homolog [Theobroma cacao]
TRINITY_DN85835_c0_g1_i9	AT1G02140	PREDICTED: protein mago nashi homolog [Theobroma cacao]
TRINITY_DN98154_c0_g1_i10	AT1G02150	pentatricopeptide repeat-containing protein At1g02150 [Herrania umbratica]
TRINITY_DN98154_c0_g1_i4	AT1G02150	PREDICTED: pentatricopeptide repeat-containing protein At1g02150 [Theobroma cacao]
TRINITY_DN98154_c0_g1_i5	AT1G02150	PREDICTED: pentatricopeptide repeat-containing protein At1g02150 [Theobroma cacao]
TRINITY_DN98154_c0_g1_i9	AT1G02150	pentatricopeptide repeat-containing protein At1g02150 [Herrania umbratica]
TRINITY_DN86456_c1_g1_i1	AT1G02170	metacaspase-1-like [Durio zibethinus]
TRINITY_DN86456_c1_g1_i2	AT1G02170	metacaspase-1-like [Durio zibethinus]
TRINITY_DN90556_c1_g2_i2	AT1G02170	metacaspase-1 [Durio zibethinus]
TRINITY_DN90556_c1_g2_i5	AT1G02170	metacaspase-1 [Durio zibethinus]
TRINITY_DN86573_c1_g1_i7	AT1G02180	uncharacterized protein LOC111304131 [Durio zibethinus]
TRINITY_DN86576_c0_g1_i1	AT1G02180	uncharacterized protein LOC111304131 [Durio zibethinus]
TRINITY_DN86576_c0_g1_i2	AT1G02180	uncharacterized protein LOC110411702 [Herrania umbratica]
TRINITY_DN86576_c0_g1_i3	AT1G02180	uncharacterized protein LOC110411702 [Herrania umbratica]
TRINITY_DN86576_c0_g1_i4	AT1G02180	uncharacterized protein LOC111304131 [Durio zibethinus]
TRINITY_DN87189_c4_g1_i1	AT1G02180	uncharacterized protein LOC111305868 [Durio zibethinus]
TRINITY_DN87189_c4_g1_i2	AT1G02180	uncharacterized protein LOC111305868 [Durio zibethinus]
TRINITY_DN87189_c4_g1_i3	AT1G02180	uncharacterized protein LOC111305868 [Durio zibethinus]
TRINITY_DN87189_c4_g1_i4	AT1G02180	uncharacterized protein LOC111305868 [Durio zibethinus]
TRINITY_DN87189_c4_g1_i5	AT1G02180	uncharacterized protein LOC111305868 [Durio zibethinus]
TRINITY_DN87189_c4_g1_i6	AT1G02180	uncharacterized protein LOC111305868 [Durio zibethinus]
TRINITY_DN87189_c4_g1_i8	AT1G02180	uncharacterized protein LOC111305868 [Durio zibethinus]
TRINITY_DN93733_c0_g1_i1	AT1G02205	protein ECERIFERUM 1-like isoform X1 [Durio zibethinus]
TRINITY_DN93733_c0_g1_i2	AT1G02205	protein ECERIFERUM 1-like isoform X1 [Durio zibethinus]
TRINITY_DN93733_c0_g1_i3	AT1G02205	protein ECERIFERUM 1-like isoform X1 [Durio zibethinus]
TRINITY_DN93733_c0_g2_i1	AT1G02205	protein ECERIFERUM 1-like isoform X1 [Durio zibethinus]
TRINITY_DN93733_c0_g2_i2	AT1G02205	protein ECERIFERUM 1-like isoform X1 [Durio zibethinus]
TRINITY_DN94309_c0_g2_i3	AT1G02205	protein ECERIFERUM 1-like [Durio zibethinus]
TRINITY_DN93733_c0_g2_i3	AT1G02205	protein ECERIFERUM 1-like isoform X1 [Durio zibethinus]
TRINITY_DN89516_c0_g1_i1	AT1G02260	PREDICTED: putative transporter arsB isoform X1 [Theobroma cacao]
TRINITY_DN89516_c0_g1_i3	AT1G02260	PREDICTED: putative transporter arsB isoform X1 [Theobroma cacao]
TRINITY_DN89516_c0_g2_i1	AT1G02260	PREDICTED: putative transporter arsB [Theobroma cacao]
TRINITY_DN78869_c0_g1_i5	AT1G02280	translocase of chloroplast 33, chloroplastic-like [Durio zibethinus]
TRINITY_DN78869_c0_g1_i6	AT1G02280	translocase of chloroplast 33, chloroplastic-like [Durio zibethinus]
TRINITY_DN36705_c0_g1_i1	AT1G02280	translocase of chloroplast 33
TRINITY_DN95551_c1_g2_i1	AT1G02370	pentatricopeptide repeat-containing protein At1g02370, mitochondrial [Durio zibethinus]
TRINITY_DN32278_c0_g1_i1	AT1G02370	| Tetratricopeptide repeat (TPR)-like superfamily protein | Chr1:474516-476383 FORWARD LENGTH=537 | 201606
TRINITY_DN91527_c0_g1_i2	AT1G02380	uncharacterized protein LOC111306943 [Durio zibethinus]
TRINITY_DN90671_c0_g1_i3	AT1G02410	cytochrome c oxidase assembly protein COX11, mitochondrial [Herrania umbratica]
TRINITY_DN90671_c0_g1_i4	AT1G02410	cytochrome c oxidase assembly protein COX11, mitochondrial-like [Durio zibethinus]
TRINITY_DN90671_c0_g1_i7	AT1G02410	cytochrome c oxidase assembly protein COX11, mitochondrial-like [Durio zibethinus]
TRINITY_DN99971_c1_g1_i2	AT1G02420	putative pentatricopeptide repeat-containing protein At1g02420 [Herrania umbratica]
TRINITY_DN30541_c0_g2_i3	AT1G02430	| ADP-ribosylation factor D1B | Chr1:495175-496062 REVERSE LENGTH=190 | 201606
TRINITY_DN35508_c1_g1_i1	AT1G02430	ADP-ribosylation factor 2-B-like [Durio zibethinus]
TRINITY_DN35508_c1_g1_i11	AT1G02430	ADP-ribosylation factor 2-B-like [Durio zibethinus]
TRINITY_DN35508_c1_g1_i12	AT1G02430	ADP-ribosylation factor 2-B-like [Durio zibethinus]
TRINITY_DN35508_c1_g1_i13	AT1G02430	ADP-ribosylation factor 2-B-like [Durio zibethinus]
TRINITY_DN35508_c1_g1_i14	AT1G02430	ADP-ribosylation factor 2-B-like [Durio zibethinus]
TRINITY_DN35508_c1_g1_i15	AT1G02430	ADP-ribosylation factor 2-B-like [Durio zibethinus]
TRINITY_DN35508_c1_g1_i19	AT1G02430	ADP-ribosylation factor 2-B-like [Durio zibethinus]
TRINITY_DN35508_c1_g1_i2	AT1G02430	ADP-ribosylation factor 2-B-like [Durio zibethinus]
TRINITY_DN35508_c1_g1_i3	AT1G02430	ADP-ribosylation factor 2-B-like [Durio zibethinus]
TRINITY_DN35508_c1_g1_i5	AT1G02430	ADP-ribosylation factor 2-B-like [Durio zibethinus]
TRINITY_DN35508_c1_g1_i6	AT1G02430	ADP-ribosylation factor 2-B-like [Durio zibethinus]
TRINITY_DN35508_c1_g1_i7	AT1G02430	ADP-ribosylation factor 2-B-like [Durio zibethinus]
TRINITY_DN35508_c1_g1_i8	AT1G02430	ADP-ribosylation factor 2-B-like [Durio zibethinus]
TRINITY_DN35508_c1_g1_i9	AT1G02430	ADP-ribosylation factor 2-B-like [Durio zibethinus]
TRINITY_DN36397_c1_g3_i11	AT1G02430	ADP-ribosylation factor 2-B-like [Durio zibethinus]
TRINITY_DN36397_c1_g3_i2	AT1G02430	ADP-ribosylation factor 2-B-like [Durio zibethinus]
TRINITY_DN36397_c1_g3_i3	AT1G02430	ADP-ribosylation factor 2-B-like [Durio zibethinus]
TRINITY_DN36397_c1_g3_i5	AT1G02430	ADP-ribosylation factor 2-B-like [Durio zibethinus]
TRINITY_DN98503_c2_g4_i3	AT1G02440	ADP-ribosylation factor-related protein 1 [Herrania umbratica]
TRINITY_DN75392_c0_g1_i1	AT1G02450	PREDICTED: protein NIM1-INTERACTING 3 [Theobroma cacao]
TRINITY_DN75410_c0_g1_i2	AT1G02450	protein NIM1-INTERACTING 1-like [Durio zibethinus]
TRINITY_DN101480_c3_g1_i4	AT1G02500	S-adenosylmethionine synthase 1 [Herrania umbratica]
TRINITY_DN101480_c3_g1_i6	AT1G02500	S-adenosylmethionine synthase 1 [Herrania umbratica]
TRINITY_DN101480_c3_g1_i9	AT1G02500	S-adenosylmethionine synthase 1 [Herrania umbratica]
TRINITY_DN36259_c0_g1_i2	AT1G02530	ABC transporter B family member 21-like isoform X2 [Herrania umbratica]
TRINITY_DN100284_c0_g1_i1	AT1G02560	ATP-dependent Clp protease proteolytic subunit 5, chloroplastic [Herrania umbratica]
TRINITY_DN100284_c0_g1_i10	AT1G02560	ATP-dependent Clp protease proteolytic subunit 5, chloroplastic [Herrania umbratica]
TRINITY_DN100284_c0_g1_i12	AT1G02560	ATP-dependent Clp protease proteolytic subunit 5, chloroplastic [Herrania umbratica]
TRINITY_DN100284_c0_g1_i13	AT1G02560	ATP-dependent Clp protease proteolytic subunit 5, chloroplastic [Herrania umbratica]
TRINITY_DN100284_c0_g1_i3	AT1G02560	ATP-dependent Clp protease proteolytic subunit 5, chloroplastic [Herrania umbratica]
TRINITY_DN100284_c0_g1_i6	AT1G02560	ATP-dependent Clp protease proteolytic subunit 5, chloroplastic [Herrania umbratica]
TRINITY_DN75871_c0_g1_i4	AT1G02560	ATP-dependent Clp protease proteolytic subunit 5, chloroplastic [Herrania umbratica]
TRINITY_DN90861_c0_g4_i3	AT1G02610	uncharacterized protein LOC111314082 [Durio zibethinus]
TRINITY_DN90861_c0_g4_i4	AT1G02610	uncharacterized protein LOC111314082 [Durio zibethinus]
TRINITY_DN90861_c0_g4_i7	AT1G02610	uncharacterized protein LOC111314082 [Durio zibethinus]
TRINITY_DN85064_c0_g2_i12	AT1G02630	equilibrative nucleotide transporter 8-like [Durio zibethinus]
TRINITY_DN85064_c0_g2_i17	AT1G02630	equilibrative nucleotide transporter 8-like [Durio zibethinus]
TRINITY_DN85064_c0_g2_i2	AT1G02630	equilibrative nucleotide transporter 8-like [Durio zibethinus]
TRINITY_DN85064_c0_g2_i4	AT1G02630	equilibrative nucleotide transporter 8-like [Durio zibethinus]
TRINITY_DN85064_c0_g2_i6	AT1G02630	equilibrative nucleotide transporter 8-like [Durio zibethinus]
TRINITY_DN85064_c0_g2_i7	AT1G02630	equilibrative nucleotide transporter 8-like [Durio zibethinus]
TRINITY_DN85064_c0_g4_i1	AT1G02630	equilibrative nucleotide transporter 8-like [Durio zibethinus]
TRINITY_DN85639_c1_g3_i1	AT1G02640	probable beta-D-xylosidase 2 [Durio zibethinus]
TRINITY_DN85639_c1_g3_i2	AT1G02640	probable beta-D-xylosidase 2 [Durio zibethinus]
TRINITY_DN88658_c0_g1_i3	AT1G02660	PREDICTED: uncharacterized protein LOC18613670 [Theobroma cacao]
TRINITY_DN88658_c0_g1_i4	AT1G02660	PREDICTED: uncharacterized protein LOC18613670 [Theobroma cacao]
TRINITY_DN96045_c3_g1_i1	AT1G02660	uncharacterized protein LOC111305020 [Durio zibethinus]
TRINITY_DN92647_c0_g1_i12	AT1G02680	transcription initiation factor TFIID subunit 13 [Durio zibethinus]
TRINITY_DN92647_c0_g1_i5	AT1G02680	transcription initiation factor TFIID subunit 13 [Herrania umbratica]
TRINITY_DN92647_c0_g1_i7	AT1G02680	transcription initiation factor TFIID subunit 13 [Durio zibethinus]
TRINITY_DN36818_c0_g2_i12	AT1G02750	PREDICTED: protein DEHYDRATION-INDUCED 19 homolog 4 isoform X1 [Theobroma cacao]
TRINITY_DN32282_c0_g1_i1	AT1G02780	PREDICTED: 60S ribosomal protein L19-1 [Theobroma cacao]
TRINITY_DN32282_c0_g1_i5	AT1G02780	PREDICTED: 60S ribosomal protein L19-1 [Theobroma cacao]
TRINITY_DN32282_c0_g1_i6	AT1G02780	PREDICTED: 60S ribosomal protein L19-1 [Theobroma cacao]
TRINITY_DN79004_c0_g1_i1	AT1G02800	endoglucanase CX-like [Durio zibethinus]
TRINITY_DN79004_c0_g1_i2	AT1G02800	endoglucanase CX-like [Durio zibethinus]
TRINITY_DN79429_c0_g1_i1	AT1G02816	uncharacterized protein LOC111297161 [Durio zibethinus]
TRINITY_DN80645_c0_g1_i3	AT1G02816	uncharacterized protein LOC110414507 [Herrania umbratica]
TRINITY_DN87827_c0_g2_i1	AT1G02816	uncharacterized protein At5g01610-like [Durio zibethinus]
TRINITY_DN89420_c0_g1_i1	AT1G02816	uncharacterized protein LOC111305054 [Durio zibethinus]
TRINITY_DN28154_c0_g2_i1	AT1G02816	| pectinesterase (Protein of unknown function%2C DUF538) | Chr1:621637-622137 FORWARD LENGTH=166 | 201606
TRINITY_DN34656_c0_g1_i9	AT1G02840	| RNA-binding (RRM/RBD/RNP motifs) family protein | Chr1:626918-629583 FORWARD LENGTH=303 | 201606
TRINITY_DN34903_c0_g2_i5	AT1G02840	serine/arginine-rich splicing factor SR34A [Herrania umbratica]
TRINITY_DN34903_c0_g2_i6	AT1G02840	| RNA-binding (RRM/RBD/RNP motifs) family protein | Chr1:626918-629583 FORWARD LENGTH=303 | 201606
TRINITY_DN36106_c0_g2_i2	AT1G02840	| RNA-binding (RRM/RBD/RNP motifs) family protein | Chr1:626918-629583 FORWARD LENGTH=303 | 201606
TRINITY_DN36106_c0_g2_i3	AT1G02840	| RNA-binding (RRM/RBD/RNP motifs) family protein | Chr1:626918-629583 FORWARD LENGTH=303 | 201606
TRINITY_DN36106_c0_g2_i4	AT1G02840	| RNA-binding (RRM/RBD/RNP motifs) family protein | Chr1:626918-629583 FORWARD LENGTH=303 | 201606
TRINITY_DN36106_c0_g2_i7	AT1G02840	| RNA-binding (RRM/RBD/RNP motifs) family protein | Chr1:626918-629583 FORWARD LENGTH=303 | 201606
TRINITY_DN36909_c0_g1_i2	AT1G02840	| RNA-binding (RRM/RBD/RNP motifs) family protein | Chr1:626918-629583 FORWARD LENGTH=303 | 201606
TRINITY_DN97491_c2_g1_i1	AT1G02860	E3 ubiquitin-protein ligase BAH1-like isoform X2 [Durio zibethinus]
TRINITY_DN97491_c2_g1_i10	AT1G02860	E3 ubiquitin-protein ligase BAH1-like isoform X2 [Durio zibethinus]
TRINITY_DN97491_c2_g1_i2	AT1G02860	E3 ubiquitin-protein ligase BAH1-like isoform X2 [Durio zibethinus]
TRINITY_DN97491_c2_g1_i3	AT1G02860	probable E3 ubiquitin-protein ligase BAH1-like 1 isoform X1 [Herrania umbratica]
TRINITY_DN97491_c2_g1_i7	AT1G02860	E3 ubiquitin-protein ligase BAH1-like isoform X2 [Durio zibethinus]
TRINITY_DN101283_c2_g1_i1	AT1G02880	thiamine pyrophosphokinase 1-like isoform X1 [Durio zibethinus]
TRINITY_DN101283_c2_g1_i3	AT1G02880	thiamine pyrophosphokinase 1-like isoform X2 [Durio zibethinus]
TRINITY_DN101283_c2_g1_i5	AT1G02880	thiamine pyrophosphokinase 1-like isoform X1 [Durio zibethinus]
TRINITY_DN101283_c2_g1_i7	AT1G02880	thiamine pyrophosphokinase 1-like isoform X2 [Durio zibethinus]
TRINITY_DN101283_c2_g1_i8	AT1G02880	thiamine pyrophosphokinase 1-like isoform X1 [Durio zibethinus]
TRINITY_DN101283_c2_g1_i9	AT1G02880	thiamine pyrophosphokinase 1-like isoform X2 [Durio zibethinus]
TRINITY_DN84853_c1_g3_i1	AT1G02880	PREDICTED: thiamine pyrophosphokinase 1 isoform X2 [Theobroma cacao]
TRINITY_DN84853_c1_g4_i1	AT1G02880	thiamine pyrophosphokinase 1-like [Durio zibethinus]
TRINITY_DN28267_c0_g1_i1	AT1G02910	| tetratricopeptide repeat (TPR)-containing protein | Chr1:655749-658125 REVERSE LENGTH=453 | 201606
TRINITY_DN91389_c0_g3_i1	AT1G02930	glutathione S-transferase F6-like [Durio zibethinus]
TRINITY_DN93977_c0_g2_i2	AT1G02970	PREDICTED: wee1-like protein kinase [Theobroma cacao]
TRINITY_DN93977_c0_g2_i3	AT1G02970	PREDICTED: wee1-like protein kinase [Theobroma cacao]
TRINITY_DN82446_c5_g1_i1	AT1G03030	putative uridine kinase C227.14 isoform X2 [Durio zibethinus]
TRINITY_DN82446_c5_g1_i2	AT1G03030	putative uridine kinase C227.14 isoform X2 [Herrania umbratica]
TRINITY_DN82446_c5_g1_i6	AT1G03030	PREDICTED: putative uridine kinase C227.14 isoform X2 [Theobroma cacao]
TRINITY_DN82446_c5_g1_i7	AT1G03030	PREDICTED: putative uridine kinase C227.14 isoform X2 [Theobroma cacao]
TRINITY_DN82446_c5_g1_i9	AT1G03030	PREDICTED: putative uridine kinase C227.14 isoform X2 [Theobroma cacao]
TRINITY_DN32254_c0_g2_i10	AT1G03030	| P-loop containing nucleoside triphosphate hydrolases superfamily protein | Chr1:701621-703568 FORWARD LENGTH=301 | 201606
TRINITY_DN32254_c0_g2_i5	AT1G03030	putative uridine kinase C227.14 isoform X2 [Durio zibethinus]
TRINITY_DN32254_c0_g2_i8	AT1G03030	| P-loop containing nucleoside triphosphate hydrolases superfamily protein | Chr1:701621-703568 FORWARD LENGTH=301 | 201606
TRINITY_DN35083_c1_g1_i3	AT1G03040	| basic helix-loop-helix (bHLH) DNA-binding superfamily protein | Chr1:704279-706457 REVERSE LENGTH=333 | 201606
TRINITY_DN35083_c1_g1_i7	AT1G03040	| basic helix-loop-helix (bHLH) DNA-binding superfamily protein | Chr1:704279-706457 REVERSE LENGTH=333 | 201606
TRINITY_DN35083_c1_g1_i8	AT1G03040	| basic helix-loop-helix (bHLH) DNA-binding superfamily protein | Chr1:704279-706457 REVERSE LENGTH=333 | 201606
TRINITY_DN37157_c0_g1_i1	AT1G03050	| ENTH/ANTH/VHS superfamily protein | Chr1:707726-709860 FORWARD LENGTH=599 | 201606
TRINITY_DN37157_c0_g1_i5	AT1G03050	| ENTH/ANTH/VHS superfamily protein | Chr1:707726-709860 FORWARD LENGTH=599 | 201606
TRINITY_DN83134_c0_g1_i1	AT1G03070	protein LIFEGUARD 2-like [Durio zibethinus]
TRINITY_DN83134_c0_g1_i3	AT1G03070	protein LIFEGUARD 2-like [Durio zibethinus]
TRINITY_DN83134_c0_g1_i4	AT1G03070	BI1-like protein [Herrania umbratica]
TRINITY_DN29179_c0_g1_i2	AT1G03070	| Bax inhibitor-1 family protein | Chr1:730148-731379 FORWARD LENGTH=247 | 201606
TRINITY_DN37614_c0_g3_i3	AT1G03090	| methylcrotonyl-CoA carboxylase alpha chain | Chr1:739715-743819 FORWARD LENGTH=714 | 201606
TRINITY_DN37614_c0_g3_i4	AT1G03090	PREDICTED: methylcrotonoyl-CoA carboxylase subunit alpha
TRINITY_DN37614_c0_g3_i5	AT1G03090	methylcrotonoyl-CoA carboxylase subunit alpha
TRINITY_DN37614_c0_g3_i8	AT1G03090	methylcrotonoyl-CoA carboxylase subunit alpha
TRINITY_DN102577_c0_g1_i2	AT1G03110	tRNA (guanine-N(7)-)-methyltransferase non-catalytic subunit wdr4 isoform X2 [Durio zibethinus]
TRINITY_DN89217_c2_g1_i1	AT1G03120	late embryogenesis abundant protein D-34-like [Herrania umbratica]
TRINITY_DN89217_c2_g1_i6	AT1G03120	late embryogenesis abundant protein D-34-like [Herrania umbratica]
TRINITY_DN89217_c2_g1_i2	AT1G03120	late embryogenesis abundant protein 3-like [Durio zibethinus]
TRINITY_DN89217_c2_g1_i3	AT1G03120	late embryogenesis abundant protein 3-like [Durio zibethinus]
TRINITY_DN89217_c2_g1_i5	AT1G03120	late embryogenesis abundant protein 3-like [Durio zibethinus]
TRINITY_DN29503_c0_g1_i1	AT1G03120	| responsive to abscisic acid 28 | Chr1:752271-752678 FORWARD LENGTH=135 | 201606
TRINITY_DN29503_c0_g1_i2	AT1G03120	late embryogenesis abundant protein 3-like [Durio zibethinus]
TRINITY_DN29503_c0_g1_i3	AT1G03120	| responsive to abscisic acid 28 | Chr1:752271-752678 FORWARD LENGTH=135 | 201606
TRINITY_DN89986_c0_g1_i1	AT1G03130	photosystem I reaction center subunit II, chloroplastic-like [Durio zibethinus]
TRINITY_DN99938_c2_g2_i1	AT1G03130	photosystem I reaction center subunit II, chloroplastic-like [Durio zibethinus]
TRINITY_DN94131_c2_g3_i5	AT1G03140	pre-mRNA-splicing factor 18-like [Durio zibethinus]
TRINITY_DN80087_c0_g1_i1	AT1G03150	PREDICTED: N-alpha-acetyltransferase 20 [Theobroma cacao]
TRINITY_DN104036_c3_g1_i1	AT1G03160	PREDICTED: probable transmembrane GTPase FZO-like, chloroplastic [Theobroma cacao]
TRINITY_DN73910_c0_g1_i1	AT1G03160	probable transmembrane GTPase FZO-like, chloroplastic [Durio zibethinus]
TRINITY_DN78444_c1_g2_i1	AT1G03170	PREDICTED: protein FANTASTIC FOUR 2 [Theobroma cacao]
TRINITY_DN78444_c1_g4_i1	AT1G03170	protein FANTASTIC FOUR 1-like [Durio zibethinus]
TRINITY_DN98674_c0_g1_i2	AT1G03190	PREDICTED: DNA repair helicase XPD isoform X2 [Theobroma cacao]
TRINITY_DN98674_c0_g3_i1	AT1G03190	DNA repair helicase XPD isoform X4 [Durio zibethinus]
TRINITY_DN98674_c0_g3_i2	AT1G03190	DNA repair helicase XPD isoform X4 [Durio zibethinus]
TRINITY_DN33927_c0_g1_i2	AT1G03190	| RAD3-like DNA-binding helicase protein | Chr1:775822-779863 FORWARD LENGTH=758 | 201606
TRINITY_DN26420_c0_g1_i1	AT1G03210	PREDICTED: uncharacterized isomerase BH0283 isoform X1 [Theobroma cacao]
TRINITY_DN33430_c0_g1_i2	AT1G03210	PREDICTED: uncharacterized isomerase BH0283 isoform X1 [Theobroma cacao]
TRINITY_DN33430_c0_g1_i7	AT1G03210	| Phenazine biosynthesis PhzC/PhzF protein | Chr1:782948-784240 FORWARD LENGTH=314 | 201606
TRINITY_DN85763_c0_g2_i1	AT1G03220	PREDICTED: basic 7S globulin 2 [Theobroma cacao]
TRINITY_DN96608_c2_g1_i1	AT1G03220	PREDICTED: basic 7S globulin [Theobroma cacao]
TRINITY_DN96608_c2_g1_i2	AT1G03220	PREDICTED: basic 7S globulin [Theobroma cacao]
TRINITY_DN37192_c1_g1_i1	AT1G03220	| Eukaryotic aspartyl protease family protein | Chr1:787143-788444 FORWARD LENGTH=433 | 201606
TRINITY_DN36430_c1_g1_i2	AT1G03250	uncharacterized protein LOC111305180 isoform X1 [Durio zibethinus]
TRINITY_DN36430_c1_g1_i8	AT1G03250	| R3H domain protein | Chr1:793576-795159 REVERSE LENGTH=251 | 201606
TRINITY_DN98458_c1_g1_i11	AT1G03260	uncharacterized protein LOC111305181 [Durio zibethinus]
TRINITY_DN98458_c1_g1_i12	AT1G03260	uncharacterized protein LOC111305181 [Durio zibethinus]
TRINITY_DN98458_c1_g1_i13	AT1G03260	uncharacterized protein LOC111305181 [Durio zibethinus]
TRINITY_DN98458_c1_g1_i14	AT1G03260	uncharacterized protein LOC111305181 [Durio zibethinus]
TRINITY_DN98458_c1_g1_i16	AT1G03260	uncharacterized protein LOC111305181 [Durio zibethinus]
TRINITY_DN98458_c1_g1_i17	AT1G03260	uncharacterized protein LOC111305181 [Durio zibethinus]
TRINITY_DN98458_c1_g1_i3	AT1G03260	uncharacterized protein LOC111305181 [Durio zibethinus]
TRINITY_DN98458_c1_g1_i7	AT1G03260	uncharacterized protein LOC111305181 [Durio zibethinus]
TRINITY_DN98458_c1_g1_i9	AT1G03260	uncharacterized protein LOC111305181 [Durio zibethinus]
TRINITY_DN95868_c0_g2_i1	AT1G03270	DUF21 domain-containing protein At4g14240 [Herrania umbratica]
TRINITY_DN95868_c0_g2_i3	AT1G03270	DUF21 domain-containing protein At4g14240 [Herrania umbratica]
TRINITY_DN98093_c0_g1_i1	AT1G03280	transcription initiation factor IIE subunit alpha isoform X1 [Herrania umbratica]
TRINITY_DN98093_c0_g1_i19	AT1G03280	general transcription factor IIE subunit 1-like [Durio zibethinus]
TRINITY_DN98093_c0_g1_i25	AT1G03280	general transcription factor IIE subunit 1-like [Durio zibethinus]
TRINITY_DN98093_c0_g1_i3	AT1G03280	PREDICTED: transcription initiation factor IIE subunit alpha [Theobroma cacao]
TRINITY_DN98093_c0_g1_i5	AT1G03280	transcription initiation factor IIE subunit alpha isoform X1 [Herrania umbratica]
TRINITY_DN98093_c0_g1_i7	AT1G03280	general transcription factor IIE subunit 1 isoform X2 [Herrania umbratica]
TRINITY_DN37785_c0_g1_i3	AT1G03290	golgin candidate 5-like isoform X1 [Durio zibethinus]
TRINITY_DN37785_c0_g1_i4	AT1G03290	uncharacterized protein LOC111314213 [Durio zibethinus]
TRINITY_DN37785_c0_g1_i7	AT1G03290	golgin candidate 5-like isoform X1 [Durio zibethinus]
TRINITY_DN92089_c1_g1_i1	AT1G03310	isoamylase 2, chloroplastic-like [Durio zibethinus]
TRINITY_DN92089_c1_g1_i2	AT1G03310	isoamylase 2, chloroplastic-like [Durio zibethinus]
TRINITY_DN96656_c0_g1_i1	AT1G03330	PREDICTED: sm-like protein LSM2 [Theobroma cacao]
TRINITY_DN96656_c0_g1_i2	AT1G03330	PREDICTED: sm-like protein LSM2 [Theobroma cacao]
TRINITY_DN36611_c1_g1_i1	AT1G03365	putative E3 ubiquitin-protein ligase RF298 [Herrania umbratica]
TRINITY_DN36611_c1_g1_i2	AT1G03365	| RING/U-box superfamily protein | Chr1:827182-830191 FORWARD LENGTH=823 | 201606
TRINITY_DN95812_c0_g1_i1	AT1G03370	C2 and GRAM domain-containing protein At1g03370 isoform X2 [Durio zibethinus]
TRINITY_DN95812_c0_g1_i10	AT1G03370	C2 and GRAM domain-containing protein At1g03370 isoform X2 [Durio zibethinus]
TRINITY_DN95812_c0_g1_i2	AT1G03370	C2 and GRAM domain-containing protein At1g03370 isoform X2 [Durio zibethinus]
TRINITY_DN95812_c0_g1_i3	AT1G03370	C2 and GRAM domain-containing protein At1g03370 [Herrania umbratica]
TRINITY_DN95812_c0_g1_i5	AT1G03370	PREDICTED: C2 and GRAM domain-containing protein At1g03370 [Theobroma cacao]
TRINITY_DN95812_c0_g1_i7	AT1G03370	C2 and GRAM domain-containing protein At1g03370 [Herrania umbratica]
TRINITY_DN36962_c0_g2_i2	AT1G03380	autophagy-related protein 18g-like isoform X1 [Durio zibethinus]
TRINITY_DN37422_c0_g1_i1	AT1G03380	PREDICTED: autophagy-related protein 18g isoform X1 [Theobroma cacao]
TRINITY_DN37422_c0_g1_i3	AT1G03380	autophagy-related protein 18g-like isoform X1 [Durio zibethinus]
TRINITY_DN37422_c0_g1_i7	AT1G03380	autophagy-related protein 18g-like isoform X1 [Durio zibethinus]
TRINITY_DN18263_c0_g1_i1	AT1G03400	| 2-oxoglutarate (2OG) and Fe(II)-dependent oxygenase superfamily protein | Chr1:842895-844158 REVERSE LENGTH=379 | 201606
TRINITY_DN23033_c0_g1_i2	AT1G03400	| 2-oxoglutarate (2OG) and Fe(II)-dependent oxygenase superfamily protein | Chr1:842895-844158 REVERSE LENGTH=379 | 201606
TRINITY_DN36810_c0_g1_i5	AT1G03400	| 2-oxoglutarate (2OG) and Fe(II)-dependent oxygenase superfamily protein | Chr1:842895-844158 REVERSE LENGTH=379 | 201606
TRINITY_DN95105_c1_g4_i2	AT1G03470	protein NETWORKED 3A-like [Durio zibethinus]
TRINITY_DN95105_c1_g4_i3	AT1G03470	protein NETWORKED 3A-like [Durio zibethinus]
TRINITY_DN95105_c1_g4_i5	AT1G03470	protein NETWORKED 3A-like [Durio zibethinus]
TRINITY_DN93679_c0_g1_i1	AT1G03510	putative pentatricopeptide repeat-containing protein At1g03510 [Durio zibethinus]
TRINITY_DN93679_c0_g1_i2	AT1G03510	putative pentatricopeptide repeat-containing protein At1g03510 [Durio zibethinus]
TRINITY_DN101095_c1_g1_i1	AT1G03520	PREDICTED: beta-glucuronosyltransferase GlcAT14A [Theobroma cacao]
TRINITY_DN101095_c1_g1_i2	AT1G03520	PREDICTED: beta-glucuronosyltransferase GlcAT14A [Theobroma cacao]
TRINITY_DN101095_c1_g2_i1	AT1G03520	PREDICTED: beta-glucuronosyltransferase GlcAT14A [Theobroma cacao]
TRINITY_DN101095_c1_g2_i2	AT1G03520	PREDICTED: beta-glucuronosyltransferase GlcAT14A [Theobroma cacao]
TRINITY_DN101095_c1_g2_i3	AT1G03520	PREDICTED: beta-glucuronosyltransferase GlcAT14A [Theobroma cacao]
TRINITY_DN94476_c0_g2_i3	AT1G03530	LOW QUALITY PROTEIN: H/ACA ribonucleoprotein complex non-core subunit NAF1-like [Herrania umbratica]
TRINITY_DN94476_c0_g2_i4	AT1G03530	PREDICTED: H/ACA ribonucleoprotein complex non-core subunit NAF1 [Theobroma cacao]
TRINITY_DN94476_c0_g2_i5	AT1G03530	LOW QUALITY PROTEIN: H/ACA ribonucleoprotein complex non-core subunit NAF1-like [Herrania umbratica]
TRINITY_DN95564_c0_g2_i1	AT1G03540	LOW QUALITY PROTEIN: pentatricopeptide repeat-containing protein At1g03540-like [Durio zibethinus]
TRINITY_DN95564_c0_g2_i2	AT1G03540	LOW QUALITY PROTEIN: pentatricopeptide repeat-containing protein At1g03540-like [Durio zibethinus]
TRINITY_DN99555_c0_g1_i3	AT1G03560	pentatricopeptide repeat-containing protein At1g03560, mitochondrial isoform X1 [Durio zibethinus]
TRINITY_DN99555_c0_g1_i4	AT1G03560	pentatricopeptide repeat-containing protein At1g03560, mitochondrial isoform X1 [Durio zibethinus]
TRINITY_DN99555_c0_g1_i5	AT1G03560	pentatricopeptide repeat-containing protein At1g03560, mitochondrial isoform X1 [Durio zibethinus]
TRINITY_DN99555_c0_g1_i6	AT1G03560	pentatricopeptide repeat-containing protein At1g03560, mitochondrial isoform X1 [Durio zibethinus]
TRINITY_DN78275_c1_g2_i1	AT1G03600	photosystem II repair protein PSB27-H1, chloroplastic-like [Durio zibethinus]
TRINITY_DN78275_c1_g4_i1	AT1G03600	photosystem II repair protein PSB27-H1, chloroplastic-like [Durio zibethinus]
TRINITY_DN78275_c1_g4_i2	AT1G03600	photosystem II repair protein PSB27-H1, chloroplastic-like [Durio zibethinus]
TRINITY_DN78275_c1_g5_i1	AT1G03600	photosystem II repair protein PSB27-H1, chloroplastic-like [Durio zibethinus]
TRINITY_DN72567_c0_g1_i1	AT1G03650	uncharacterized protein LOC111298451 isoform X2 [Durio zibethinus]
TRINITY_DN72567_c0_g1_i2	AT1G03650	uncharacterized protein LOC111298451 isoform X1 [Durio zibethinus]
TRINITY_DN72567_c0_g1_i3	AT1G03650	uncharacterized protein LOC111298451 isoform X1 [Durio zibethinus]
TRINITY_DN92028_c0_g1_i10	AT1G03687	PREDICTED: uncharacterized protein LOC18608702 isoform X1 [Theobroma cacao]
TRINITY_DN92028_c0_g1_i15	AT1G03687	PREDICTED: uncharacterized protein LOC18608702 isoform X1 [Theobroma cacao]
TRINITY_DN92028_c0_g1_i20	AT1G03687	PREDICTED: uncharacterized protein LOC18608702 isoform X1 [Theobroma cacao]
TRINITY_DN92028_c0_g1_i4	AT1G03687	PREDICTED: uncharacterized protein LOC18608702 isoform X1 [Theobroma cacao]
TRINITY_DN93925_c0_g1_i1	AT1G03750	switch 2 [Durio zibethinus]
TRINITY_DN93925_c0_g1_i3	AT1G03750	switch 2 [Durio zibethinus]
TRINITY_DN93925_c0_g1_i5	AT1G03750	switch 2 [Durio zibethinus]
TRINITY_DN93925_c0_g1_i6	AT1G03750	switch 2 [Durio zibethinus]
TRINITY_DN32948_c1_g1_i1	AT1G03790	| Zinc finger C-x8-C-x5-C-x3-H type family protein | Chr1:954589-955770 FORWARD LENGTH=393 | 201606
TRINITY_DN80660_c0_g1_i1	AT1G03820	PREDICTED: protein E6 isoform X1 [Theobroma cacao]
TRINITY_DN80660_c0_g1_i2	AT1G03820	PREDICTED: protein E6 isoform X1 [Theobroma cacao]
TRINITY_DN80660_c0_g1_i3	AT1G03820	protein E6-like [Herrania umbratica]
TRINITY_DN96007_c3_g2_i2	AT1G03840	zinc finger protein JACKDAW-like [Durio zibethinus]
TRINITY_DN96390_c0_g1_i1	AT1G03840	PREDICTED: zinc finger protein MAGPIE isoform X2 [Theobroma cacao]
TRINITY_DN96390_c0_g1_i2	AT1G03840	zinc finger protein MAGPIE [Herrania umbratica]
TRINITY_DN96390_c0_g1_i4	AT1G03840	zinc finger protein MAGPIE [Herrania umbratica]
TRINITY_DN98050_c0_g1_i13	AT1G03860	prohibitin-1, mitochondrial [Durio zibethinus]
TRINITY_DN98050_c0_g1_i17	AT1G03860	prohibitin-1, mitochondrial [Durio zibethinus]
TRINITY_DN98050_c0_g1_i1	AT1G03860	prohibitin-1, mitochondrial [Durio zibethinus]
TRINITY_DN92007_c1_g3_i1	AT1G03900	uncharacterized protein At1g03900-like [Durio zibethinus]
TRINITY_DN26412_c0_g1_i1	AT1G03900	uncharacterized protein At1g03900-like isoform X2 [Durio zibethinus]
TRINITY_DN94329_c2_g1_i1	AT1G03905	ABC transporter I family member 21-like [Durio zibethinus]
TRINITY_DN94329_c2_g1_i3	AT1G03905	ABC transporter I family member 21-like [Durio zibethinus]
TRINITY_DN94329_c2_g1_i4	AT1G03905	ABC transporter I family member 21-like [Durio zibethinus]
TRINITY_DN84415_c1_g2_i1	AT1G03940	anthocyanin 5-aromatic acyltransferase-like [Durio zibethinus]
TRINITY_DN95017_c1_g3_i1	AT1G03940	PREDICTED: coumaroyl-CoA:anthocyanidin 3-O-glucoside-6''-O-coumaroyltransferase 1 [Theobroma cacao]
TRINITY_DN95017_c1_g3_i3	AT1G03940	PREDICTED: coumaroyl-CoA:anthocyanidin 3-O-glucoside-6''-O-coumaroyltransferase 1 [Theobroma cacao]
TRINITY_DN95341_c1_g1_i1	AT1G03940	coumaroyl-CoA:anthocyanidin 3-O-glucoside-6''-O-coumaroyltransferase 1-like [Durio zibethinus]
TRINITY_DN95341_c1_g1_i2	AT1G03940	coumaroyl-CoA:anthocyanidin 3-O-glucoside-6''-O-coumaroyltransferase 1-like [Durio zibethinus]
TRINITY_DN98886_c1_g1_i5	AT1G03940	coumaroyl-CoA:anthocyanidin 3-O-glucoside-6''-O-coumaroyltransferase 1-like [Durio zibethinus]
TRINITY_DN98886_c1_g1_i6	AT1G03940	PREDICTED: coumaroyl-CoA:anthocyanidin 3-O-glucoside-6''-O-coumaroyltransferase 1 [Theobroma cacao]
TRINITY_DN95319_c0_g4_i1	AT1G03950	vacuolar protein sorting-associated protein 2 homolog 3-like [Durio zibethinus]
TRINITY_DN95319_c0_g4_i2	AT1G03950	vacuolar protein sorting-associated protein 2 homolog 3-like [Durio zibethinus]
TRINITY_DN95319_c0_g4_i3	AT1G03950	vacuolar protein sorting-associated protein 2 homolog 3-like [Durio zibethinus]
TRINITY_DN95319_c0_g4_i4	AT1G03950	vacuolar protein sorting-associated protein 2 homolog 3-like [Durio zibethinus]
TRINITY_DN95319_c0_g4_i5	AT1G03950	vacuolar protein sorting-associated protein 2 homolog 3-like [Durio zibethinus]
TRINITY_DN85192_c0_g1_i6	AT1G03980	PREDICTED: glutathione gamma-glutamylcysteinyltransferase 1 isoform X1 [Theobroma cacao]
TRINITY_DN32502_c0_g1_i3	AT1G03980	| phytochelatin synthase 2 | Chr1:1019311-1021871 REVERSE LENGTH=474 | 201606
TRINITY_DN32502_c0_g1_i4	AT1G03980	| phytochelatin synthase 2 | Chr1:1019311-1021871 REVERSE LENGTH=474 | 201606
TRINITY_DN32996_c0_g2_i2	AT1G03980	PREDICTED: glutathione gamma-glutamylcysteinyltransferase 1 isoform X1 [Theobroma cacao]
TRINITY_DN32996_c0_g2_i3	AT1G03980	PREDICTED: glutathione gamma-glutamylcysteinyltransferase 1 isoform X1 [Theobroma cacao]
TRINITY_DN32343_c1_g1_i1	AT1G04000	| hypothetical protein | Chr1:1028415-1028873 REVERSE LENGTH=152 | 201606
TRINITY_DN32343_c1_g2_i1	AT1G04000	| hypothetical protein | Chr1:1028415-1028873 REVERSE LENGTH=152 | 201606
TRINITY_DN32343_c1_g2_i2	AT1G04000	| hypothetical protein | Chr1:1028415-1028873 REVERSE LENGTH=152 | 201606
TRINITY_DN93051_c0_g1_i2	AT1G04040	acid phosphatase 1-like [Durio zibethinus]
TRINITY_DN93051_c0_g1_i3	AT1G04040	acid phosphatase 1-like [Durio zibethinus]
TRINITY_DN93051_c0_g3_i1	AT1G04040	acid phosphatase 1-like [Durio zibethinus]
TRINITY_DN93051_c0_g3_i2	AT1G04040	acid phosphatase 1-like [Durio zibethinus]
TRINITY_DN104142_c1_g1_i1	AT1G04080	PREDICTED: pre-mRNA-processing factor 39 [Theobroma cacao]
TRINITY_DN104142_c1_g1_i6	AT1G04080	PREDICTED: pre-mRNA-processing factor 39 [Theobroma cacao]
TRINITY_DN104142_c1_g1_i7	AT1G04080	PREDICTED: pre-mRNA-processing factor 39 [Theobroma cacao]
TRINITY_DN34925_c0_g1_i1	AT1G04090	| vacuolar sorting-associated protein (DUF946) | Chr1:1057225-1059247 FORWARD LENGTH=572 | 201606
TRINITY_DN103413_c0_g2_i1	AT1G04110	PREDICTED: subtilisin-like protease SBT1.2 [Theobroma cacao]
TRINITY_DN103413_c0_g2_i2	AT1G04110	PREDICTED: subtilisin-like protease SBT1.2 [Theobroma cacao]
TRINITY_DN97679_c3_g1_i1	AT1G04110	subtilisin-like protease SBT1.2 [Durio zibethinus]
TRINITY_DN97679_c3_g1_i3	AT1G04110	subtilisin-like protease SBT1.2 [Durio zibethinus]
TRINITY_DN38144_c1_g1_i1	AT1G04120	ABC transporter C family member 5-like isoform X1 [Durio zibethinus]
TRINITY_DN38144_c1_g1_i6	AT1G04120	ABC transporter C family member 5-like isoform X1 [Durio zibethinus]
TRINITY_DN100926_c0_g3_i4	AT1G04130	tetratricopeptide repeat protein 4 homolog isoform X1 [Durio zibethinus]
TRINITY_DN34168_c0_g1_i2	AT1G04130	PREDICTED: tetratricopeptide repeat protein 4 homolog isoform X1 [Theobroma cacao]
TRINITY_DN34168_c0_g1_i5	AT1G04130	PREDICTED: tetratricopeptide repeat protein 4 homolog isoform X1 [Theobroma cacao]
TRINITY_DN75831_c1_g1_i12	AT1G04160	myosin-6-like, partial [Herrania umbratica]
TRINITY_DN75831_c1_g1_i14	AT1G04160	myosin-6-like, partial [Herrania umbratica]
TRINITY_DN75831_c1_g1_i15	AT1G04160	myosin-6-like, partial [Herrania umbratica]
TRINITY_DN75831_c1_g1_i5	AT1G04160	myosin-6-like, partial [Herrania umbratica]
TRINITY_DN75831_c1_g1_i7	AT1G04160	myosin-6-like, partial [Herrania umbratica]
TRINITY_DN79986_c6_g10_i2	AT1G04160	PREDICTED: uncharacterized protein LOC108662790 [Theobroma cacao]
TRINITY_DN37414_c0_g1_i2	AT1G04170	| eukaryotic translation initiation factor 2 gamma subunit | Chr1:1097423-1099702 FORWARD LENGTH=465 | 201606
TRINITY_DN37414_c0_g1_i4	AT1G04170	| eukaryotic translation initiation factor 2 gamma subunit | Chr1:1097423-1099702 FORWARD LENGTH=465 | 201606
TRINITY_DN37414_c0_g1_i5	AT1G04170	| eukaryotic translation initiation factor 2 gamma subunit | Chr1:1097423-1099702 FORWARD LENGTH=465 | 201606
TRINITY_DN37414_c0_g1_i8	AT1G04170	| eukaryotic translation initiation factor 2 gamma subunit | Chr1:1097423-1099702 FORWARD LENGTH=465 | 201606
TRINITY_DN97405_c2_g1_i2	AT1G04190	stress-induced-phosphoprotein 1-like [Durio zibethinus]
TRINITY_DN97405_c2_g1_i8	AT1G04190	stress-induced-phosphoprotein 1-like [Durio zibethinus]
TRINITY_DN33824_c0_g2_i3	AT1G04190	stress-induced-phosphoprotein 1-like [Durio zibethinus]
TRINITY_DN97971_c1_g2_i1	AT1G04210	uncharacterized protein LOC111306664 isoform X8 [Durio zibethinus]
TRINITY_DN21226_c0_g1_i1	AT1G04210	uncharacterized protein LOC111306664 isoform X7 [Durio zibethinus]
TRINITY_DN37762_c0_g1_i1	AT1G04210	LOW QUALITY PROTEIN: uncharacterized protein LOC110421035 [Herrania umbratica]
TRINITY_DN37762_c0_g1_i3	AT1G04210	LOW QUALITY PROTEIN: uncharacterized protein LOC110421035 [Herrania umbratica]
TRINITY_DN93342_c2_g1_i1	AT1G04220	3-ketoacyl-CoA synthase 11-like [Herrania umbratica]
TRINITY_DN93342_c2_g1_i3	AT1G04220	3-ketoacyl-CoA synthase 11-like [Herrania umbratica]
TRINITY_DN93342_c2_g1_i4	AT1G04220	3-ketoacyl-CoA synthase 11-like [Herrania umbratica]
TRINITY_DN100464_c1_g1_i4	AT1G04230	rRNA-processing protein EFG1 [Herrania umbratica]
TRINITY_DN100464_c1_g1_i7	AT1G04230	rRNA-processing protein EFG1 [Herrania umbratica]
TRINITY_DN100464_c1_g1_i13	AT1G04230	rRNA-processing protein EFG1 [Herrania umbratica]
TRINITY_DN34694_c0_g1_i1	AT1G04230	rRNA-processing protein efg1-like isoform X2 [Durio zibethinus]
TRINITY_DN34694_c0_g1_i2	AT1G04230	rRNA-processing protein EFG1-like [Durio zibethinus]
TRINITY_DN92329_c1_g1_i5	AT1G04240	auxin-responsive protein IAA4-like [Durio zibethinus]
TRINITY_DN99436_c0_g1_i4	AT1G04240	PREDICTED: auxin-responsive protein IAA4 [Theobroma cacao]
TRINITY_DN93874_c3_g3_i2	AT1G04280	uncharacterized protein LOC110422225 [Herrania umbratica]
TRINITY_DN93874_c3_g3_i3	AT1G04280	uncharacterized protein LOC111279320 [Durio zibethinus]
TRINITY_DN93874_c3_g3_i4	AT1G04280	uncharacterized protein LOC111279320 [Durio zibethinus]
TRINITY_DN93874_c3_g5_i1	AT1G04280	uncharacterized protein LOC111279320 [Durio zibethinus]
TRINITY_DN93874_c3_g5_i3	AT1G04280	uncharacterized protein LOC111279320 [Durio zibethinus]
TRINITY_DN91262_c0_g3_i2	AT1G04300	MATH domain-containing protein At5g43560 [Herrania umbratica]
TRINITY_DN91262_c0_g3_i4	AT1G04300	MATH domain-containing protein At5g43560 [Herrania umbratica]
TRINITY_DN91262_c0_g3_i1	AT1G04300	MATH domain-containing protein At5g43560 [Herrania umbratica]
TRINITY_DN91262_c0_g3_i6	AT1G04300	MATH domain-containing protein At5g43560 [Herrania umbratica]
TRINITY_DN104263_c4_g1_i1	AT1G04300	MATH domain-containing protein At5g43560 [Herrania umbratica]
TRINITY_DN104263_c4_g1_i5	AT1G04300	MATH domain-containing protein At5g43560 [Herrania umbratica]
TRINITY_DN104076_c1_g1_i3	AT1G04340	uncharacterized protein LOC111279245 [Durio zibethinus]
TRINITY_DN104076_c1_g1_i4	AT1G04340	uncharacterized protein LOC111279245 [Durio zibethinus]
TRINITY_DN103311_c2_g1_i1	AT1G04390	BTB/POZ domain-containing protein At1g04390 isoform X1 [Durio zibethinus]
TRINITY_DN103311_c2_g1_i4	AT1G04390	BTB/POZ domain-containing protein At1g04390 isoform X1 [Durio zibethinus]
TRINITY_DN103311_c2_g1_i6	AT1G04390	BTB/POZ domain-containing protein At1g04390 isoform X1 [Durio zibethinus]
TRINITY_DN91292_c0_g1_i2	AT1G04400	cryptochrome-1-like isoform X4 [Durio zibethinus]
TRINITY_DN91292_c0_g1_i3	AT1G04400	cryptochrome-1-like isoform X4 [Durio zibethinus]
TRINITY_DN91292_c0_g1_i7	AT1G04400	cryptochrome-1-like isoform X4 [Durio zibethinus]
TRINITY_DN36421_c0_g1_i4	AT1G04400	cryptochrome-1 isoform X3 [Herrania umbratica]
TRINITY_DN86546_c1_g3_i1	AT1G04410	PREDICTED: malate dehydrogenase, cytoplasmic isoform X1 [Theobroma cacao]
TRINITY_DN86547_c0_g1_i3	AT1G04410	PREDICTED: malate dehydrogenase, cytoplasmic isoform X1 [Theobroma cacao]
TRINITY_DN96639_c0_g1_i5	AT1G04410	malate dehydrogenase [Herrania umbratica]
TRINITY_DN100915_c2_g2_i1	AT1G04420	uncharacterized protein LOC110413484 isoform X2 [Herrania umbratica]
TRINITY_DN100915_c2_g2_i2	AT1G04420	uncharacterized protein LOC111283993 isoform X5 [Durio zibethinus]
TRINITY_DN100915_c2_g2_i3	AT1G04420	uncharacterized protein LOC110413484 isoform X3 [Herrania umbratica]
TRINITY_DN100915_c2_g2_i5	AT1G04420	uncharacterized protein LOC110413484 isoform X3 [Herrania umbratica]
TRINITY_DN91747_c3_g1_i2	AT1G04420	uncharacterized protein LOC111306721 isoform X1 [Durio zibethinus]
TRINITY_DN91747_c3_g1_i3	AT1G04420	uncharacterized protein LOC111306721 isoform X1 [Durio zibethinus]
TRINITY_DN91747_c3_g1_i4	AT1G04420	uncharacterized protein LOC111306721 isoform X1 [Durio zibethinus]
TRINITY_DN91747_c3_g1_i6	AT1G04420	uncharacterized protein LOC111306721 isoform X1 [Durio zibethinus]
TRINITY_DN91747_c3_g1_i8	AT1G04420	uncharacterized protein LOC111306721 isoform X1 [Durio zibethinus]
TRINITY_DN22138_c0_g1_i1	AT1G04420	uncharacterized protein LOC111306721 isoform X1 [Durio zibethinus]
TRINITY_DN33127_c1_g1_i2	AT1G04420	uncharacterized protein LOC111306721 isoform X1 [Durio zibethinus]
TRINITY_DN33127_c1_g1_i4	AT1G04420	PREDICTED: protein tas isoform X1 [Theobroma cacao]
TRINITY_DN101748_c2_g3_i3	AT1G04430	probable methyltransferase PMT3 [Durio zibethinus]
TRINITY_DN88519_c1_g2_i4	AT1G04430	PREDICTED: probable methyltransferase PMT3 [Theobroma cacao]
TRINITY_DN88519_c1_g2_i5	AT1G04430	PREDICTED: probable methyltransferase PMT3 [Theobroma cacao]
TRINITY_DN81835_c2_g1_i2	AT1G04510	pre-mRNA-processing factor 19 homolog 2-like isoform X2 [Durio zibethinus]
TRINITY_DN37546_c0_g1_i4	AT1G04510	pre-mRNA-processing factor 19 homolog 1-like isoform X1 [Durio zibethinus]
TRINITY_DN88925_c1_g1_i1	AT1G04520	cysteine-rich repeat secretory protein 3-like isoform X2 [Durio zibethinus]
TRINITY_DN88925_c1_g3_i1	AT1G04520	cysteine-rich repeat secretory protein 3-like isoform X2 [Durio zibethinus]
TRINITY_DN95266_c1_g1_i1	AT1G04520	PREDICTED: cysteine-rich repeat secretory protein 56 isoform X2 [Theobroma cacao]
TRINITY_DN96378_c3_g1_i1	AT1G04520	PREDICTED: cysteine-rich repeat secretory protein 56 isoform X1 [Theobroma cacao]
TRINITY_DN100377_c3_g1_i5	AT1G04530	uncharacterized protein LOC110421926 [Herrania umbratica]
TRINITY_DN84470_c3_g1_i2	AT1G04555	uncharacterized protein LOC110421092 [Herrania umbratica]
TRINITY_DN84470_c3_g1_i4	AT1G04555	uncharacterized protein LOC110421092 [Herrania umbratica]
TRINITY_DN84924_c1_g1_i1	AT1G04560	uncharacterized protein LOC110422065 [Herrania umbratica]
TRINITY_DN84924_c1_g1_i10	AT1G04560	PREDICTED: uncharacterized protein LOC18603341 [Theobroma cacao]
TRINITY_DN84924_c1_g1_i11	AT1G04560	PREDICTED: uncharacterized protein LOC18603341 [Theobroma cacao]
TRINITY_DN84924_c1_g1_i12	AT1G04560	PREDICTED: uncharacterized protein LOC18603341 [Theobroma cacao]
TRINITY_DN84924_c1_g1_i2	AT1G04560	PREDICTED: uncharacterized protein LOC18603341 [Theobroma cacao]
TRINITY_DN84924_c1_g1_i4	AT1G04560	uncharacterized protein LOC110422065 [Herrania umbratica]
TRINITY_DN84924_c1_g1_i5	AT1G04560	uncharacterized protein LOC110422065 [Herrania umbratica]
TRINITY_DN84924_c1_g1_i6	AT1G04560	PREDICTED: uncharacterized protein LOC18603341 [Theobroma cacao]
TRINITY_DN84924_c1_g1_i7	AT1G04560	PREDICTED: uncharacterized protein LOC18603341 [Theobroma cacao]
TRINITY_DN84924_c1_g1_i9	AT1G04560	PREDICTED: uncharacterized protein LOC18603341 [Theobroma cacao]
TRINITY_DN98878_c0_g6_i2	AT1G04560	uncharacterized protein LOC110422065 [Herrania umbratica]
TRINITY_DN33875_c0_g1_i1	AT1G04560	uncharacterized protein LOC111307428 [Durio zibethinus]
TRINITY_DN33875_c0_g1_i5	AT1G04560	uncharacterized protein LOC111307428 [Durio zibethinus]
TRINITY_DN33875_c0_g1_i7	AT1G04560	uncharacterized protein LOC111307428 [Durio zibethinus]
TRINITY_DN95722_c3_g1_i1	AT1G04590	pentatricopeptide repeat-containing protein At4g18975, chloroplastic isoform X1 [Durio zibethinus]
TRINITY_DN95722_c3_g1_i4	AT1G04590	PREDICTED: pentatricopeptide repeat-containing protein At4g18975, chloroplastic isoform X2 [Theobroma cacao]
TRINITY_DN95722_c3_g1_i7	AT1G04590	pentatricopeptide repeat-containing protein At4g18975, chloroplastic isoform X1 [Durio zibethinus]
TRINITY_DN95722_c3_g1_i8	AT1G04590	pentatricopeptide repeat-containing protein At4g18975, chloroplastic isoform X1 [Durio zibethinus]
TRINITY_DN31676_c0_g1_i2	AT1G04590	PREDICTED: pentatricopeptide repeat-containing protein At4g18975
TRINITY_DN83915_c0_g1_i5	AT1G04600	PREDICTED: myosin-6 isoform X2 [Theobroma cacao]
TRINITY_DN36868_c0_g2_i6	AT1G04600	myosin-17 isoform X3 [Durio zibethinus]
TRINITY_DN97796_c1_g1_i12	AT1G04635	PREDICTED: probable ribonuclease P/MRP protein subunit POP5 isoform X1 [Theobroma cacao]
TRINITY_DN97796_c1_g1_i3	AT1G04635	PREDICTED: probable ribonuclease P/MRP protein subunit POP5 isoform X1 [Theobroma cacao]
TRINITY_DN97796_c1_g1_i7	AT1G04635	PREDICTED: probable ribonuclease P/MRP protein subunit POP5 isoform X1 [Theobroma cacao]
TRINITY_DN97796_c1_g1_i8	AT1G04635	probable ribonuclease P/MRP protein subunit POP5 [Durio zibethinus]
TRNITY_DN11980_c0_g1_i1	AT1G04690	potassium channel beta subunit 1 [Arabidopsis thaliana]
TRINITY_DN94952_c1_g2_i1	AT1G04690	probable voltage-gated potassium channel subunit beta [Herrania umbratica]
TRINITY_DN94952_c1_g2_i3	AT1G04690	probable voltage-gated potassium channel subunit beta [Durio zibethinus]
TRINITY_DN94952_c1_g2_i4	AT1G04690	probable voltage-gated potassium channel subunit beta [Durio zibethinus]
TRINITY_DN85134_c1_g2_i2	AT1G04760	PREDICTED: putative vesicle-associated membrane protein 726 [Theobroma cacao]
TRINITY_DN85134_c1_g2_i3	AT1G04760	PREDICTED: putative vesicle-associated membrane protein 726 [Theobroma cacao]
TRINITY_DN85134_c1_g2_i4	AT1G04760	PREDICTED: putative vesicle-associated membrane protein 726 [Theobroma cacao]
TRINITY_DN85134_c1_g2_i5	AT1G04760	PREDICTED: putative vesicle-associated membrane protein 726 [Theobroma cacao]
TRINITY_DN94498_c2_g1_i11	AT1G04760	vesicle-associated membrane protein 722 isoform X1 [Durio zibethinus]
TRINITY_DN94498_c2_g1_i12	AT1G04760	vesicle-associated membrane protein 722 isoform X1 [Durio zibethinus]
TRINITY_DN94498_c2_g1_i2	AT1G04760	vesicle-associated membrane protein 722 isoform X1 [Durio zibethinus]
TRINITY_DN94498_c2_g1_i3	AT1G04760	vesicle-associated membrane protein 722 isoform X1 [Durio zibethinus]
TRINITY_DN94498_c2_g1_i4	AT1G04760	vesicle-associated membrane protein 722 isoform X1 [Durio zibethinus]
TRINITY_DN94498_c2_g1_i5	AT1G04760	vesicle-associated membrane protein 722 isoform X1 [Durio zibethinus]
TRINITY_DN94498_c2_g1_i6	AT1G04760	vesicle-associated membrane protein 722 isoform X1 [Durio zibethinus]
TRINITY_DN96663_c1_g2_i10	AT1G04760	vesicle-associated membrane protein 721-like [Herrania umbratica]
TRINITY_DN96663_c1_g2_i11	AT1G04760	vesicle-associated membrane protein 721-like [Herrania umbratica]
TRINITY_DN96663_c1_g2_i14	AT1G04760	vesicle-associated membrane protein 721-like [Herrania umbratica]
TRINITY_DN96663_c1_g2_i15	AT1G04760	vesicle-associated membrane protein 721-like [Durio zibethinus]
TRINITY_DN96663_c1_g2_i5	AT1G04760	vesicle-associated membrane protein 721-like [Herrania umbratica]
TRINITY_DN96532_c0_g1_i2	AT1G04770	protein SULFUR DEFICIENCY-INDUCED 2 [Durio zibethinus]
TRINITY_DN83374_c2_g1_i8	AT1G04780	protein LAZY 1 [Durio zibethinus]
TRINITY_DN37667_c1_g1_i3	AT1G04780	| Ankyrin repeat family protein | Chr1:1340891-1342965 REVERSE LENGTH=664 | 201606
TRINITY_DN37667_c1_g1_i7	AT1G04780	| Ankyrin repeat family protein | Chr1:1340891-1342965 REVERSE LENGTH=664 | 201606
TRNITY_DN36739_c0_g2_i2	AT1G04790	uncharacterized protein LOC111279951 [Durio zibethinus]
TRINITY_DN98956_c2_g1_i10	AT1G04790	uncharacterized protein LOC111307894 isoform X4 [Durio zibethinus]
TRINITY_DN98956_c2_g1_i4	AT1G04790	LOW QUALITY PROTEIN: uncharacterized protein LOC111289108 [Durio zibethinus]
TRINITY_DN98956_c2_g1_i8	AT1G04790	uncharacterized protein LOC111279951 [Durio zibethinus]
TRINITY_DN103808_c3_g1_i1	AT1G04830	TBC1 domain family member 13-like [Herrania umbratica]
TRINITY_DN86844_c0_g1_i1	AT1G04830	TBC1 domain family member 13-like [Herrania umbratica]
TRINITY_DN86844_c0_g1_i4	AT1G04830	TBC1 domain family member 13-like [Herrania umbratica]
TRINITY_DN37529_c0_g2_i1	AT1G04830	| Ypt/Rab-GAP domain of gyp1p superfamily protein | Chr1:1358782-1361844 REVERSE LENGTH=459 | 201606
TRINITY_DN92104_c1_g1_i11	AT1G04850	caldesmon isoform X1 [Durio zibethinus]
TRINITY_DN85896_c0_g1_i4	AT1G04850	UBX domain-containing protein 1-like [Herrania umbratica]
TRINITY_DN35431_c0_g1_i4	AT1G04850	| ubiquitin-associated (UBA)/TS-N domain-containing protein | Chr1:1365311-1368706 REVERSE LENGTH=413 | 201606
TRINITY_DN100591_c1_g1_i1	AT1G04870	protein arginine N-methyltransferase PRMT10-like [Durio zibethinus]
TRINITY_DN100591_c1_g1_i2	AT1G04870	protein arginine N-methyltransferase PRMT10-like [Durio zibethinus]
TRINITY_DN33593_c0_g2_i2	AT1G04880	high mobility group B protein 9-like isoform X1 [Durio zibethinus]
TRINITY_DN33593_c0_g2_i3	AT1G04880	high mobility group B protein 9-like isoform X2 [Durio zibethinus]
TRINITY_DN99036_c0_g2_i3	AT1G04900	protein arginine methyltransferase NDUFAF7 homolog, mitochondrial isoform X1 [Herrania umbratica]
TRINITY_DN99036_c0_g2_i6	AT1G04900	protein arginine methyltransferase NDUFAF7 homolog, mitochondrial isoform X1 [Herrania umbratica]
TRINITY_DN99036_c0_g2_i7	AT1G04900	PREDICTED: NADH dehydrogenase [ubiquinone] complex I, assembly factor 7 homolog isoform X1 [Theobroma cacao]
TRINITY_DN99036_c0_g2_i8	AT1G04900	protein arginine methyltransferase NDUFAF7 homolog, mitochondrial isoform X1 [Herrania umbratica]
TRINITY_DN99036_c0_g2_i9	AT1G04900	protein arginine methyltransferase NDUFAF7 homolog, mitochondrial isoform X1 [Herrania umbratica]
TRINITY_DN78275_c2_g1_i3	AT1G04910	uncharacterized protein At1g04910-like [Durio zibethinus]
TRINITY_DN78275_c2_g1_i5	AT1G04910	uncharacterized protein At1g04910-like [Durio zibethinus]
TRINITY_DN97688_c1_g2_i4	AT1G04910	uncharacterized protein At1g04910-like [Durio zibethinus]
TRINITY_DN97688_c1_g2_i5	AT1G04910	uncharacterized protein At1g04910-like [Durio zibethinus]
TRINITY_DN97688_c1_g2_i6	AT1G04910	uncharacterized protein At1g04910-like [Durio zibethinus]
TRINITY_DN97688_c1_g2_i7	AT1G04910	uncharacterized protein At1g04910-like [Durio zibethinus]
TRINITY_DN33799_c0_g1_i1	AT1G04910	PREDICTED: uncharacterized protein At1g04910 [Theobroma cacao]
TRINITY_DN33799_c0_g1_i2	AT1G04910	PREDICTED: uncharacterized protein At1g04910 [Theobroma cacao]
TRINITY_DN37321_c0_g1_i4	AT1G04910	uncharacterized protein At1g04910-like [Durio zibethinus]
TRINITY_DN37321_c0_g1_i5	AT1G04910	| O-fucosyltransferase family protein | Chr1:7927530-7930351 REVERSE LENGTH=565 | 201606
TRINITY_DN37321_c0_g1_i7	AT1G04910	uncharacterized protein At1g04910-like [Durio zibethinus]
TRINITY_DN101222_c0_g1_i1	AT1G04920	probable sucrose-phosphate synthase 3 [Herrania umbratica]
TRINITY_DN101222_c0_g1_i10	AT1G04920	probable sucrose-phosphate synthase 3 [Herrania umbratica]
TRINITY_DN101222_c0_g1_i11	AT1G04920	probable sucrose-phosphate synthase 3 [Herrania umbratica]
TRINITY_DN101222_c0_g1_i2	AT1G04920	probable sucrose-phosphate synthase 3 [Herrania umbratica]
TRINITY_DN101222_c0_g1_i7	AT1G04920	probable sucrose-phosphate synthase 3 [Herrania umbratica]
TRINITY_DN101222_c0_g1_i8	AT1G04920	probable sucrose-phosphate synthase 3 [Herrania umbratica]
TRINITY_DN101222_c0_g1_i9	AT1G04920	probable sucrose-phosphate synthase 3 [Herrania umbratica]
TRINITY_DN37552_c0_g1_i2	AT1G04920	probable sucrose-phosphate synthase 3 [Herrania umbratica]
TRINITY_DN37552_c0_g1_i4	AT1G04920	probable sucrose-phosphate synthase 3 [Herrania umbratica]
TRINITY_DN79728_c0_g1_i3	AT1G04940	PREDICTED: protein TIC 20-I, chloroplastic [Theobroma cacao]
TRINITY_DN30705_c0_g1_i2	AT1G04940	| translocon at the inner envelope membrane of chloroplasts 20 | Chr1:1399588-1400616 FORWARD LENGTH=274 | 201606
TRINITY_DN36078_c1_g1_i1	AT1G04940	protein TIC 20-IV
TRINITY_DN36078_c1_g1_i3	AT1G04940	| translocon at the inner envelope membrane of chloroplasts 20 | Chr1:1399588-1400616 FORWARD LENGTH=274 | 201606
TRINITY_DN28553_c0_g1_i1	AT1G04945	putative box C/D snoRNA protein SPCC613.07 [Durio zibethinus]
TRINITY_DN30705_c0_g2_i2	AT1G04945	| HIT-type Zinc finger family protein | Chr1:1399588-1402651 FORWARD LENGTH=644 | 201606
TRINITY_DN30705_c0_g2_i3	AT1G04945	| HIT-type Zinc finger family protein | Chr1:1399588-1402651 FORWARD LENGTH=644 | 201606
TRINITY_DN100414_c1_g1_i4	AT1G04960	PREDICTED: uncharacterized protein LOC18612403 [Theobroma cacao]
TRINITY_DN33219_c0_g1_i2	AT1G04960	uncharacterized protein LOC110408911 isoform X1 [Herrania umbratica]
TRINITY_DN94746_c1_g1_i1	AT1G04970	putative BPI/LBP family protein At1g04970 [Herrania umbratica]
TRINITY_DN94746_c1_g1_i3	AT1G04970	putative BPI/LBP family protein At1g04970 [Herrania umbratica]
TRINITY_DN94746_c1_g1_i4	AT1G04970	putative BPI/LBP family protein At1g04970 [Herrania umbratica]
TRINITY_DN95578_c0_g1_i1	AT1G04970	PREDICTED: putative BPI/LBP family protein At1g04970 isoform X1 [Theobroma cacao]
TRINITY_DN95578_c0_g1_i4	AT1G04970	PREDICTED: putative BPI/LBP family protein At1g04970 isoform X1 [Theobroma cacao]
TRINITY_DN95578_c0_g1_i6	AT1G04970	putative BPI/LBP family protein At1g04970 isoform X2 [Herrania umbratica]
TRINITY_DN95578_c0_g1_i7	AT1G04970	PREDICTED: putative BPI/LBP family protein At1g04970 isoform X1 [Theobroma cacao]
TRINITY_DN95578_c0_g1_i9	AT1G04970	PREDICTED: putative BPI/LBP family protein At1g04970 isoform X1 [Theobroma cacao]
TRINITY_DN95578_c0_g1_i2	AT1G04970	PREDICTED: putative BPI/LBP family protein At1g04970 isoform X2 [Theobroma cacao]
TRINITY_DN95578_c0_g1_i3	AT1G04970	PREDICTED: putative BPI/LBP family protein At1g04970 isoform X2 [Theobroma cacao]
TRINITY_DN95578_c0_g1_i5	AT1G04970	PREDICTED: putative BPI/LBP family protein At1g04970 isoform X2 [Theobroma cacao]
TRINITY_DN95578_c0_g1_i8	AT1G04970	PREDICTED: putative BPI/LBP family protein At1g04970 isoform X2 [Theobroma cacao]
TRINITY_DN92542_c0_g2_i4	AT1G04980	protein disulfide-isomerase like 2-2-like isoform X1 [Durio zibethinus]
TRINITY_DN92542_c0_g2_i6	AT1G04980	protein disulfide-isomerase like 2-2-like isoform X1 [Durio zibethinus]
TRINITY_DN92978_c0_g1_i1	AT1G04980	protein disulfide-isomerase like 2-2-like [Durio zibethinus]
TRINITY_DN100673_c1_g1_i14	AT1G04990	zinc finger CCCH domain-containing protein 3-like [Durio zibethinus]
TRINITY_DN100673_c1_g1_i15	AT1G04990	zinc finger CCCH domain-containing protein 3-like isoform X1 [Herrania umbratica]
TRINITY_DN96059_c0_g1_i1	AT1G05000	probable tyrosine-protein phosphatase At1g05000 isoform X1 [Durio zibethinus]
TRINITY_DN96059_c0_g1_i12	AT1G05000	probable tyrosine-protein phosphatase At1g05000 isoform X4 [Durio zibethinus]
TRINITY_DN96059_c0_g1_i3	AT1G05000	probable tyrosine-protein phosphatase At1g05000 isoform X1 [Durio zibethinus]
TRINITY_DN96059_c0_g1_i4	AT1G05000	probable tyrosine-protein phosphatase At1g05000 isoform X2 [Durio zibethinus]
TRINITY_DN96059_c0_g1_i8	AT1G05000	probable tyrosine-protein phosphatase At1g05000 isoform X2 [Durio zibethinus]
TRINITY_DN96059_c0_g1_i9	AT1G05000	probable tyrosine-protein phosphatase At1g05000 isoform X3 [Durio zibethinus]
TRINITY_DN100942_c2_g2_i4	AT1G05010	PREDICTED: 1-aminocyclopropane-1-carboxylate oxidase 1 [Theobroma cacao]
TRINITY_DN100942_c2_g2_i8	AT1G05010	PREDICTED: 1-aminocyclopropane-1-carboxylate oxidase 1 [Theobroma cacao]
TRINITY_DN32626_c0_g1_i1	AT1G05010	| ethylene-forming enzyme | Chr1:1431419-1432695 REVERSE LENGTH=323 | 201606
TRINITY_DN100993_c0_g2_i1	AT1G05030	probable plastidic glucose transporter 1 isoform X2 [Durio zibethinus]
TRINITY_DN100993_c0_g2_i3	AT1G05030	probable plastidic glucose transporter 1 isoform X2 [Durio zibethinus]
TRINITY_DN90992_c0_g1_i1	AT1G05055	general transcription factor IIH subunit 2 [Herrania umbratica]
TRINITY_DN90992_c0_g1_i10	AT1G05055	general transcription factor IIH subunit 2 [Herrania umbratica]
TRINITY_DN90992_c0_g1_i12	AT1G05055	general transcription factor IIH subunit 2 [Herrania umbratica]
TRINITY_DN90992_c0_g1_i13	AT1G05055	general transcription factor IIH subunit 2-like [Durio zibethinus]
TRINITY_DN90992_c0_g1_i2	AT1G05055	general transcription factor IIH subunit 2-like [Durio zibethinus]
TRINITY_DN90992_c0_g1_i3	AT1G05055	general transcription factor IIH subunit 2 [Herrania umbratica]
TRINITY_DN90992_c0_g1_i5	AT1G05055	general transcription factor IIH subunit 2 [Herrania umbratica]
TRINITY_DN90992_c0_g1_i7	AT1G05055	general transcription factor IIH subunit 2-like [Durio zibethinus]
TRINITY_DN90992_c0_g1_i8	AT1G05055	general transcription factor IIH subunit 2 [Herrania umbratica]
TRINITY_DN90992_c0_g1_i9	AT1G05055	general transcription factor IIH subunit 2 [Herrania umbratica]
TRNITY_DN24436_c0_g1_i1	AT1G05060	PREDICTED: uncharacterized protein LOC18612332 isoform X1 [Theobroma cacao]
TRINITY_DN80465_c0_g1_i1	AT1G05060	uncharacterized protein LOC111305611 isoform X2 [Durio zibethinus]
TRINITY_DN80465_c0_g1_i2	AT1G05060	uncharacterized protein LOC111305611 isoform X3 [Durio zibethinus]
TRINITY_DN80465_c0_g1_i3	AT1G05060	uncharacterized protein LOC111305611 isoform X2 [Durio zibethinus]
TRINITY_DN80465_c0_g1_i5	AT1G05060	uncharacterized protein LOC111305611 isoform X2 [Durio zibethinus]
TRINITY_DN100352_c2_g3_i2	AT1G05070	uncharacterized protein LOC110419950 [Herrania umbratica]
TRINITY_DN98264_c0_g1_i10	AT1G05120	PREDICTED: DNA repair protein RAD16 isoform X2 [Theobroma cacao]
TRINITY_DN98264_c0_g1_i11	AT1G05120	PREDICTED: DNA repair protein RAD16 isoform X2 [Theobroma cacao]
TRINITY_DN98264_c0_g1_i13	AT1G05120	PREDICTED: DNA repair protein RAD16 isoform X2 [Theobroma cacao]
TRINITY_DN98264_c0_g1_i15	AT1G05120	PREDICTED: DNA repair protein RAD16 isoform X2 [Theobroma cacao]
TRINITY_DN98264_c0_g1_i16	AT1G05120	PREDICTED: DNA repair protein RAD16 isoform X2 [Theobroma cacao]
TRINITY_DN98264_c0_g1_i17	AT1G05120	PREDICTED: DNA repair protein RAD16 isoform X2 [Theobroma cacao]
TRINITY_DN98264_c0_g1_i18	AT1G05120	PREDICTED: DNA repair protein RAD16 isoform X2 [Theobroma cacao]
TRINITY_DN98264_c0_g1_i2	AT1G05120	PREDICTED: DNA repair protein RAD16 isoform X2 [Theobroma cacao]
TRINITY_DN98264_c0_g1_i6	AT1G05120	PREDICTED: DNA repair protein RAD16 isoform X2 [Theobroma cacao]
TRINITY_DN98264_c0_g1_i9	AT1G05120	PREDICTED: DNA repair protein RAD16 isoform X2 [Theobroma cacao]
TRINITY_DN98264_c0_g1_i12	AT1G05120	PREDICTED: DNA repair protein RAD16 isoform X2 [Theobroma cacao]
TRINITY_DN98264_c0_g1_i3	AT1G05120	PREDICTED: DNA repair protein RAD16 isoform X2 [Theobroma cacao]
TRINITY_DN74789_c1_g1_i1	AT1G05160	ent-kaurenoic acid oxidase 1-like [Durio zibethinus]
TRINITY_DN87042_c0_g1_i1	AT1G05190	PREDICTED: 50S ribosomal protein L6, chloroplastic [Theobroma cacao]
TRINITY_DN87042_c0_g1_i2	AT1G05190	PREDICTED: 50S ribosomal protein L6, chloroplastic [Theobroma cacao]
TRINITY_DN87042_c0_g1_i4	AT1G05190	50S ribosomal protein L6, chloroplastic [Herrania umbratica]
TRINITY_DN87042_c0_g1_i5	AT1G05190	PREDICTED: 50S ribosomal protein L6, chloroplastic [Theobroma cacao]
TRINITY_DN87042_c0_g2_i1	AT1G05190	PREDICTED: 50S ribosomal protein L6, chloroplastic [Theobroma cacao]
TRINITY_DN76784_c1_g1_i10	AT1G05200	glutamate receptor 3.4-like [Durio zibethinus]
TRINITY_DN76784_c1_g1_i12	AT1G05200	glutamate receptor 3.4-like [Durio zibethinus]
TRINITY_DN76784_c1_g1_i7	AT1G05200	glutamate receptor 3.4-like [Durio zibethinus]
TRINITY_DN90634_c2_g1_i3	AT1G05205	uncharacterized protein LOC110416051 [Herrania umbratica]
TRINITY_DN82042_c0_g1_i2	AT1G05210	sigma intracellular receptor 2-like [Durio zibethinus]
TRINITY_DN103711_c3_g1_i5	AT1G05230	homeobox-leucine zipper protein HDG2-like isoform X4 [Durio zibethinus]
TRINITY_DN82357_c1_g1_i4	AT1G05260	PREDICTED: peroxidase 5 [Theobroma cacao]
TRINITY_DN91013_c0_g1_i1	AT1G05260	peroxidase 3-like [Durio zibethinus]
TRINITY_DN91013_c0_g1_i7	AT1G05260	PREDICTED: peroxidase 3 [Theobroma cacao]
TRINITY_DN91342_c1_g1_i5	AT1G05270	PREDICTED: traB domain-containing protein [Theobroma cacao]
TRINITY_DN91342_c1_g1_i7	AT1G05270	LOW QUALITY PROTEIN: traB domain-containing protein-like [Durio zibethinus]
TRINITY_DN91342_c1_g1_i8	AT1G05270	PREDICTED: traB domain-containing protein [Theobroma cacao]
TRINITY_DN102625_c3_g1_i1	AT1G05350	PREDICTED: ubiquitin-like modifier-activating enzyme 5 isoform X1 [Theobroma cacao]
TRINITY_DN102625_c3_g1_i2	AT1G05350	ubiquitin-like modifier-activating enzyme 5 isoform X1 [Durio zibethinus]
TRINITY_DN102625_c3_g1_i3	AT1G05350	ubiquitin-like modifier-activating enzyme 5 isoform X1 [Durio zibethinus]
TRINITY_DN102625_c3_g1_i5	AT1G05350	PREDICTED: ubiquitin-like modifier-activating enzyme 5 isoform X1 [Theobroma cacao]
TRINITY_DN30547_c0_g1_i1	AT1G05360	vacuole membrane protein KMS1-like isoform X1 [Durio zibethinus]
TRINITY_DN30547_c0_g1_i2	AT1G05360	vacuole membrane protein KMS1-like isoform X1 [Durio zibethinus]
TRINITY_DN30547_c0_g1_i4	AT1G05360	vacuole membrane protein KMS1-like isoform X1 [Durio zibethinus]
TRINITY_DN101853_c1_g1_i9	AT1G05380	PREDICTED: uncharacterized protein LOC18602986 [Theobroma cacao]
TRINITY_DN95730_c1_g1_i10	AT1G05385	PREDICTED: photosystem II D1 precursor processing protein PSB27-H2, chloroplastic [Theobroma cacao]
TRINITY_DN95730_c1_g1_i11	AT1G05385	PREDICTED: photosystem II D1 precursor processing protein PSB27-H2, chloroplastic [Theobroma cacao]
TRINITY_DN95730_c1_g1_i4	AT1G05385	PREDICTED: photosystem II D1 precursor processing protein PSB27-H2, chloroplastic [Theobroma cacao]
TRINITY_DN95730_c1_g1_i8	AT1G05385	PREDICTED: photosystem II D1 precursor processing protein PSB27-H2, chloroplastic [Theobroma cacao]
TRINITY_DN95730_c1_g1_i9	AT1G05385	PREDICTED: photosystem II D1 precursor processing protein PSB27-H2, chloroplastic [Theobroma cacao]
TRINITY_DN101438_c2_g1_i3	AT1G05410	protein OBERON 2-like [Durio zibethinus]
TRINITY_DN101438_c2_g1_i4	AT1G05410	protein OBERON 2-like [Durio zibethinus]
TRINITY_DN86968_c1_g1_i10	AT1G05410	protein OBERON 2-like [Durio zibethinus]
TRINITY_DN86968_c1_g1_i5	AT1G05410	protein OBERON 2-like [Durio zibethinus]
TRINITY_DN95390_c3_g1_i3	AT1G05430	PREDICTED: uncharacterized protein LOC18603006 isoform X1 [Theobroma cacao]
TRINITY_DN95390_c3_g1_i5	AT1G05430	PREDICTED: uncharacterized protein LOC18603006 isoform X1 [Theobroma cacao]
TRINITY_DN103464_c1_g1_i3	AT1G05460	probable RNA helicase SDE3 [Durio zibethinus]
TRINITY_DN103464_c1_g1_i5	AT1G05460	probable RNA helicase SDE3 [Durio zibethinus]
TRINITY_DN88883_c1_g2_i1	AT1G05460	PREDICTED: probable RNA helicase SDE3 [Theobroma cacao]
TRINITY_DN88883_c1_g2_i2	AT1G05460	PREDICTED: probable RNA helicase SDE3 [Theobroma cacao]
TRINITY_DN88883_c1_g2_i3	AT1G05460	probable RNA helicase SDE3 [Herrania umbratica]
TRINITY_DN88883_c1_g2_i4	AT1G05460	PREDICTED: probable RNA helicase SDE3 [Theobroma cacao]
TRINITY_DN87883_c0_g1_i9	AT1G05470	type IV inositol polyphosphate 5-phosphatase 7-like [Durio zibethinus]
TRINITY_DN87883_c0_g2_i1	AT1G05470	type IV inositol polyphosphate 5-phosphatase 7-like [Durio zibethinus]
TRINITY_DN87883_c0_g2_i11	AT1G05470	type IV inositol polyphosphate 5-phosphatase 7-like [Durio zibethinus]
TRINITY_DN97190_c0_g1_i3	AT1G05490	SNF2 domain-containing protein CLASSY 3-like [Durio zibethinus]
TRINITY_DN97190_c0_g1_i5	AT1G05490	SNF2 domain-containing protein CLASSY 3-like [Durio zibethinus]
TRINITY_DN97190_c0_g1_i7	AT1G05490	PREDICTED: SNF2 domain-containing protein CLASSY 3 [Theobroma cacao]
TRINITY_DN97190_c0_g1_i9	AT1G05490	PREDICTED: SNF2 domain-containing protein CLASSY 3 [Theobroma cacao]
TRNITY_DN36854_c0_g2_i3	AT1G05500	| Calcium-dependent lipid-binding (CaLB domain) family protein | Chr5:3532402-3535221 FORWARD LENGTH=569 | 201606
TRINITY_DN102086_c2_g1_i10	AT1G05500	synaptotagmin-5 [Herrania umbratica]
TRINITY_DN102086_c2_g1_i5	AT1G05500	synaptotagmin-5 [Herrania umbratica]
TRINITY_DN102086_c2_g1_i7	AT1G05500	synaptotagmin-5-like isoform X1 [Durio zibethinus]
TRINITY_DN102086_c2_g1_i8	AT1G05500	synaptotagmin-5-like isoform X2 [Durio zibethinus]
TRINITY_DN92408_c0_g2_i1	AT1G05510	oil body-associated protein 1A-like [Herrania umbratica]
TRINITY_DN92408_c0_g2_i4	AT1G05510	oil body-associated protein 1A-like [Herrania umbratica]
TRINITY_DN35889_c0_g1_i2	AT1G05510	| naphthalene 1%2C2-dioxygenase subunit alpha (DUF1264) | Chr1:1629527-1630690 FORWARD LENGTH=241 | 201606
TRINITY_DN35889_c0_g1_i7	AT1G05510	| naphthalene 1%2C2-dioxygenase subunit alpha (DUF1264) | Chr1:1629527-1630690 FORWARD LENGTH=241 | 201606
TRINITY_DN101774_c1_g2_i1	AT1G05520	protein transport protein SEC23-like [Durio zibethinus]
TRINITY_DN101774_c1_g2_i2	AT1G05520	protein transport protein SEC23-like [Durio zibethinus]
TRINITY_DN101774_c1_g2_i3	AT1G05520	PREDICTED: protein transport protein SEC23 [Theobroma cacao]
TRINITY_DN101774_c1_g2_i4	AT1G05520	protein transport protein SEC23-like [Durio zibethinus]
TRINITY_DN101774_c1_g2_i8	AT1G05520	protein transport protein SEC23-like [Durio zibethinus]
TRINITY_DN95205_c0_g1_i1	AT1G05600	pentatricopeptide repeat-containing protein At1g05600 [Durio zibethinus]
TRINITY_DN95205_c0_g1_i2	AT1G05600	pentatricopeptide repeat-containing protein At1g05600 [Durio zibethinus]
TRINITY_DN83304_c0_g1_i3	AT1G05620	probable uridine nucleosidase 2 [Durio zibethinus]
TRINITY_DN83304_c0_g1_i5	AT1G05620	probable uridine nucleosidase 2 [Durio zibethinus]
TRINITY_DN83304_c0_g1_i9	AT1G05620	probable uridine nucleosidase 2 [Durio zibethinus]
TRINITY_DN31675_c0_g1_i4	AT1G05620	| uridine-ribohydrolase 2 | Chr1:1679286-1681527 FORWARD LENGTH=322 | 201606
TRINITY_DN102186_c0_g1_i1	AT1G05670	pentatricopeptide repeat-containing protein At1g05670, mitochondrial-like [Durio zibethinus]
TRINITY_DN97083_c0_g1_i1	AT1G05670	pentatricopeptide repeat-containing protein At1g05670, mitochondrial isoform X1 [Durio zibethinus]
TRINITY_DN97083_c0_g1_i2	AT1G05670	pentatricopeptide repeat-containing protein At1g05670, mitochondrial isoform X1 [Durio zibethinus]
TRINITY_DN97083_c0_g1_i3	AT1G05670	pentatricopeptide repeat-containing protein At1g05670, mitochondrial isoform X1 [Durio zibethinus]
TRINITY_DN97083_c0_g1_i4	AT1G05670	pentatricopeptide repeat-containing protein At1g05670, mitochondrial isoform X1 [Durio zibethinus]
TRINITY_DN98005_c0_g1_i2	AT1G05670	pentatricopeptide repeat-containing protein At1g05670, mitochondrial-like isoform X1 [Durio zibethinus]
TRINITY_DN97099_c2_g1_i6	AT1G05710	transcription factor bHLH153 isoform X1 [Herrania umbratica]
TRINITY_DN97099_c2_g1_i8	AT1G05710	PREDICTED: transcription factor bHLH113 isoform X1 [Theobroma cacao]
TRINITY_DN93403_c0_g1_i3	AT1G05720	selenoprotein F [Herrania umbratica]
TRINITY_DN93403_c0_g1_i5	AT1G05720	selenoprotein F [Herrania umbratica]
TRINITY_DN85932_c0_g1_i1	AT1G05750	PREDICTED: pentatricopeptide repeat-containing protein At1g05750, chloroplastic [Theobroma cacao]
TRINITY_DN87694_c1_g1_i4	AT1G05780	uncharacterized protein LOC111280184 [Durio zibethinus]
TRINITY_DN90965_c2_g1_i1	AT1G05780	uncharacterized protein LOC110422048 isoform X2 [Herrania umbratica]
TRINITY_DN101963_c0_g1_i11	AT1G05790	PREDICTED: sn1-specific diacylglycerol lipase beta isoform X2 [Theobroma cacao]
TRINITY_DN101963_c0_g1_i12	AT1G05790	PREDICTED: sn1-specific diacylglycerol lipase beta isoform X2 [Theobroma cacao]
TRINITY_DN101963_c0_g1_i14	AT1G05790	PREDICTED: sn1-specific diacylglycerol lipase beta isoform X2 [Theobroma cacao]
TRINITY_DN101963_c0_g1_i17	AT1G05790	PREDICTED: sn1-specific diacylglycerol lipase beta isoform X2 [Theobroma cacao]
TRINITY_DN101963_c0_g1_i18	AT1G05790	uncharacterized protein LOC111307767 isoform X1 [Durio zibethinus]
TRINITY_DN101963_c0_g1_i4	AT1G05790	PREDICTED: sn1-specific diacylglycerol lipase beta isoform X2 [Theobroma cacao]
TRINITY_DN101963_c0_g1_i5	AT1G05790	PREDICTED: sn1-specific diacylglycerol lipase beta isoform X2 [Theobroma cacao]
TRINITY_DN81659_c0_g1_i2	AT1G05805	transcription factor bHLH128-like isoform X3 [Durio zibethinus]
TRINITY_DN94474_c2_g3_i2	AT1G05805	transcription factor bHLH128-like isoform X3 [Durio zibethinus]
TRINITY_DN99932_c0_g1_i1	AT1G05830	histone-lysine N-methyltransferase ATX2 isoform X1 [Durio zibethinus]
TRINITY_DN99932_c0_g1_i15	AT1G05830	LOW QUALITY PROTEIN: histone-lysine N-methyltransferase ATX2 [Herrania umbratica]
TRINITY_DN99932_c0_g1_i3	AT1G05830	histone-lysine N-methyltransferase ATX2 isoform X1 [Durio zibethinus]
TRINITY_DN99932_c0_g1_i5	AT1G05830	LOW QUALITY PROTEIN: histone-lysine N-methyltransferase ATX2 [Herrania umbratica]
TRINITY_DN99932_c0_g1_i6	AT1G05830	histone-lysine N-methyltransferase ATX2 isoform X1 [Durio zibethinus]
TRINITY_DN99932_c0_g1_i8	AT1G05830	LOW QUALITY PROTEIN: histone-lysine N-methyltransferase ATX2 [Herrania umbratica]
TRINITY_DN99932_c0_g1_i9	AT1G05830	LOW QUALITY PROTEIN: histone-lysine N-methyltransferase ATX2 [Herrania umbratica]
TRINITY_DN100204_c0_g1_i10	AT1G05840	aspartic proteinase-like protein 2 isoform X2 [Durio zibethinus]
TRINITY_DN100204_c0_g1_i13	AT1G05840	aspartic proteinase-like protein 2 isoform X2 [Durio zibethinus]
TRINITY_DN100204_c0_g1_i14	AT1G05840	aspartic proteinase-like protein 2 isoform X1 [Durio zibethinus]
TRINITY_DN100204_c0_g1_i2	AT1G05840	aspartic proteinase-like protein 2 isoform X2 [Durio zibethinus]
TRINITY_DN100204_c0_g1_i5	AT1G05840	aspartic proteinase-like protein 2 isoform X2 [Durio zibethinus]
TRINITY_DN100204_c0_g1_i7	AT1G05840	aspartic proteinase-like protein 2 isoform X2 [Durio zibethinus]
TRINITY_DN82460_c0_g1_i1	AT1G05850	chitinase-like protein 1 [Durio zibethinus]
TRINITY_DN82460_c0_g1_i2	AT1G05850	chitinase-like protein 1 [Durio zibethinus]
TRINITY_DN82460_c0_g1_i3	AT1G05850	chitinase-like protein 1 [Durio zibethinus]
TRINITY_DN93189_c0_g1_i3	AT1G05870	uncharacterized protein LOC111311042 [Durio zibethinus]
TRINITY_DN102201_c1_g3_i4	AT1G05880	auxin-responsive protein IAA11 isoform X1 [Herrania umbratica]
TRINITY_DN37286_c1_g1_i4	AT1G05880	| RING/U-box superfamily protein | Chr1:1775655-1778330 FORWARD LENGTH=489 | 201606
TRINITY_DN37286_c1_g1_i5	AT1G05880	| RING/U-box superfamily protein | Chr1:1775655-1778330 FORWARD LENGTH=489 | 201606
TRINITY_DN33778_c1_g1_i6	AT1G05910	ATPase family AAA domain-containing protein At1g05910 isoform X1 [Durio zibethinus]
TRINITY_DN38098_c1_g1_i2	AT1G05910	PREDICTED: ATPase family AAA domain-containing protein At1g05910 isoform X1 [Theobroma cacao]
TRINITY_DN38098_c1_g1_i4	AT1G05910	PREDICTED: ATPase family AAA domain-containing protein At1g05910 isoform X1 [Theobroma cacao]
TRINITY_DN38098_c1_g1_i8	AT1G05910	PREDICTED: ATPase family AAA domain-containing protein At1g05910 isoform X1 [Theobroma cacao]
TRINITY_DN97185_c0_g1_i1	AT1G05940	PREDICTED: cationic amino acid transporter 9, chloroplastic [Theobroma cacao]
TRINITY_DN97185_c0_g1_i3	AT1G05940	cationic amino acid transporter 9, chloroplastic-like [Durio zibethinus]
TRINITY_DN97185_c0_g1_i4	AT1G05940	cationic amino acid transporter 9, chloroplastic-like isoform X2 [Durio zibethinus]
TRINITY_DN97185_c0_g1_i5	AT1G05940	cationic amino acid transporter 9, chloroplastic-like isoform X2 [Durio zibethinus]
TRINITY_DN101974_c0_g1_i1	AT1G05950	uncharacterized protein LOC111279711 [Durio zibethinus]
TRINITY_DN101974_c0_g1_i2	AT1G05950	uncharacterized protein LOC111279711 [Durio zibethinus]
TRINITY_DN101974_c0_g1_i3	AT1G05950	uncharacterized protein LOC111279711 [Durio zibethinus]
TRINITY_DN101974_c0_g1_i5	AT1G05950	uncharacterized protein LOC111279711 [Durio zibethinus]
TRINITY_DN101974_c0_g1_i6	AT1G05950	uncharacterized protein LOC111279711 [Durio zibethinus]
TRINITY_DN82256_c2_g2_i4	AT1G05960	LOW QUALITY PROTEIN: uncharacterized protein LOC111307761 [Durio zibethinus]
TRINITY_DN33078_c0_g1_i2	AT1G05970	uncharacterized protein LOC111279310 [Durio zibethinus]
TRINITY_DN33078_c0_g1_i3	AT1G05970	uncharacterized protein LOC110421849 [Herrania umbratica]
TRINITY_DN89699_c0_g1_i1	AT1G05990	PREDICTED: calmodulin-like protein 7 [Theobroma cacao]
TRINITY_DN89699_c0_g1_i2	AT1G05990	PREDICTED: calmodulin-like protein 7 [Theobroma cacao]
TRINITY_DN89699_c0_g1_i3	AT1G05990	PREDICTED: calmodulin-like protein 7 [Theobroma cacao]
TRINITY_DN89699_c0_g1_i4	AT1G05990	PREDICTED: calmodulin-like protein 7 [Theobroma cacao]
TRINITY_DN93654_c0_g1_i1	AT1G06000	UDP-glycosyltransferase 89C1-like [Durio zibethinus]
TRINITY_DN90895_c0_g1_i3	AT1G06050	protein ENHANCED DISEASE RESISTANCE 2-like isoform X1 [Durio zibethinus]
TRINITY_DN90895_c0_g1_i4	AT1G06050	protein ENHANCED DISEASE RESISTANCE 2-like isoform X1 [Durio zibethinus]
TRINITY_DN89017_c0_g1_i10	AT1G06110	PREDICTED: uncharacterized protein LOC18603925 [Theobroma cacao]
TRINITY_DN89017_c0_g1_i11	AT1G06110	PREDICTED: uncharacterized protein LOC18603925 [Theobroma cacao]
TRINITY_DN89017_c0_g1_i16	AT1G06110	PREDICTED: uncharacterized protein LOC18603925 [Theobroma cacao]
TRINITY_DN89017_c0_g1_i4	AT1G06110	uncharacterized protein LOC110422593 [Herrania umbratica]
TRINITY_DN89017_c0_g1_i7	AT1G06110	PREDICTED: uncharacterized protein LOC18603925 [Theobroma cacao]
TRINITY_DN37323_c1_g1_i1	AT1G06110	F-box protein SKIP16-like isoform X1 [Durio zibethinus]
TRINITY_DN90629_c0_g1_i3	AT1G06130	probable hydroxyacylglutathione hydrolase 2, chloroplastic isoform X4 [Durio zibethinus]
TRINITY_DN99443_c1_g1_i4	AT1G06130	probable hydroxyacylglutathione hydrolase 2, chloroplastic isoform X1 [Durio zibethinus]
TRINITY_DN33216_c0_g1_i1	AT1G06130	PREDICTED: hydroxyacylglutathione hydrolase cytoplasmic isoform X1 [Theobroma cacao]
TRINITY_DN35605_c0_g1_i2	AT1G06130	probable hydroxyacylglutathione hydrolase 2
TRINITY_DN35605_c0_g1_i5	AT1G06130	probable hydroxyacylglutathione hydrolase 2
TRINITY_DN99861_c1_g1_i1	AT1G06140	| Pentatricopeptide repeat (PPR) superfamily protein | Chr1:1864796-1866472 FORWARD LENGTH=558 | 201606
TRINITY_DN90884_c0_g4_i1	AT1G06180	transcription factor MYB25-like [Durio zibethinus]
TRINITY_DN33433_c0_g1_i4	AT1G06200	| Peptidase S24/S26A/S26B/S26C family protein | Chr1:1894604-1896963 REVERSE LENGTH=243 | 201606
TRINITY_DN33433_c0_g1_i5	AT1G06200	| Peptidase S24/S26A/S26B/S26C family protein | Chr1:1894604-1896963 REVERSE LENGTH=243 | 201606
TRINITY_DN33433_c0_g1_i6	AT1G06200	| Peptidase S24/S26A/S26B/S26C family protein | Chr1:1894604-1896963 REVERSE LENGTH=243 | 201606
TRINITY_DN33433_c0_g1_i7	AT1G06200	| Peptidase S24/S26A/S26B/S26C family protein | Chr1:1894604-1896963 REVERSE LENGTH=243 | 201606
TRINITY_DN78904_c0_g1_i1	AT1G06210	TOM1-like protein 2 isoform X1 [Durio zibethinus]
TRINITY_DN34784_c0_g2_i6	AT1G06210	target of Myb protein 1 isoform X1 [Herrania umbratica]
TRINITY_DN34784_c0_g2_i7	AT1G06210	target of Myb protein 1 isoform X1 [Herrania umbratica]
TRINITY_DN34784_c0_g2_i8	AT1G06210	target of Myb protein 1 isoform X1 [Herrania umbratica]
TRINITY_DN104428_c7_g1_i5	AT1G06220	LOW QUALITY PROTEIN: 110 kDa U5 small nuclear ribonucleoprotein component CLO-like [Durio zibethinus]
TRINITY_DN104428_c7_g3_i2	AT1G06220	110 kDa U5 small nuclear ribonucleoprotein component CLO [Durio zibethinus]
TRINITY_DN37924_c2_g1_i1	AT1G06220	110 kDa U5 small nuclear ribonucleoprotein component CLO [Herrania umbratica]
TRINITY_DN98309_c1_g1_i1	AT1G06230	PREDICTED: transcription factor GTE4 isoform X2 [Theobroma cacao]
TRINITY_DN98309_c1_g1_i2	AT1G06230	transcription factor GTE4-like isoform X2 [Durio zibethinus]
TRINITY_DN98309_c1_g1_i3	AT1G06230	PREDICTED: transcription factor GTE4 isoform X2 [Theobroma cacao]
TRINITY_DN98309_c1_g1_i7	AT1G06230	transcription factor GTE4-like isoform X2 [Durio zibethinus]
TRINITY_DN96752_c1_g2_i5	AT1G06240	PREDICTED: uncharacterized protein HI_0077 [Theobroma cacao]
TRINITY_DN84160_c0_g2_i1	AT1G06290	acyl-coenzyme A oxidase 3, peroxisomal-like [Herrania umbratica]
TRINITY_DN84160_c0_g2_i2	AT1G06290	acyl-coenzyme A oxidase 3, peroxisomal-like [Herrania umbratica]
TRINITY_DN84160_c0_g2_i3	AT1G06290	acyl-coenzyme A oxidase 3, peroxisomal-like [Herrania umbratica]
TRINITY_DN37812_c1_g1_i1	AT1G06290	PREDICTED: acyl-coenzyme A oxidase 3
TRINITY_DN37812_c1_g1_i4	AT1G06290	acyl-coenzyme A oxidase 3
TRINITY_DN101560_c2_g6_i1	AT1G06330	heavy metal-associated isoprenylated plant protein 28-like [Durio zibethinus]
TRINITY_DN72402_c1_g1_i2	AT1G06330	heavy metal-associated isoprenylated plant protein 28-like [Durio zibethinus]
TRINITY_DN95363_c7_g3_i1	AT1G06330	heavy metal-associated isoprenylated plant protein 28 [Herrania umbratica]
TRINITY_DN95363_c7_g3_i2	AT1G06330	heavy metal-associated isoprenylated plant protein 28 [Herrania umbratica]
TRINITY_DN88474_c0_g2_i1	AT1G06440	protein ROOT PRIMORDIUM DEFECTIVE 1 [Durio zibethinus]
TRINITY_DN88474_c0_g2_i2	AT1G06440	protein ROOT PRIMORDIUM DEFECTIVE 1 [Durio zibethinus]
TRINITY_DN98533_c1_g3_i2	AT1G06470	PREDICTED: probable sugar phosphate/phosphate translocator At1g06470 [Theobroma cacao]
TRINITY_DN98533_c1_g3_i3	AT1G06470	PREDICTED: probable sugar phosphate/phosphate translocator At1g06470 [Theobroma cacao]
TRINITY_DN93146_c0_g1_i2	AT1G06490	callose synthase 7-like isoform X2 [Durio zibethinus]
TRINITY_DN93146_c0_g1_i4	AT1G06490	callose synthase 7-like isoform X2 [Durio zibethinus]
TRINITY_DN93146_c0_g1_i5	AT1G06490	callose synthase 7-like isoform X1 [Durio zibethinus]
TRINITY_DN93146_c0_g1_i8	AT1G06490	callose synthase 7-like isoform X1 [Durio zibethinus]
TRINITY_DN96026_c3_g3_i1	AT1G06490	callose synthase 7-like isoform X1 [Durio zibethinus]
TRINITY_DN90233_c0_g1_i2	AT1G06510	PREDICTED: uncharacterized protein LOC18612172 [Theobroma cacao]
TRINITY_DN90233_c0_g1_i4	AT1G06510	PREDICTED: uncharacterized protein LOC18612172 [Theobroma cacao]
TRINITY_DN90233_c0_g1_i5	AT1G06510	PREDICTED: uncharacterized protein LOC18612172 [Theobroma cacao]
TRINITY_DN90233_c0_g1_i6	AT1G06510	PREDICTED: uncharacterized protein LOC18612172 [Theobroma cacao]
TRINITY_DN90233_c0_g1_i7	AT1G06510	PREDICTED: uncharacterized protein LOC18612172 [Theobroma cacao]
TRINITY_DN90233_c0_g1_i8	AT1G06510	PREDICTED: uncharacterized protein LOC18612172 [Theobroma cacao]
TRINITY_DN88805_c1_g1_i1	AT1G06520	glycerol-3-phosphate acyltransferase 1-like [Durio zibethinus]
TRINITY_DN28216_c0_g1_i1	AT1G06520	| glycerol-3-phosphate acyltransferase 1 | Chr1:1994170-1996067 REVERSE LENGTH=585 | 201606
TRINITY_DN94255_c2_g1_i1	AT1G06550	3-hydroxyisobutyryl-CoA hydrolase-like protein 5 [Durio zibethinus]
TRINITY_DN94255_c2_g1_i4	AT1G06550	3-hydroxyisobutyryl-CoA hydrolase-like protein 5 [Durio zibethinus]
TRINITY_DN37340_c1_g1_i2	AT1G06560	PREDICTED: putative methyltransferase NSUN6 isoform X1 [Theobroma cacao]
TRINITY_DN37340_c1_g1_i4	AT1G06560	PREDICTED: putative methyltransferase NSUN6 isoform X4 [Theobroma cacao]
TRINITY_DN37340_c1_g1_i6	AT1G06560	putative methyltransferase NSUN6 isoform X6 [Herrania umbratica]
TRINITY_DN90975_c0_g1_i4	AT1G06570	4-hydroxyphenylpyruvate dioxygenase-like [Herrania umbratica]
TRINITY_DN93991_c1_g1_i1	AT1G06570	4-hydroxyphenylpyruvate dioxygenase-like [Durio zibethinus]
TRINITY_DN93991_c1_g1_i2	AT1G06570	4-hydroxyphenylpyruvate dioxygenase-like [Durio zibethinus]
TRINITY_DN90975_c0_g1_i1	AT1G06570	4-hydroxyphenylpyruvate dioxygenase-like [Herrania umbratica]
TRINITY_DN90975_c0_g1_i2	AT1G06570	4-hydroxyphenylpyruvate dioxygenase-like [Herrania umbratica]
TRINITY_DN77909_c0_g1_i2	AT1G06620	1-aminocyclopropane-1-carboxylate oxidase homolog 1-like isoform X1 [Durio zibethinus]
TRINITY_DN92285_c1_g1_i4	AT1G06620	1-aminocyclopropane-1-carboxylate oxidase homolog 1-like [Durio zibethinus]
TRINITY_DN94666_c0_g1_i1	AT1G06620	PREDICTED: 1-aminocyclopropane-1-carboxylate oxidase homolog 1 [Theobroma cacao]
TRINITY_DN94666_c0_g1_i2	AT1G06620	PREDICTED: 1-aminocyclopropane-1-carboxylate oxidase homolog 1 [Theobroma cacao]
TRINITY_DN94666_c0_g1_i4	AT1G06620	PREDICTED: 1-aminocyclopropane-1-carboxylate oxidase homolog 1 [Theobroma cacao]
TRINITY_DN94666_c0_g1_i5	AT1G06620	PREDICTED: 1-aminocyclopropane-1-carboxylate oxidase homolog 1 [Theobroma cacao]
TRINITY_DN94717_c0_g1_i4	AT1G06620	PREDICTED: 1-aminocyclopropane-1-carboxylate oxidase homolog 1 [Theobroma cacao]
TRINITY_DN97023_c0_g1_i11	AT1G06620	1-aminocyclopropane-1-carboxylate oxidase homolog 1-like [Durio zibethinus]
TRINITY_DN97023_c0_g1_i4	AT1G06620	1-aminocyclopropane-1-carboxylate oxidase homolog 1-like [Durio zibethinus]
TRINITY_DN97023_c0_g1_i8	AT1G06620	1-aminocyclopropane-1-carboxylate oxidase homolog 1-like [Durio zibethinus]
TRINITY_DN77909_c0_g1_i1	AT1G06620	1-aminocyclopropane-1-carboxylate oxidase homolog 1-like isoform X1 [Durio zibethinus]
TRINITY_DN77909_c0_g1_i3	AT1G06620	1-aminocyclopropane-1-carboxylate oxidase homolog 1-like isoform X1 [Durio zibethinus]
TRINITY_DN92285_c1_g1_i1	AT1G06620	1-aminocyclopropane-1-carboxylate oxidase homolog 1-like [Durio zibethinus]
TRINITY_DN94717_c0_g1_i1	AT1G06620	PREDICTED: 1-aminocyclopropane-1-carboxylate oxidase homolog 1 [Theobroma cacao]
TRINITY_DN94717_c0_g1_i2	AT1G06620	PREDICTED: 1-aminocyclopropane-1-carboxylate oxidase homolog 1 [Theobroma cacao]
TRINITY_DN94717_c0_g1_i3	AT1G06620	PREDICTED: 1-aminocyclopropane-1-carboxylate oxidase homolog 1 [Theobroma cacao]
TRINITY_DN94717_c0_g1_i6	AT1G06620	PREDICTED: 1-aminocyclopropane-1-carboxylate oxidase homolog 1 [Theobroma cacao]
TRINITY_DN96277_c1_g1_i4	AT1G06620	1-aminocyclopropane-1-carboxylate oxidase homolog 1-like isoform X1 [Durio zibethinus]
TRINITY_DN17770_c0_g1_i1	AT1G06620	| 2-oxoglutarate (2OG) and Fe(II)-dependent oxygenase superfamily protein | Chr1:842895-844158 REVERSE LENGTH=379 | 201606
TRINITY_DN36810_c0_g3_i1	AT1G06620	1-aminocyclopropane-1-carboxylate oxidase homolog 1-like isoform X1 [Durio zibethinus]
TRINITY_DN87889_c2_g1_i2	AT1G06650	1-aminocyclopropane-1-carboxylate oxidase homolog 1-like [Durio zibethinus]
TRINITY_DN87889_c2_g1_i5	AT1G06650	1-aminocyclopropane-1-carboxylate oxidase homolog 1-like [Durio zibethinus]
TRINITY_DN92528_c0_g1_i1	AT1G06660	protein JASON [Herrania umbratica]
TRINITY_DN92528_c0_g1_i2	AT1G06660	protein JASON isoform X1 [Durio zibethinus]
TRINITY_DN92528_c0_g2_i1	AT1G06660	protein JASON isoform X1 [Durio zibethinus]
TRINITY_DN84163_c0_g1_i5	AT1G06680	oxygen-evolving enhancer protein 2, chloroplastic-like [Durio zibethinus]
TRINITY_DN19295_c0_g1_i1	AT1G06680	PREDICTED: oxygen-evolving enhancer protein 2
TRINITY_DN87521_c0_g1_i1	AT1G06690	PREDICTED: uncharacterized oxidoreductase At1g06690, chloroplastic isoform X2 [Theobroma cacao]
TRINITY_DN87521_c0_g1_i10	AT1G06690	PREDICTED: uncharacterized oxidoreductase At1g06690, chloroplastic isoform X1 [Theobroma cacao]
TRINITY_DN87521_c0_g1_i4	AT1G06690	uncharacterized oxidoreductase At1g06690, chloroplastic isoform X3 [Durio zibethinus]
TRINITY_DN87521_c0_g1_i5	AT1G06690	uncharacterized oxidoreductase At1g06690, chloroplastic isoform X3 [Durio zibethinus]
TRINITY_DN87521_c0_g1_i6	AT1G06690	PREDICTED: uncharacterized oxidoreductase At1g06690, chloroplastic isoform X2 [Theobroma cacao]
TRINITY_DN87521_c0_g1_i8	AT1G06690	uncharacterized oxidoreductase At1g06690, chloroplastic isoform X3 [Durio zibethinus]
TRINITY_DN100455_c1_g1_i1	AT1G06710	pentatricopeptide repeat-containing protein At1g06710, mitochondrial isoform X1 [Durio zibethinus]
TRINITY_DN100455_c1_g1_i2	AT1G06710	pentatricopeptide repeat-containing protein At1g06710, mitochondrial isoform X2 [Durio zibethinus]
TRINITY_DN100796_c1_g2_i5	AT1G06720	PREDICTED: ribosome biogenesis protein bms1 [Theobroma cacao]
TRINITY_DN100796_c1_g2_i8	AT1G06720	PREDICTED: ribosome biogenesis protein bms1 [Theobroma cacao]
TRINITY_DN100796_c1_g2_i4	AT1G06720	ribosome biogenesis protein BMS1 homolog isoform X2 [Herrania umbratica]
TRINITY_DN100796_c1_g2_i6	AT1G06720	ribosome biogenesis protein BMS1 homolog isoform X1 [Durio zibethinus]
TRINITY_DN93439_c0_g2_i3	AT1G06720	ribosome biogenesis protein BMS1 homolog isoform X1 [Herrania umbratica]
TRINITY_DN93439_c0_g2_i4	AT1G06720	| P-loop containing nucleoside triphosphate hydrolases superfamily protein | Chr1:2060615-2067281 REVERSE LENGTH=1175 | 201606
TRINITY_DN100796_c1_g2_i11	AT1G06720	ribosome biogenesis protein BMS1 homolog isoform X4 [Durio zibethinus]
TRINITY_DN99893_c1_g1_i2	AT1G06720	PREDICTED: ribosome biogenesis protein bms1 [Theobroma cacao]
TRINITY_DN99893_c1_g1_i6	AT1G06720	PREDICTED: ribosome biogenesis protein bms1 [Theobroma cacao]
TRINITY_DN94827_c0_g1_i1	AT1G06730	fructokinase-1-like [Durio zibethinus]
TRINITY_DN79486_c0_g2_i6	AT1G06740	uncharacterized protein LOC111298164 [Durio zibethinus]
TRINITY_DN97959_c0_g1_i11	AT1G06740	uncharacterized protein LOC111294492 isoform X1 [Durio zibethinus]
TRINITY_DN97959_c0_g1_i12	AT1G06740	uncharacterized protein LOC111294492 isoform X1 [Durio zibethinus]
TRINITY_DN97959_c0_g1_i14	AT1G06740	uncharacterized protein LOC111294492 isoform X1 [Durio zibethinus]
TRINITY_DN97959_c0_g1_i15	AT1G06740	uncharacterized protein LOC111294492 isoform X1 [Durio zibethinus]
TRINITY_DN97959_c0_g1_i4	AT1G06740	uncharacterized protein LOC111294492 isoform X1 [Durio zibethinus]
TRINITY_DN99386_c0_g1_i1	AT1G06740	PREDICTED: uncharacterized protein LOC18600135 [Theobroma cacao]
TRINITY_DN99386_c0_g1_i2	AT1G06740	PREDICTED: uncharacterized protein LOC18600135 [Theobroma cacao]
TRINITY_DN36674_c0_g1_i1	AT1G06740	uncharacterized protein LOC111306111 [Durio zibethinus]
TRINITY_DN100211_c3_g3_i1	AT1G06780	probable galacturonosyltransferase 5 isoform X3 [Durio zibethinus]
TRINITY_DN2505_c0_g1_i1	AT1G06780	| galacturonosyltransferase 6 | Chr1:2083689-2086853 FORWARD LENGTH=589 | 201606
TRINITY_DN34187_c0_g3_i2	AT1G06780	PREDICTED: probable galacturonosyltransferase 6 isoform X1 [Theobroma cacao]
TRINITY_DN34187_c0_g3_i5	AT1G06780	PREDICTED: probable galacturonosyltransferase 6 isoform X1 [Theobroma cacao]
TRINITY_DN82645_c0_g1_i8	AT1G06790	DNA-directed RNA polymerase III subunit RPC8-like, partial [Durio zibethinus]
TRINITY_DN97146_c0_g1_i3	AT1G06800	phospholipase A1-Igamma2, chloroplastic-like [Durio zibethinus]
TRINITY_DN97146_c0_g1_i4	AT1G06800	phospholipase A1-Igamma2, chloroplastic-like [Durio zibethinus]
TRINITY_DN97146_c0_g1_i5	AT1G06800	PREDICTED: phospholipase A1-Igamma1, chloroplastic [Theobroma cacao]
TRINITY_DN100522_c0_g1_i1	AT1G06820	prolycopene isomerase, chloroplastic isoform X1 [Durio zibethinus]
TRINITY_DN100522_c0_g1_i3	AT1G06820	prolycopene isomerase, chloroplastic isoform X2 [Durio zibethinus]
TRINITY_DN100522_c0_g1_i4	AT1G06820	prolycopene isomerase, chloroplastic isoform X1 [Durio zibethinus]
TRINITY_DN100522_c0_g1_i5	AT1G06820	prolycopene isomerase, chloroplastic isoform X2 [Durio zibethinus]
TRINITY_DN100522_c0_g1_i8	AT1G06820	prolycopene isomerase, chloroplastic isoform X1 [Durio zibethinus]
TRINITY_DN103410_c2_g1_i1	AT1G06840	PREDICTED: probable LRR receptor-like serine/threonine-protein kinase At1g06840 [Theobroma cacao]
TRINITY_DN103410_c2_g1_i2	AT1G06840	probable LRR receptor-like serine/threonine-protein kinase At1g06840 [Herrania umbratica]
TRINITY_DN103410_c2_g1_i6	AT1G06840	PREDICTED: probable LRR receptor-like serine/threonine-protein kinase At1g06840 [Theobroma cacao]
TRINITY_DN103410_c2_g1_i8	AT1G06840	probable LRR receptor-like serine/threonine-protein kinase At1g06840 [Herrania umbratica]
TRINITY_DN99049_c1_g1_i10	AT1G06870	PREDICTED: probable thylakoidal processing peptidase 2, chloroplastic [Theobroma cacao]
TRINITY_DN99049_c1_g1_i2	AT1G06870	PREDICTED: probable thylakoidal processing peptidase 2, chloroplastic [Theobroma cacao]
TRINITY_DN99049_c1_g1_i5	AT1G06870	uncharacterized protein LOC111315083 [Durio zibethinus]
TRINITY_DN99049_c1_g1_i8	AT1G06870	PREDICTED: probable thylakoidal processing peptidase 2, chloroplastic [Theobroma cacao]
TRINITY_DN99049_c1_g1_i9	AT1G06870	PREDICTED: probable thylakoidal processing peptidase 2, chloroplastic [Theobroma cacao]
TRINITY_DN96379_c1_g2_i1	AT1G06890	UDP-xylose transporter 3-like [Durio zibethinus]
TRINITY_DN96379_c1_g2_i10	AT1G06890	UDP-xylose transporter 3-like [Durio zibethinus]
TRINITY_DN96379_c1_g2_i27	AT1G06890	UDP-xylose transporter 3-like [Durio zibethinus]
TRINITY_DN96379_c1_g2_i28	AT1G06890	UDP-xylose transporter 3-like [Durio zibethinus]
TRINITY_DN96379_c1_g2_i3	AT1G06890	UDP-xylose transporter 3-like [Durio zibethinus]
TRINITY_DN96379_c1_g2_i4	AT1G06890	UDP-xylose transporter 3-like [Durio zibethinus]
TRINITY_DN96379_c1_g2_i8	AT1G06890	UDP-xylose transporter 3-like [Durio zibethinus]
TRINITY_DN96379_c1_g2_i12	AT1G06890	| nodulin MtN21 /EamA-like transporter family protein | Chr1:2111585-2114038 REVERSE LENGTH=352 | 201606
TRINITY_DN96379_c1_g2_i23	AT1G06890	| nodulin MtN21 /EamA-like transporter family protein | Chr1:2111585-2114038 REVERSE LENGTH=352 | 201606
TRINITY_DN96379_c1_g2_i26	AT1G06890	UDP-xylose transporter 3-like [Durio zibethinus]
TRINITY_DN31268_c0_g1_i1	AT1G06890	| nodulin MtN21 /EamA-like transporter family protein | Chr1:2111728-2114038 REVERSE LENGTH=357 | 201606
TRINITY_DN31268_c0_g1_i2	AT1G06890	| nodulin MtN21 /EamA-like transporter family protein | Chr1:2111728-2114038 REVERSE LENGTH=357 | 201606
TRINITY_DN91762_c1_g1_i1	AT1G06900	nardilysin-like isoform X2 [Durio zibethinus]
TRINITY_DN91762_c1_g1_i2	AT1G06900	nardilysin-like isoform X2 [Durio zibethinus]
TRINITY_DN91762_c1_g1_i3	AT1G06900	nardilysin-like isoform X1 [Durio zibethinus]
TRINITY_DN91762_c1_g1_i8	AT1G06900	nardilysin-like isoform X1 [Durio zibethinus]
TRINITY_DN92802_c4_g1_i2	AT1G06910	uncharacterized protein LOC110409458 [Herrania umbratica]
TRINITY_DN85892_c0_g1_i3	AT1G06920	LOW QUALITY PROTEIN: transcription repressor OFP4-like [Durio zibethinus]
TRINITY_DN25650_c0_g1_i1	AT1G07020	| HSP20-like chaperones superfamily protein | Chr2:15761466-15762950 REVERSE LENGTH=494 | 201606
TRINITY_DN25653_c0_g1_i1	AT1G07020	uncharacterized protein LOC111284709 [Durio zibethinus]
TRINITY_DN25653_c0_g1_i2	AT1G07020	uncharacterized protein LOC111284709 [Durio zibethinus]
TRINITY_DN94528_c1_g3_i1	AT1G07030	mitoferrin-like isoform X3 [Herrania umbratica]
TRINITY_DN94528_c1_g5_i1	AT1G07030	mitoferrin-like isoform X1 [Herrania umbratica]
TRINITY_DN85327_c1_g1_i1	AT1G07040	PREDICTED: uncharacterized protein LOC18610484 [Theobroma cacao]
TRINITY_DN85327_c1_g1_i3	AT1G07040	PREDICTED: uncharacterized protein LOC18610484 [Theobroma cacao]
TRINITY_DN85327_c1_g1_i4	AT1G07040	PREDICTED: uncharacterized protein LOC18610484 [Theobroma cacao]
TRINITY_DN85327_c1_g1_i8	AT1G07040	PREDICTED: uncharacterized protein LOC18610484 [Theobroma cacao]
TRINITY_DN32019_c0_g1_i2	AT1G07040	PREDICTED: uncharacterized protein LOC18610484 [Theobroma cacao]
TRINITY_DN32019_c0_g1_i4	AT1G07040	| plant/protein | Chr1:2161225-2163035 REVERSE LENGTH=371 | 201606
TRINITY_DN32019_c0_g1_i5	AT1G07040	PREDICTED: uncharacterized protein LOC18610484 [Theobroma cacao]
TRINITY_DN93541_c1_g1_i4	AT1G07070	60S ribosomal protein L35a-1-like [Durio zibethinus]
TRINITY_DN93541_c1_g1_i5	AT1G07070	60S ribosomal protein L35a-1-like [Durio zibethinus]
TRINITY_DN98613_c2_g1_i1	AT1G07080	gamma-interferon-inducible lysosomal thiol reductase-like [Durio zibethinus]
TRINITY_DN98613_c2_g1_i2	AT1G07080	gamma-interferon-inducible lysosomal thiol reductase-like [Durio zibethinus]
TRINITY_DN98613_c2_g1_i4	AT1G07080	gamma-interferon-inducible lysosomal thiol reductase-like [Durio zibethinus]
TRINITY_DN98613_c2_g1_i5	AT1G07080	gamma-interferon-inducible lysosomal thiol reductase-like [Durio zibethinus]
TRINITY_DN101614_c2_g1_i1	AT1G07090	protein LIGHT-DEPENDENT SHORT HYPOCOTYLS 6-like [Durio zibethinus]
TRINITY_DN101614_c2_g1_i6	AT1G07090	protein LIGHT-DEPENDENT SHORT HYPOCOTYLS 6-like [Durio zibethinus]
TRINITY_DN83960_c0_g1_i1	AT1G07090	protein LIGHT-DEPENDENT SHORT HYPOCOTYLS 4-like [Durio zibethinus]
TRINITY_DN83960_c0_g1_i2	AT1G07090	protein LIGHT-DEPENDENT SHORT HYPOCOTYLS 4-like [Durio zibethinus]
TRINITY_DN83960_c0_g1_i3	AT1G07090	protein LIGHT-DEPENDENT SHORT HYPOCOTYLS 4-like [Durio zibethinus]
TRINITY_DN83960_c0_g5_i1	AT1G07090	protein LIGHT-DEPENDENT SHORT HYPOCOTYLS 4-like [Durio zibethinus]
TRINITY_DN88399_c1_g3_i2	AT1G07090	protein LIGHT-DEPENDENT SHORT HYPOCOTYLS 5-like [Durio zibethinus]
TRINITY_DN96950_c0_g1_i2	AT1G07090	protein G1-like6 [Durio zibethinus]
TRINITY_DN103102_c1_g1_i1	AT1G07110	6-phosphofructo-2-kinase/fructose-2,6-bisphosphatase [Herrania umbratica]
TRINITY_DN103102_c1_g1_i3	AT1G07110	6-phosphofructo-2-kinase/fructose-2,6-bisphosphatase [Herrania umbratica]
TRINITY_DN103102_c1_g1_i6	AT1G07110	6-phosphofructo-2-kinase/fructose-2,6-bisphosphatase [Herrania umbratica]
TRINITY_DN36752_c0_g2_i11	AT1G07110	| fructose-2%2C6-bisphosphatase | Chr1:2178363-2183980 REVERSE LENGTH=744 | 201606
TRINITY_DN36752_c0_g2_i2	AT1G07110	| fructose-2%2C6-bisphosphatase | Chr1:2178363-2183980 REVERSE LENGTH=744 | 201606
TRINITY_DN36752_c0_g2_i3	AT1G07110	| fructose-2%2C6-bisphosphatase | Chr1:2178363-2183980 REVERSE LENGTH=744 | 201606
TRINITY_DN36752_c0_g2_i4	AT1G07110	| fructose-2%2C6-bisphosphatase | Chr1:2178363-2183980 REVERSE LENGTH=744 | 201606
TRINITY_DN36752_c0_g2_i5	AT1G07110	| fructose-2%2C6-bisphosphatase | Chr1:2178363-2183980 REVERSE LENGTH=744 | 201606
TRINITY_DN36752_c0_g2_i7	AT1G07110	| fructose-2%2C6-bisphosphatase | Chr1:2178363-2183980 REVERSE LENGTH=744 | 201606
TRINITY_DN36752_c0_g2_i8	AT1G07110	| fructose-2%2C6-bisphosphatase | Chr1:2178363-2183980 REVERSE LENGTH=744 | 201606
TRINITY_DN36752_c0_g2_i9	AT1G07110	| fructose-2%2C6-bisphosphatase | Chr1:2178363-2183980 REVERSE LENGTH=744 | 201606
TRINITY_DN74368_c0_g1_i1	AT1G07120	PREDICTED: protein CHUP1, chloroplastic isoform X1 [Theobroma cacao]
TRINITY_DN95240_c0_g1_i2	AT1G07120	protein CHUP1, chloroplastic isoform X3 [Durio zibethinus]
TRINITY_DN95240_c0_g1_i3	AT1G07120	protein CHUP1, chloroplastic isoform X3 [Durio zibethinus]
TRINITY_DN95240_c0_g1_i4	AT1G07120	uncharacterized protein LOC111279191 isoform X1 [Durio zibethinus]
TRINITY_DN95240_c0_g1_i5	AT1G07120	protein CHUP1, chloroplastic isoform X3 [Durio zibethinus]
TRINITY_DN95240_c0_g1_i7	AT1G07120	protein CHUP1, chloroplastic isoform X3 [Durio zibethinus]
TRINITY_DN96701_c0_g1_i2	AT1G07180	internal alternative NAD(P)H-ubiquinone oxidoreductase A1, mitochondrial-like [Durio zibethinus]
TRINITY_DN96701_c0_g1_i3	AT1G07180	internal alternative NAD(P)H-ubiquinone oxidoreductase A1, mitochondrial-like [Durio zibethinus]
TRINITY_DN96701_c0_g1_i5	AT1G07180	internal alternative NAD(P)H-ubiquinone oxidoreductase A1, mitochondrial-like [Durio zibethinus]
TRINITY_DN36742_c0_g1_i2	AT1G07180	| alternative NAD(P)H dehydrogenase 1 | Chr1:2204414-2206773 FORWARD LENGTH=510 | 201606
TRINITY_DN36742_c0_g1_i4	AT1G07180	| alternative NAD(P)H dehydrogenase 1 | Chr1:2204414-2206773 FORWARD LENGTH=510 | 201606
TRINITY_DN94209_c1_g1_i1	AT1G07200	PREDICTED: protein SMAX1-LIKE 6 [Theobroma cacao]
TRINITY_DN87501_c0_g1_i1	AT1G07220	O-glucosyltransferase rumi homolog [Durio zibethinus]
TRINITY_DN87501_c0_g1_i2	AT1G07220	O-glucosyltransferase rumi homolog [Durio zibethinus]
TRINITY_DN87501_c0_g2_i1	AT1G07220	O-glucosyltransferase rumi homolog [Durio zibethinus]
TRINITY_DN94010_c3_g2_i3	AT1G07220	uncharacterized protein LOC110414887 [Herrania umbratica]
TRINITY_DN101182_c1_g3_i2	AT1G07230	non-specific phospholipase C1-like [Durio zibethinus]
TRINITY_DN101182_c1_g3_i3	AT1G07230	non-specific phospholipase C1-like [Durio zibethinus]
TRINITY_DN80281_c0_g1_i1	AT1G07260	PREDICTED: UDP-glycosyltransferase 13 [Theobroma cacao]
TRINITY_DN92466_c0_g1_i1	AT1G07290	GDP-mannose transporter GONST2-like [Durio zibethinus]
TRINITY_DN28942_c0_g1_i2	AT1G07320	50S ribosomal protein L4
TRINITY_DN100721_c1_g1_i1	AT1G07360	zinc finger CCCH domain-containing protein 40-like [Durio zibethinus]
TRINITY_DN100721_c1_g1_i3	AT1G07360	zinc finger CCCH domain-containing protein 40-like [Durio zibethinus]
TRINITY_DN86861_c2_g1_i12	AT1G07360	zinc finger CCCH domain-containing protein 40-like [Durio zibethinus]
TRINITY_DN86861_c2_g1_i13	AT1G07360	zinc finger CCCH domain-containing protein 40-like [Durio zibethinus]
TRINITY_DN86861_c2_g1_i6	AT1G07360	zinc finger CCCH domain-containing protein 40-like [Durio zibethinus]
TRINITY_DN91862_c1_g1_i1	AT1G07400	PREDICTED: 17.3 kDa class I heat shock protein [Theobroma cacao]
TRINITY_DN100560_c1_g1_i3	AT1G07420	methylsterol monooxygenase 2-2 [Herrania umbratica]
TRINITY_DN100560_c1_g2_i2	AT1G07420	PREDICTED: methylsterol monooxygenase 2-2 [Theobroma cacao]
TRINITY_DN100560_c1_g2_i3	AT1G07420	PREDICTED: methylsterol monooxygenase 2-2 [Theobroma cacao]
TRINITY_DN36501_c0_g2_i12	AT1G07430	| protein phosphatase 2CA | Chr3:3584181-3585649 REVERSE LENGTH=399 | 201606
TRINITY_DN36501_c0_g2_i13	AT1G07430	| protein phosphatase 2CA | Chr3:3584181-3585649 REVERSE LENGTH=399 | 201606
TRINITY_DN37073_c0_g1_i3	AT1G07470	transcription initiation factor IIA large subunit-like [Herrania umbratica]
TRINITY_DN37073_c0_g1_i4	AT1G07470	PREDICTED: transcription initiation factor IIA large subunit isoform X2 [Theobroma cacao]
TRINITY_DN37073_c0_g1_i6	AT1G07470	transcription initiation factor IIA large subunit-like isoform X2 [Durio zibethinus]
TRINITY_DN37073_c0_g1_i8	AT1G07470	transcription initiation factor IIA large subunit-like isoform X2 [Durio zibethinus]
TRINITY_DN63578_c0_g1_i1	AT1G07476	uncharacterized protein LOC111284844 [Durio zibethinus]
TRINITY_DN77455_c0_g1_i1	AT1G07476	uncharacterized protein LOC111284844 [Durio zibethinus]
TRINITY_DN96509_c2_g1_i2	AT1G07476	uncharacterized protein LOC111284844 [Durio zibethinus]
TRINITY_DN96509_c2_g1_i3	AT1G07476	uncharacterized protein LOC111284844 [Durio zibethinus]
TRINITY_DN96509_c2_g1_i4	AT1G07476	uncharacterized protein LOC111284844 [Durio zibethinus]
TRINITY_DN37073_c0_g1_i11	AT1G07480	transcription initiation factor IIA large subunit-like [Herrania umbratica]
TRINITY_DN37073_c0_g1_i2	AT1G07480	transcription initiation factor IIA large subunit-like [Herrania umbratica]
TRINITY_DN37073_c0_g1_i9	AT1G07480	transcription initiation factor IIA large subunit-like [Herrania umbratica]
TRINITY_DN37739_c0_g1_i4	AT1G07510	PREDICTED: ATP-dependent zinc metalloprotease FTSH 10
TRINITY_DN37739_c0_g1_i5	AT1G07510	PREDICTED: ATP-dependent zinc metalloprotease FTSH 10
TRINITY_DN37739_c0_g1_i7	AT1G07510	PREDICTED: ATP-dependent zinc metalloprotease FTSH 10
TRINITY_DN34487_c1_g1_i1	AT1G07520	scarecrow-like protein 33 [Durio zibethinus]
TRINITY_DN37134_c0_g1_i1	AT1G07530	scarecrow-like protein 14 [Durio zibethinus]
TRINITY_DN37134_c0_g1_i2	AT1G07530	scarecrow-like protein 14 [Durio zibethinus]
TRINITY_DN102387_c1_g1_i4	AT1G07540	telomere repeat-binding protein 5-like isoform X2 [Durio zibethinus]
TRINITY_DN88050_c0_g1_i4	AT1G07570	receptor-like cytoplasmic kinase 176 [Durio zibethinus]
TRINITY_DN94468_c0_g3_i6	AT1G07570	probable serine/threonine-protein kinase PBL10 isoform X2 [Durio zibethinus]
TRINITY_DN99324_c2_g1_i2	AT1G07570	receptor-like cytoplasmic kinase 176 [Durio zibethinus]
TRINITY_DN88624_c2_g2_i3	AT1G07570	receptor-like cytoplasmic kinase 176 [Durio zibethinus]
TRINITY_DN88624_c2_g2_i4	AT1G07570	receptor-like cytoplasmic kinase 176 [Durio zibethinus]
TRINITY_DN88624_c2_g2_i6	AT1G07570	receptor-like cytoplasmic kinase 176 [Durio zibethinus]
TRINITY_DN89084_c0_g3_i4	AT1G07570	probable serine/threonine-protein kinase PBL10 [Herrania umbratica]
TRINITY_DN93316_c0_g1_i1	AT1G07620	protein TRM32-like [Durio zibethinus]
TRINITY_DN99989_c1_g1_i1	AT1G07630	probable protein phosphatase 2C 23 [Durio zibethinus]
TRINITY_DN99989_c1_g1_i5	AT1G07630	probable protein phosphatase 2C 23 [Durio zibethinus]
TRINITY_DN99989_c1_g1_i6	AT1G07630	probable protein phosphatase 2C 23 [Durio zibethinus]
TRINITY_DN99989_c1_g1_i7	AT1G07630	probable protein phosphatase 2C 23 [Durio zibethinus]
TRINITY_DN99989_c1_g1_i8	AT1G07630	probable protein phosphatase 2C 23 [Durio zibethinus]
TRINITY_DN31665_c0_g1_i12	AT1G07645	| dessication-induced 1VOC superfamily protein | Chr1:2367612-2368349 REVERSE LENGTH=137 | 201606
TRINITY_DN31665_c0_g1_i4	AT1G07645	| dessication-induced 1VOC superfamily protein | Chr1:2367612-2368349 REVERSE LENGTH=137 | 201606
TRINITY_DN31665_c0_g1_i7	AT1G07645	uncharacterized protein LOC111286132 [Durio zibethinus]
TRINITY_DN31665_c0_g1_i9	AT1G07645	uncharacterized protein LOC111286132 [Durio zibethinus]
TRINITY_DN73444_c0_g1_i2	AT1G07650	probable LRR receptor-like serine/threonine-protein kinase At1g07650 isoform X2 [Durio zibethinus]
TRINITY_DN74934_c0_g3_i1	AT1G07650	PREDICTED: probable leucine-rich repeat receptor-like serine/threonine-protein kinase At3g14840 [Theobroma cacao]
TRINITY_DN76195_c1_g1_i1	AT1G07650	probable LRR receptor-like serine/threonine-protein kinase At1g07650 isoform X1 [Durio zibethinus]
TRINITY_DN76195_c1_g1_i7	AT1G07650	probable LRR receptor-like serine/threonine-protein kinase At1g07650 isoform X1 [Durio zibethinus]
TRINITY_DN96611_c0_g1_i10	AT1G07650	probable LRR receptor-like serine/threonine-protein kinase At1g07650 isoform X1 [Durio zibethinus]
TRINITY_DN96611_c0_g1_i11	AT1G07650	probable LRR receptor-like serine/threonine-protein kinase At1g07650 isoform X2 [Durio zibethinus]
TRINITY_DN96611_c0_g1_i13	AT1G07650	probable LRR receptor-like serine/threonine-protein kinase At1g07650 isoform X3 [Durio zibethinus]
TRINITY_DN96611_c0_g1_i4	AT1G07650	probable LRR receptor-like serine/threonine-protein kinase At1g07650 isoform X2 [Durio zibethinus]
TRINITY_DN96611_c0_g1_i5	AT1G07650	probable LRR receptor-like serine/threonine-protein kinase At1g07650 isoform X3 [Durio zibethinus]
TRINITY_DN96611_c0_g1_i7	AT1G07650	probable LRR receptor-like serine/threonine-protein kinase At1g07650 isoform X3 [Durio zibethinus]
TRINITY_DN96611_c0_g4_i1	AT1G07650	PREDICTED: probable LRR receptor-like serine/threonine-protein kinase At1g07650 isoform X2 [Theobroma cacao]
TRINITY_DN92531_c0_g2_i1	AT1G07670	calcium-transporting ATPase 1, endoplasmic reticulum-type-like isoform X1 [Durio zibethinus]
TRINITY_DN92531_c0_g2_i3	AT1G07670	calcium-transporting ATPase 4, endoplasmic reticulum-type-like [Durio zibethinus]
TRINITY_DN92531_c0_g4_i1	AT1G07670	PREDICTED: calcium-transporting ATPase 4, endoplasmic reticulum-type [Theobroma cacao]
TRINITY_DN25951_c0_g1_i1	AT1G07670	ATPase 8
TRINITY_DN37535_c0_g2_i1	AT1G07670	calcium-transporting ATPase 1
TRINITY_DN37535_c0_g2_i10	AT1G07670	calcium-transporting ATPase 1
TRINITY_DN37535_c0_g2_i2	AT1G07670	calcium-transporting ATPase 1
TRINITY_DN37535_c0_g2_i6	AT1G07670	calcium-transporting ATPase 1
TRINITY_DN35269_c0_g1_i5	AT1G07705	probable NOT transcription complex subunit VIP2 isoform X1 [Herrania umbratica]
TRINITY_DN35269_c0_g1_i7	AT1G07705	probable NOT transcription complex subunit VIP2 isoform X1 [Herrania umbratica]
TRINITY_DN35269_c0_g1_i8	AT1G07705	probable NOT transcription complex subunit VIP2 isoform X1 [Herrania umbratica]
TRINITY_DN79945_c0_g1_i4	AT1G07710	ankyrin repeat-containing protein At5g02620-like [Herrania umbratica]
TRINITY_DN96694_c0_g2_i1	AT1G07740	pentatricopeptide repeat-containing protein At1g07740, mitochondrial-like [Durio zibethinus]
TRINITY_DN100957_c0_g1_i10	AT1G07745	DNA repair protein RAD51 homolog 4 isoform X3 [Durio zibethinus]
TRINITY_DN100957_c0_g1_i16	AT1G07745	DNA repair protein RAD51 homolog 4 isoform X3 [Durio zibethinus]
TRINITY_DN100957_c0_g1_i8	AT1G07745	DNA repair protein RAD51 homolog 4 isoform X3 [Durio zibethinus]
TRINITY_DN100957_c0_g1_i1	AT1G07745	DNA repair protein RAD51 homolog 4 isoform X11 [Durio zibethinus]
TRINITY_DN100957_c0_g1_i11	AT1G07745	DNA repair protein RAD51 homolog 4 isoform X11 [Durio zibethinus]
TRINITY_DN100957_c0_g1_i2	AT1G07745	DNA repair protein RAD51 homolog 4 isoform X11 [Durio zibethinus]
TRINITY_DN100957_c0_g1_i4	AT1G07745	DNA repair protein RAD51 homolog 4 isoform X11 [Durio zibethinus]
TRINITY_DN89999_c0_g1_i2	AT1G07780	N-(5'-phosphoribosyl)anthranilate isomerase 1, chloroplastic-like isoform X4 [Durio zibethinus]
TRINITY_DN89999_c0_g1_i3	AT1G07780	N-(5'-phosphoribosyl)anthranilate isomerase 1, chloroplastic-like isoform X4 [Herrania umbratica]
TRINITY_DN89999_c0_g1_i6	AT1G07780	N-(5'-phosphoribosyl)anthranilate isomerase 1, chloroplastic-like isoform X4 [Herrania umbratica]
TRINITY_DN78898_c2_g1_i4	AT1G07810	calcium-transporting ATPase 1, endoplasmic reticulum-type-like isoform X1 [Durio zibethinus]
TRINITY_DN37535_c0_g2_i4	AT1G07810	calcium-transporting ATPase 1
TRINITY_DN37535_c0_g2_i5	AT1G07810	calcium-transporting ATPase 1
TRINITY_DN97352_c1_g1_i2	AT1G07830	39S ribosomal protein L47, mitochondrial [Durio zibethinus]
TRINITY_DN97352_c1_g1_i8	AT1G07830	39S ribosomal protein L47, mitochondrial [Durio zibethinus]
TRINITY_DN34367_c0_g2_i2	AT1G07830	| ribosomal protein L29 family protein | Chr1:2422549-2423392 FORWARD LENGTH=144 | 201606
TRINITY_DN34367_c0_g2_i4	AT1G07830	| ribosomal protein L29 family protein | Chr1:2422549-2423392 FORWARD LENGTH=144 | 201606
TRINITY_DN96616_c0_g1_i1	AT1G07840	neuroguidin [Herrania umbratica]
TRINITY_DN96616_c0_g1_i2	AT1G07840	neuroguidin [Herrania umbratica]
TRINITY_DN96616_c0_g1_i4	AT1G07840	neuroguidin [Herrania umbratica]
TRINITY_DN96616_c0_g1_i6	AT1G07840	neuroguidin [Herrania umbratica]
TRINITY_DN101647_c0_g3_i1	AT1G07850	uncharacterized protein LOC111303583 [Durio zibethinus]
TRINITY_DN101647_c0_g3_i3	AT1G07850	uncharacterized protein LOC111303583 [Durio zibethinus]
TRINITY_DN101647_c0_g3_i4	AT1G07850	uncharacterized protein LOC111303583 [Durio zibethinus]
TRINITY_DN101647_c0_g3_i5	AT1G07850	uncharacterized protein LOC111303583 [Durio zibethinus]
TRINITY_DN30177_c0_g1_i1	AT1G07870	probable serine/threonine-protein kinase PBL5 [Herrania umbratica]
TRINITY_DN30177_c0_g1_i4	AT1G07870	probable serine/threonine-protein kinase PBL5 [Herrania umbratica]
TRINITY_DN30177_c0_g1_i5	AT1G07870	probable serine/threonine-protein kinase PBL7 isoform X1 [Durio zibethinus]
TRINITY_DN34360_c0_g1_i3	AT1G07870	| Protein kinase superfamily protein | Chr1:2428942-2431843 REVERSE LENGTH=538 | 201606
TRINITY_DN102421_c1_g2_i1	AT1G07880	mitogen-activated protein kinase homolog NTF6-like [Durio zibethinus]
TRINITY_DN98951_c2_g1_i1	AT1G07890	L-ascorbate peroxidase, cytosolic-like [Durio zibethinus]
TRINITY_DN98951_c2_g1_i4	AT1G07890	L-ascorbate peroxidase, cytosolic [Durio zibethinus]
TRINITY_DN98951_c2_g1_i5	AT1G07890	L-ascorbate peroxidase, cytosolic [Durio zibethinus]
TRINITY_DN98951_c2_g1_i8	AT1G07890	L-ascorbate peroxidase, cytosolic [Durio zibethinus]
TRINITY_DN103073_c3_g2_i3	AT1G07910	tRNA ligase 1 isoform X5 [Durio zibethinus]
TRINITY_DN103073_c3_g2_i4	AT1G07910	tRNA ligase 1 isoform X5 [Durio zibethinus]
TRINITY_DN96562_c0_g1_i1	AT1G07910	tRNA ligase 1 isoform X6 [Durio zibethinus]
TRINITY_DN96562_c0_g1_i11	AT1G07910	tRNA ligase 1 isoform X6 [Durio zibethinus]
TRINITY_DN96562_c0_g1_i13	AT1G07910	tRNA ligase 1 isoform X2 [Durio zibethinus]
TRINITY_DN96562_c0_g1_i14	AT1G07910	tRNA ligase 1 isoform X6 [Durio zibethinus]
TRINITY_DN96562_c0_g1_i15	AT1G07910	tRNA ligase 1 isoform X3 [Herrania umbratica]
TRINITY_DN96562_c0_g1_i4	AT1G07910	tRNA ligase 1 isoform X1 [Durio zibethinus]
TRINITY_DN96562_c0_g1_i6	AT1G07910	tRNA ligase 1 isoform X6 [Durio zibethinus]
TRINITY_DN96562_c0_g1_i7	AT1G07910	tRNA ligase 1 isoform X1 [Durio zibethinus]
TRINITY_DN37570_c1_g2_i11	AT1G07910	| RNAligase | Chr1:2446712-2454386 FORWARD LENGTH=1104 | 201606
TRINITY_DN37570_c1_g2_i12	AT1G07910	| RNAligase | Chr1:2446185-2454386 FORWARD LENGTH=1177 | 201606
TRINITY_DN37570_c1_g2_i13	AT1G07910	| RNAligase | Chr1:2446185-2454386 FORWARD LENGTH=1177 | 201606
TRINITY_DN37570_c1_g2_i2	AT1G07910	| RNAligase | Chr1:2446185-2454386 FORWARD LENGTH=1177 | 201606
TRINITY_DN37570_c1_g2_i3	AT1G07910	| RNAligase | Chr1:2446185-2454386 FORWARD LENGTH=1177 | 201606
TRINITY_DN37570_c1_g2_i6	AT1G07910	| RNAligase | Chr1:2446185-2454386 FORWARD LENGTH=1177 | 201606
TRINITY_DN37570_c1_g2_i7	AT1G07910	tRNA ligase 1 isoform X1 [Durio zibethinus]
TRINITY_DN37570_c1_g2_i8	AT1G07910	tRNA ligase 1 isoform X1 [Durio zibethinus]
TRINITY_DN90251_c0_g1_i4	AT1G07930	elongation factor 1-alpha [Durio zibethinus]
TRINITY_DN102657_c1_g1_i2	AT1G07960	| PDI-like 5-1 | Chr1:2467681-2468831 FORWARD LENGTH=146 | 201606
TRINITY_DN102657_c1_g1_i4	AT1G07960	PREDICTED: protein disulfide isomerase-like 5-1 [Theobroma cacao]
TRINITY_DN102657_c1_g1_i8	AT1G07960	| PDI-like 5-1 | Chr1:2467681-2468831 FORWARD LENGTH=146 | 201606
TRINITY_DN30938_c0_g1_i3	AT1G07980	DNA polymerase epsilon subunit C [Durio zibethinus]
TRINITY_DN83992_c0_g2_i5	AT1G07985	uncharacterized protein LOC110413444 [Herrania umbratica]
TRINITY_DN27506_c0_g1_i1	AT1G07985	uncharacterized protein LOC111304493 isoform X1 [Durio zibethinus]
TRINITY_DN97790_c0_g1_i4	AT1G08010	GATA transcription factor 11-like [Durio zibethinus]
TRINITY_DN101351_c1_g1_i11	AT1G08030	PREDICTED: protein-tyrosine sulfotransferase [Theobroma cacao]
TRINITY_DN101351_c1_g1_i15	AT1G08030	PREDICTED: protein-tyrosine sulfotransferase [Theobroma cacao]
TRINITY_DN101351_c1_g1_i3	AT1G08030	PREDICTED: protein-tyrosine sulfotransferase [Theobroma cacao]
TRINITY_DN101351_c1_g1_i4	AT1G08030	PREDICTED: protein-tyrosine sulfotransferase [Theobroma cacao]
TRINITY_DN101351_c1_g1_i9	AT1G08030	PREDICTED: protein-tyrosine sulfotransferase [Theobroma cacao]
TRINITY_DN35089_c0_g3_i1	AT1G08030	protein-tyrosine sulfotransferase-like isoform X1 [Durio zibethinus]
TRINITY_DN82306_c0_g1_i1	AT1G08040	uncharacterized protein LOC111317911 isoform X1 [Durio zibethinus]
TRINITY_DN100021_c1_g2_i1	AT1G08040	uncharacterized protein LOC111285567 [Durio zibethinus]
TRINITY_DN100021_c1_g2_i11	AT1G08040	uncharacterized protein LOC111285567 [Durio zibethinus]
TRINITY_DN100021_c1_g2_i12	AT1G08040	uncharacterized protein LOC111285567 [Durio zibethinus]
TRINITY_DN95450_c0_g1_i3	AT1G08060	helicase protein MOM1-like isoform X1 [Herrania umbratica]
TRINITY_DN84830_c0_g2_i1	AT1G08070	PREDICTED: pentatricopeptide repeat-containing protein At3g12770 [Theobroma cacao]
TRINITY_DN89825_c1_g1_i1	AT1G08070	pentatricopeptide repeat-containing protein At1g08070, chloroplastic [Durio zibethinus]
TRINITY_DN89825_c1_g1_i3	AT1G08070	pentatricopeptide repeat-containing protein At1g08070, chloroplastic [Durio zibethinus]
TRINITY_DN100079_c0_g1_i3	AT1G08110	lactoylglutathione lyase-like isoform X3 [Durio zibethinus]
TRINITY_DN101722_c0_g1_i2	AT1G08130	DNA ligase 1-like isoform X4 [Durio zibethinus]
TRINITY_DN101722_c0_g1_i3	AT1G08130	DNA ligase 1-like isoform X1 [Durio zibethinus]
TRINITY_DN101722_c0_g1_i4	AT1G08130	DNA ligase 1-like isoform X1 [Durio zibethinus]
TRINITY_DN101722_c0_g1_i7	AT1G08130	DNA ligase 1-like isoform X1 [Durio zibethinus]
TRINITY_DN97316_c0_g1_i1	AT1G08130	DNA ligase 1-like isoform X1 [Durio zibethinus]
TRINITY_DN104565_c1_g2_i5	AT1G08190	vacuolar protein sorting-associated protein 41 homolog isoform X2 [Durio zibethinus]
TRINITY_DN89260_c2_g3_i1	AT1G08190	PREDICTED: vacuolar protein sorting-associated protein 41 homolog isoform X2 [Theobroma cacao]
TRINITY_DN38187_c1_g1_i1	AT1G08190	| vacuolar protein sorting 41 | Chr1:2567652-2573142 FORWARD LENGTH=980 | 201606
TRNITY_DN37465_c0_g1_i10	AT1G08200	UDP-D-apiose/UDP-D-xylose synthase 2-like [Durio zibethinus]
TRNITY_DN37465_c0_g1_i4	AT1G08200	UDP-D-apiose/UDP-D-xylose synthase 2-like [Durio zibethinus]
TRINITY_DN101340_c5_g1_i10	AT1G08200	UDP-D-apiose/UDP-D-xylose synthase 2-like [Durio zibethinus]
TRINITY_DN101340_c5_g1_i3	AT1G08200	UDP-D-apiose/UDP-D-xylose synthase 2 [Durio zibethinus]
TRINITY_DN30079_c0_g1_i2	AT1G08210	| Eukaryotic aspartyl protease family protein | Chr1:2577119-2580581 REVERSE LENGTH=519 | 201606
TRINITY_DN30079_c0_g1_i5	AT1G08210	| Eukaryotic aspartyl protease family protein | Chr1:2577119-2580581 REVERSE LENGTH=519 | 201606
TRINITY_DN29840_c0_g1_i1	AT1G08220	mitochondrial ATPase complex subunit ATP10 isoform X1 [Durio zibethinus]
TRINITY_DN29840_c0_g1_i2	AT1G08220	mitochondrial ATPase complex subunit ATP10 isoform X1 [Durio zibethinus]
TRINITY_DN82707_c0_g1_i3	AT1G08230	PREDICTED: GABA transporter 1 isoform X1 [Theobroma cacao]
TRINITY_DN90648_c0_g1_i1	AT1G08230	PREDICTED: GABA transporter 1 [Theobroma cacao]
TRINITY_DN90648_c0_g1_i11	AT1G08230	GABA transporter 1-like [Durio zibethinus]
TRINITY_DN90648_c0_g1_i5	AT1G08230	PREDICTED: GABA transporter 1 [Theobroma cacao]
TRINITY_DN96301_c0_g1_i1	AT1G08230	GABA transporter 1-like isoform X2 [Herrania umbratica]
TRINITY_DN96301_c0_g1_i2	AT1G08230	GABA transporter 1-like isoform X1 [Herrania umbratica]
TRINITY_DN93555_c4_g2_i2	AT1G08250	arogenate dehydratase/prephenate dehydratase 6, chloroplastic-like [Herrania umbratica]
TRINITY_DN93555_c4_g2_i3	AT1G08250	arogenate dehydratase/prephenate dehydratase 6, chloroplastic-like [Herrania umbratica]
TRINITY_DN93555_c4_g2_i4	AT1G08250	arogenate dehydratase/prephenate dehydratase 6, chloroplastic-like [Herrania umbratica]
TRINITY_DN99416_c0_g1_i2	AT1G08260	DNA polymerase epsilon catalytic subunit A-like isoform X5 [Durio zibethinus]
TRINITY_DN99416_c0_g1_i5	AT1G08260	DNA polymerase epsilon catalytic subunit A-like isoform X3 [Durio zibethinus]
TRINITY_DN98014_c0_g1_i2	AT1G08280	PREDICTED: beta-1,6-galactosyltransferase GALT29A [Theobroma cacao]
TRINITY_DN98014_c0_g1_i4	AT1G08280	beta-1,6-galactosyltransferase GALT29A isoform X3 [Herrania umbratica]
TRINITY_DN98014_c0_g1_i5	AT1G08280	PREDICTED: beta-1,6-galactosyltransferase GALT29A [Theobroma cacao]
TRINITY_DN98014_c0_g1_i6	AT1G08280	PREDICTED: beta-1,6-galactosyltransferase GALT29A [Theobroma cacao]
TRINITY_DN101509_c2_g1_i10	AT1G08340	rho GTPase-activating protein 5-like [Durio zibethinus]
TRINITY_DN101509_c2_g1_i11	AT1G08340	rho GTPase-activating protein 5-like [Durio zibethinus]
TRINITY_DN95052_c1_g1_i3	AT1G08400	PREDICTED: RINT1-like protein MAG2L [Theobroma cacao]
TRINITY_DN95052_c1_g1_i4	AT1G08400	PREDICTED: RINT1-like protein MAG2L [Theobroma cacao]
TRINITY_DN95052_c1_g1_i5	AT1G08400	PREDICTED: RINT1-like protein MAG2L [Theobroma cacao]
TRINITY_DN37125_c0_g1_i1	AT1G08410	| P-loop containing nucleoside triphosphate hydrolases superfamily protein | Chr1:2646307-2649106 FORWARD LENGTH=589 | 201606
TRINITY_DN84955_c2_g2_i12	AT1G08420	serine/threonine-protein phosphatase BSL3 [Durio zibethinus]
TRINITY_DN84955_c2_g2_i3	AT1G08420	serine/threonine-protein phosphatase BSL3 [Durio zibethinus]
TRINITY_DN84955_c2_g2_i5	AT1G08420	serine/threonine-protein phosphatase BSL3 [Durio zibethinus]
TRINITY_DN84955_c2_g2_i9	AT1G08420	serine/threonine-protein phosphatase BSL3 [Durio zibethinus]
TRINITY_DN75944_c0_g1_i2	AT1G08440	PREDICTED: LOW QUALITY PROTEIN: aluminum-activated malate transporter 2 [Theobroma cacao]
TRNITY_DN36171_c0_g1_i1	AT1G08450	| calreticulin 3 | Chr1:2668008-2671800 REVERSE LENGTH=370 | 201606
TRINITY_DN92772_c0_g1_i1	AT1G08450	calreticulin-3 isoform X1 [Herrania umbratica]
TRINITY_DN92772_c0_g1_i10	AT1G08450	calreticulin-3 isoform X1 [Herrania umbratica]
TRINITY_DN92772_c0_g1_i11	AT1G08450	calreticulin-3-like [Durio zibethinus]
TRINITY_DN92772_c0_g1_i12	AT1G08450	calreticulin-3-like [Durio zibethinus]
TRINITY_DN92772_c0_g1_i13	AT1G08450	calreticulin-3-like [Durio zibethinus]
TRINITY_DN92772_c0_g1_i14	AT1G08450	calreticulin-3 isoform X1 [Herrania umbratica]
TRINITY_DN92772_c0_g1_i15	AT1G08450	PREDICTED: calreticulin-3 isoform X2 [Theobroma cacao]
TRINITY_DN92772_c0_g1_i18	AT1G08450	calreticulin-3-like [Durio zibethinus]
TRINITY_DN92772_c0_g1_i2	AT1G08450	PREDICTED: calreticulin-3 isoform X2 [Theobroma cacao]
TRINITY_DN92772_c0_g1_i4	AT1G08450	PREDICTED: calreticulin-3 isoform X2 [Theobroma cacao]
TRINITY_DN92772_c0_g1_i5	AT1G08450	PREDICTED: calreticulin-3 isoform X2 [Theobroma cacao]
TRINITY_DN92772_c0_g1_i6	AT1G08450	PREDICTED: calreticulin-3 isoform X2 [Theobroma cacao]
TRINITY_DN92772_c0_g1_i8	AT1G08450	calreticulin-3 isoform X1 [Herrania umbratica]
TRINITY_DN94824_c2_g1_i1	AT1G08450	calreticulin-3-like [Durio zibethinus]
TRINITY_DN94824_c2_g1_i2	AT1G08450	calreticulin-3-like [Herrania umbratica]
TRINITY_DN94824_c2_g1_i4	AT1G08450	PREDICTED: calreticulin-3 [Theobroma cacao]
TRINITY_DN94824_c2_g1_i5	AT1G08450	PREDICTED: calreticulin-3 [Theobroma cacao]
TRINITY_DN94063_c0_g1_i5	AT1G08460	histone deacetylase 8 isoform X1 [Herrania umbratica]
TRINITY_DN94063_c0_g1_i7	AT1G08460	histone deacetylase 8 isoform X1 [Herrania umbratica]
TRINITY_DN94063_c0_g1_i2	AT1G08460	histone deacetylase 8 isoform X1 [Herrania umbratica]
TRINITY_DN94063_c0_g1_i6	AT1G08460	histone deacetylase 8 isoform X1 [Herrania umbratica]
TRINITY_DN88192_c0_g1_i1	AT1G08465	putative axial regulator YABBY 2 isoform X1 [Durio zibethinus]
TRINITY_DN88192_c0_g1_i10	AT1G08465	putative axial regulator YABBY 2 isoform X1 [Durio zibethinus]
TRINITY_DN88192_c0_g1_i3	AT1G08465	putative axial regulator YABBY 2 isoform X2 [Durio zibethinus]
TRINITY_DN88192_c0_g1_i7	AT1G08465	putative axial regulator YABBY 2 isoform X1 [Durio zibethinus]
TRINITY_DN88192_c0_g1_i8	AT1G08465	putative axial regulator YABBY 2 isoform X1 [Durio zibethinus]
TRINITY_DN94633_c1_g1_i1	AT1G08470	protein STRICTOSIDINE SYNTHASE-LIKE 3-like [Durio zibethinus]
TRINITY_DN94633_c1_g1_i2	AT1G08470	PREDICTED: protein STRICTOSIDINE SYNTHASE-LIKE 3 [Theobroma cacao]
TRINITY_DN94633_c1_g1_i5	AT1G08470	PREDICTED: protein STRICTOSIDINE SYNTHASE-LIKE 3 [Theobroma cacao]
TRINITY_DN94633_c1_g1_i6	AT1G08470	protein STRICTOSIDINE SYNTHASE-LIKE 3-like [Durio zibethinus]
TRINITY_DN94633_c1_g1_i8	AT1G08470	protein STRICTOSIDINE SYNTHASE-LIKE 3-like [Durio zibethinus]
TRINITY_DN99506_c3_g1_i1	AT1G08490	cysteine desulfurase 1, chloroplastic isoform X1 [Durio zibethinus]
TRINITY_DN99506_c3_g1_i3	AT1G08490	cysteine desulfurase 1, chloroplastic isoform X1 [Durio zibethinus]
TRINITY_DN99506_c3_g1_i8	AT1G08490	cysteine desulfurase 1, chloroplastic isoform X1 [Durio zibethinus]
TRINITY_DN100950_c0_g1_i1	AT1G08510	PREDICTED: palmitoyl-acyl carrier protein thioesterase, chloroplastic [Theobroma cacao]
TRINITY_DN37646_c0_g1_i3	AT1G08510	palmitoyl-acyl carrier protein thioesterase
TRINITY_DN37646_c0_g1_i6	AT1G08510	palmitoyl-acyl carrier protein thioesterase
TRINITY_DN37646_c0_g1_i7	AT1G08510	PREDICTED: palmitoyl-acyl carrier protein thioesterase
TRINITY_DN97555_c1_g1_i2	AT1G08520	magnesium-chelatase subunit ChlD, chloroplastic isoform X3 [Herrania umbratica]
TRINITY_DN97555_c1_g1_i3	AT1G08520	PREDICTED: magnesium-chelatase subunit ChlD, chloroplastic [Theobroma cacao]
TRINITY_DN97555_c1_g1_i5	AT1G08520	magnesium-chelatase subunit ChlD, chloroplastic isoform X3 [Durio zibethinus]
TRINITY_DN97555_c1_g1_i6	AT1G08520	PREDICTED: magnesium-chelatase subunit ChlD, chloroplastic [Theobroma cacao]
TRINITY_DN97555_c1_g1_i8	AT1G08520	magnesium-chelatase subunit ChlD, chloroplastic isoform X3 [Herrania umbratica]
TRINITY_DN80215_c0_g2_i2	AT1G08540	RNA polymerase sigma factor sigB-like [Durio zibethinus]
TRINITY_DN89421_c0_g1_i1	AT1G08550	PREDICTED: violaxanthin de-epoxidase, chloroplastic [Theobroma cacao]
TRINITY_DN89421_c0_g1_i2	AT1G08550	PREDICTED: violaxanthin de-epoxidase, chloroplastic [Theobroma cacao]
TRINITY_DN89623_c0_g1_i1	AT1G08560	syntaxin-related protein KNOLLE-like [Durio zibethinus]
TRINITY_DN89623_c0_g1_i4	AT1G08560	syntaxin-related protein KNOLLE-like [Durio zibethinus]
TRINITY_DN89623_c0_g1_i5	AT1G08560	PREDICTED: syntaxin-related protein KNOLLE [Theobroma cacao]
TRINITY_DN89623_c0_g1_i6	AT1G08560	PREDICTED: syntaxin-related protein KNOLLE [Theobroma cacao]
TRINITY_DN89623_c0_g1_i7	AT1G08560	PREDICTED: syntaxin-related protein KNOLLE [Theobroma cacao]
TRNITY_DN36698_c0_g1_i5	AT1G08570	| atypical CYS HIS rich thioredoxin 4 | Chr1:2713059-2714312 FORWARD LENGTH=275 | 201606
TRINITY_DN86141_c0_g1_i3	AT1G08570	thioredoxin-like 1-2, chloroplastic [Durio zibethinus]
TRINITY_DN94711_c3_g1_i5	AT1G08570	thioredoxin-like 1-1, chloroplastic [Durio zibethinus]
TRINITY_DN29875_c0_g1_i7	AT1G08580	| hypothetical protein | Chr1:2715296-2716351 REVERSE LENGTH=123 | 201606
TRINITY_DN102006_c1_g1_i10	AT1G08600	protein CHROMATIN REMODELING 20 isoform X3 [Durio zibethinus]
TRINITY_DN102006_c1_g1_i12	AT1G08600	LOW QUALITY PROTEIN: protein CHROMATIN REMODELING 20 [Herrania umbratica]
TRINITY_DN102006_c1_g1_i3	AT1G08600	LOW QUALITY PROTEIN: protein CHROMATIN REMODELING 20 [Herrania umbratica]
TRINITY_DN102006_c1_g1_i5	AT1G08600	protein CHROMATIN REMODELING 20 isoform X3 [Durio zibethinus]
TRINITY_DN102006_c1_g1_i6	AT1G08600	LOW QUALITY PROTEIN: protein CHROMATIN REMODELING 20 [Herrania umbratica]
TRINITY_DN59417_c0_g1_i1	AT1G08620	uncharacterized protein LOC111276608 isoform X1 [Durio zibethinus]
TRINITY_DN99171_c0_g1_i1	AT1G08620	probable inactive lysine-specific demethylase JMJ19 isoform X1 [Durio zibethinus]
TRINITY_DN99171_c0_g1_i5	AT1G08620	probable inactive lysine-specific demethylase JMJ19 isoform X1 [Durio zibethinus]
TRINITY_DN35442_c0_g1_i1	AT1G08630	probable low-specificity L-threonine aldolase 1 [Herrania umbratica]
TRINITY_DN88546_c4_g1_i11	AT1G08640	uncharacterized protein LOC111277128 [Durio zibethinus]
TRINITY_DN88546_c4_g1_i2	AT1G08640	uncharacterized protein LOC111277128 [Durio zibethinus]
TRINITY_DN94512_c1_g2_i1	AT1G08650	PREDICTED: phosphoenolpyruvate carboxylase kinase 1 [Theobroma cacao]
TRINITY_DN94512_c1_g2_i2	AT1G08650	PREDICTED: phosphoenolpyruvate carboxylase kinase 1 [Theobroma cacao]
TRINITY_DN99119_c2_g1_i1	AT1G08660	LOW QUALITY PROTEIN: sialyltransferase-like protein 1 [Durio zibethinus]
TRINITY_DN99119_c2_g1_i13	AT1G08660	PREDICTED: sialyltransferase-like protein 1 [Theobroma cacao]
TRINITY_DN99119_c2_g1_i14	AT1G08660	LOW QUALITY PROTEIN: sialyltransferase-like protein 1 [Durio zibethinus]
TRINITY_DN99119_c2_g1_i3	AT1G08660	LOW QUALITY PROTEIN: sialyltransferase-like protein 1 [Durio zibethinus]
TRINITY_DN99119_c2_g1_i6	AT1G08660	LOW QUALITY PROTEIN: sialyltransferase-like protein 1 [Durio zibethinus]
TRINITY_DN99119_c2_g1_i7	AT1G08660	PREDICTED: sialyltransferase-like protein 1 [Theobroma cacao]
TRINITY_DN99119_c2_g1_i8	AT1G08660	LOW QUALITY PROTEIN: sialyltransferase-like protein 1 [Durio zibethinus]
TRINITY_DN87429_c2_g1_i1	AT1G08680	probable ADP-ribosylation factor GTPase-activating protein AGD14 isoform X2 [Herrania umbratica]
TRINITY_DN102532_c2_g1_i1	AT1G08680	probable ADP-ribosylation factor GTPase-activating protein AGD14 isoform X4 [Durio zibethinus]
TRINITY_DN87429_c2_g1_i9	AT1G08680	probable ADP-ribosylation factor GTPase-activating protein AGD14 isoform X2 [Durio zibethinus]
TRINITY_DN36254_c0_g3_i1	AT1G08680	| ARF GAP-like zinc finger-containing protein ZIGA4 | Chr1:2762820-2768387 FORWARD LENGTH=651 | 201606
TRINITY_DN36254_c0_g3_i3	AT1G08680	| ARF GAP-like zinc finger-containing protein ZIGA4 | Chr1:2762820-2768387 FORWARD LENGTH=651 | 201606
TRINITY_DN99246_c0_g1_i3	AT1G08700	| Presenilin-1 | Chr1:2769885-2771348 REVERSE LENGTH=453 | 201606
TRINITY_DN93402_c0_g1_i1	AT1G08710	F-box protein SKIP24 isoform X3 [Herrania umbratica]
TRINITY_DN93402_c0_g1_i3	AT1G08710	F-box protein SKIP24 isoform X3 [Herrania umbratica]
TRINITY_DN93402_c0_g1_i4	AT1G08710	F-box protein SKIP24 isoform X3 [Herrania umbratica]
TRINITY_DN93402_c0_g1_i5	AT1G08710	F-box protein SKIP24 isoform X3 [Herrania umbratica]
TRINITY_DN93402_c0_g1_i6	AT1G08710	F-box protein SKIP24 isoform X3 [Herrania umbratica]
TRINITY_DN93402_c0_g1_i9	AT1G08710	F-box protein SKIP24 isoform X3 [Herrania umbratica]
TRINITY_DN94117_c0_g1_i1	AT1G08750	putative GPI-anchor transamidase [Herrania umbratica]
TRINITY_DN29726_c0_g1_i2	AT1G08750	LOW QUALITY PROTEIN: putative GPI-anchor transamidase [Durio zibethinus]
TRINITY_DN88165_c4_g3_i1	AT1G08770	PRA1 family protein E-like [Durio zibethinus]
TRINITY_DN101051_c1_g2_i3	AT1G08780	probable prefoldin subunit 4 [Durio zibethinus]
TRINITY_DN32613_c0_g1_i4	AT1G08780	| ABI3-interacting protein 3 | Chr1:2809925-2811126 REVERSE LENGTH=129 | 201606
TRINITY_DN97931_c1_g2_i1	AT1G08800	LOW QUALITY PROTEIN: myosin-binding protein 1-like [Durio zibethinus]
TRINITY_DN100520_c0_g1_i2	AT1G08820	PREDICTED: vesicle-associated protein 2-2 isoform X1 [Theobroma cacao]
TRINITY_DN33512_c0_g1_i2	AT1G08820	| vamp/synaptobrevin-associated protein 27-2 | Chr1:2821810-2824412 REVERSE LENGTH=386 | 201606
TRINITY_DN99003_c1_g1_i1	AT1G08830	superoxide dismutase [Cu-Zn] [Durio zibethinus]
TRINITY_DN88225_c1_g1_i2	AT1G08845	uncharacterized protein LOC110415818 [Herrania umbratica]
TRINITY_DN88225_c1_g1_i4	AT1G08845	PREDICTED: 50S ribosomal protein L18 [Theobroma cacao]
TRINITY_DN90942_c0_g2_i1	AT1G08860	uncharacterized protein LOC111294662 [Durio zibethinus]
TRINITY_DN35154_c0_g1_i10	AT1G08860	protein BONZAI 1-like isoform X1 [Durio zibethinus]
TRINITY_DN35154_c0_g1_i4	AT1G08860	protein BONZAI 1-like isoform X1 [Durio zibethinus]
TRINITY_DN35154_c0_g1_i5	AT1G08860	protein BONZAI 1-like isoform X1 [Durio zibethinus]
TRINITY_DN100724_c5_g1_i1	AT1G08970	nuclear transcription factor Y subunit C-9-like [Durio zibethinus]
TRINITY_DN100724_c5_g1_i3	AT1G08970	nuclear transcription factor Y subunit C-9-like [Durio zibethinus]
TRINITY_DN100724_c5_g1_i4	AT1G08970	nuclear transcription factor Y subunit C-9-like [Durio zibethinus]
TRINITY_DN100724_c5_g1_i5	AT1G08970	nuclear transcription factor Y subunit C-9-like [Durio zibethinus]
TRINITY_DN35960_c0_g1_i1	AT1G08970	nuclear transcription factor Y subunit C-9-like [Durio zibethinus]
TRINITY_DN35960_c0_g1_i2	AT1G08970	nuclear transcription factor Y subunit C-9-like [Durio zibethinus]
TRINITY_DN35960_c0_g2_i1	AT1G08970	nuclear transcription factor Y subunit C-9-like [Durio zibethinus]
TRINITY_DN35960_c0_g2_i2	AT1G08970	nuclear transcription factor Y subunit C-9-like [Durio zibethinus]
TRINITY_DN36305_c0_g1_i4	AT1G08970	nuclear transcription factor Y subunit C-9-like [Durio zibethinus]
TRINITY_DN102412_c1_g2_i2	AT1G08980	PREDICTED: amidase 1 isoform X1 [Theobroma cacao]
TRINITY_DN89393_c1_g2_i2	AT1G09000	mitogen-activated protein kinase kinase kinase ANP1-like isoform X1 [Durio zibethinus]
TRINITY_DN89393_c1_g2_i3	AT1G09000	PREDICTED: mitogen-activated protein kinase kinase kinase ANP1 isoform X3 [Theobroma cacao]
TRINITY_DN89393_c1_g2_i4	AT1G09000	PREDICTED: mitogen-activated protein kinase kinase kinase ANP1 isoform X3 [Theobroma cacao]
TRINITY_DN103782_c3_g1_i4	AT1G09010	mannosylglycoprotein endo-beta-mannosidase-like [Durio zibethinus]
TRINITY_DN38117_c1_g1_i1	AT1G09010	mannosylglycoprotein endo-beta-mannosidase-like [Durio zibethinus]
TRINITY_DN38117_c1_g1_i6	AT1G09010	mannosylglycoprotein endo-beta-mannosidase-like [Durio zibethinus]
TRINITY_DN38117_c1_g1_i8	AT1G09010	| glycoside hydrolase family 2 protein | Chr1:2895259-2899287 REVERSE LENGTH=944 | 201606
TRINITY_DN33202_c0_g1_i1	AT1G09070	PREDICTED: protein SRC2 homolog [Theobroma cacao]
TRINITY_DN33202_c0_g2_i1	AT1G09070	| soybean gene regulated by cold-2 | Chr1:2927767-2928741 FORWARD LENGTH=324 | 201606
TRINITY_DN33202_c0_g2_i2	AT1G09070	| soybean gene regulated by cold-2 | Chr1:2927767-2928741 FORWARD LENGTH=324 | 201606
TRINITY_DN34529_c0_g1_i1	AT1G09130	| ATP-dependent caseinolytic (Clp) protease/crotonase family protein | Chr1:2939731-2942217 REVERSE LENGTH=370 | 201606
TRINITY_DN34529_c0_g1_i2	AT1G09130	| ATP-dependent caseinolytic (Clp) protease/crotonase family protein | Chr1:2939731-2942217 REVERSE LENGTH=370 | 201606
TRINITY_DN95985_c0_g2_i14	AT1G09150	malignant T-cell-amplified sequence 1 homolog isoform X2 [Durio zibethinus]
TRINITY_DN95985_c0_g2_i15	AT1G09150	malignant T-cell-amplified sequence 1 homolog isoform X2 [Durio zibethinus]
TRINITY_DN95985_c0_g2_i19	AT1G09150	malignant T-cell-amplified sequence 1 homolog isoform X2 [Durio zibethinus]
TRINITY_DN95985_c0_g2_i3	AT1G09150	malignant T-cell-amplified sequence 1 homolog isoform X2 [Durio zibethinus]
TRINITY_DN95985_c0_g2_i6	AT1G09150	malignant T-cell-amplified sequence 1 homolog isoform X2 [Durio zibethinus]
TRINITY_DN95985_c0_g2_i9	AT1G09150	malignant T-cell-amplified sequence 1 homolog [Durio zibethinus]
TRINITY_DN89648_c0_g1_i2	AT1G09155	F-box protein PP2-B15-like [Durio zibethinus]
TRINITY_DN89648_c0_g1_i3	AT1G09155	F-box protein PP2-B15-like [Durio zibethinus]
TRINITY_DN89648_c0_g1_i4	AT1G09155	F-box protein PP2-B15-like [Durio zibethinus]
TRINITY_DN103319_c1_g1_i11	AT1G09160	probable protein phosphatase 2C 5 isoform X1 [Durio zibethinus]
TRINITY_DN103319_c1_g1_i3	AT1G09160	probable protein phosphatase 2C 5 isoform X1 [Durio zibethinus]
TRINITY_DN103319_c1_g1_i4	AT1G09160	probable protein phosphatase 2C 5 isoform X1 [Durio zibethinus]
TRINITY_DN103319_c1_g1_i5	AT1G09160	probable protein phosphatase 2C 5 isoform X1 [Durio zibethinus]
TRINITY_DN103319_c1_g1_i8	AT1G09160	probable protein phosphatase 2C 5 isoform X1 [Durio zibethinus]
TRINITY_DN102670_c1_g1_i11	AT1G09195	uncharacterized protein LOC111277363 isoform X3 [Durio zibethinus]
TRINITY_DN103649_c1_g1_i4	AT1G09220	pentatricopeptide repeat-containing protein At1g09220, mitochondrial-like [Durio zibethinus]
TRINITY_DN86671_c4_g1_i1	AT1G09240	nicotianamine synthase-like [Durio zibethinus]
TRINITY_DN86671_c4_g1_i2	AT1G09240	nicotianamine synthase-like [Durio zibethinus]
TRINITY_DN86671_c4_g1_i3	AT1G09240	nicotianamine synthase-like [Durio zibethinus]
TRINITY_DN86671_c4_g1_i4	AT1G09240	nicotianamine synthase-like [Durio zibethinus]
TRINITY_DN86671_c4_g1_i5	AT1G09240	nicotianamine synthase-like [Durio zibethinus]
TRINITY_DN85312_c0_g2_i1	AT1G09250	transcription factor bHLH149-like [Durio zibethinus]
TRINITY_DN85312_c0_g2_i2	AT1G09250	transcription factor bHLH149-like [Durio zibethinus]
TRINITY_DN85312_c0_g2_i3	AT1G09250	transcription factor bHLH149-like [Durio zibethinus]
TRINITY_DN99065_c0_g3_i1	AT1G09250	transcription factor bHLH149 [Herrania umbratica]
TRINITY_DN29808_c0_g1_i5	AT1G09270	importin subunit alpha-4-like isoform X1 [Durio zibethinus]
TRINITY_DN37821_c1_g1_i2	AT1G09270	importin subunit alpha-4 [Herrania umbratica]
TRINITY_DN37821_c1_g1_i3	AT1G09270	importin subunit alpha-4 [Herrania umbratica]
TRINITY_DN100147_c1_g1_i1	AT1G09280	rhodanese-like domain-containing protein 6 isoform X2 [Durio zibethinus]
TRINITY_DN100147_c1_g1_i10	AT1G09280	rhodanese-like domain-containing protein 6 isoform X2 [Durio zibethinus]
TRINITY_DN100147_c1_g1_i4	AT1G09280	rhodanese-like domain-containing protein 6 isoform X2 [Durio zibethinus]
TRINITY_DN100147_c1_g2_i1	AT1G09280	rhodanese-like domain-containing protein 6 [Herrania umbratica]
TRINITY_DN94706_c3_g1_i3	AT1G09290	uncharacterized protein LOC111318125 [Durio zibethinus]
TRINITY_DN94706_c3_g1_i6	AT1G09290	PREDICTED: uncharacterized protein LOC18609949 isoform X1 [Theobroma cacao]
TRINITY_DN94706_c3_g1_i7	AT1G09290	uncharacterized protein LOC111318125 [Durio zibethinus]
TRINITY_DN85568_c0_g1_i1	AT1G09310	uncharacterized protein LOC111277393 [Durio zibethinus]
TRINITY_DN85568_c0_g1_i2	AT1G09310	uncharacterized protein LOC111277393 [Durio zibethinus]
TRINITY_DN85568_c0_g1_i3	AT1G09310	uncharacterized protein LOC111277393 [Durio zibethinus]
TRINITY_DN85568_c0_g2_i1	AT1G09310	uncharacterized protein LOC111277393 [Durio zibethinus]
TRINITY_DN85568_c0_g2_i2	AT1G09310	uncharacterized protein LOC111277393 [Durio zibethinus]
TRINITY_DN85568_c0_g2_i3	AT1G09310	uncharacterized protein LOC111277393 [Durio zibethinus]
TRINITY_DN33112_c0_g1_i1	AT1G09310	| plant/protein (Protein of unknown function%2C DUF538) | Chr1:3009109-3009648 FORWARD LENGTH=179 | 201606
TRINITY_DN94202_c1_g1_i1	AT1G09320	PREDICTED: DUF724 domain-containing protein 6 [Theobroma cacao]
TRINITY_DN94202_c1_g1_i3	AT1G09320	PREDICTED: DUF724 domain-containing protein 6 [Theobroma cacao]
TRINITY_DN94202_c1_g1_i5	AT1G09320	PREDICTED: DUF724 domain-containing protein 6 [Theobroma cacao]
TRINITY_DN77196_c1_g1_i1	AT1G09330	Golgi apparatus membrane protein-like protein ECHIDNA [Herrania umbratica]
TRINITY_DN77196_c1_g1_i4	AT1G09330	Golgi apparatus membrane protein-like protein ECHIDNA [Herrania umbratica]
TRINITY_DN94787_c1_g1_i11	AT1G09330	PREDICTED: Golgi apparatus membrane protein-like protein ECHIDNA [Theobroma cacao]
TRINITY_DN94787_c1_g1_i7	AT1G09330	PREDICTED: Golgi apparatus membrane protein-like protein ECHIDNA [Theobroma cacao]
TRINITY_DN77196_c1_g1_i2	AT1G09330	Golgi apparatus membrane protein-like protein ECHIDNA [Herrania umbratica]
TRINITY_DN94787_c1_g1_i1	AT1G09330	Golgi apparatus membrane protein-like protein ECHIDNA [Durio zibethinus]
TRINITY_DN94787_c1_g1_i10	AT1G09330	Golgi apparatus membrane protein-like protein ECHIDNA [Durio zibethinus]
TRINITY_DN94787_c1_g1_i4	AT1G09330	Golgi apparatus membrane protein-like protein ECHIDNA isoform X1 [Durio zibethinus]
TRINITY_DN94787_c1_g1_i5	AT1G09330	Golgi apparatus membrane protein-like protein ECHIDNA [Durio zibethinus]
TRINITY_DN94787_c1_g1_i9	AT1G09330	Golgi apparatus membrane protein-like protein ECHIDNA isoform X1 [Durio zibethinus]
TRINITY_DN33323_c0_g2_i2	AT1G09330	PREDICTED: Golgi apparatus membrane protein-like protein ECHIDNA [Theobroma cacao]
TRINITY_DN33323_c0_g2_i5	AT1G09330	PREDICTED: Golgi apparatus membrane protein-like protein ECHIDNA [Theobroma cacao]
TRINITY_DN85983_c0_g1_i1	AT1G09340	chloroplast stem-loop binding protein of 41 kDa b, chloroplastic [Herrania umbratica]
TRINITY_DN85983_c0_g1_i15	AT1G09340	chloroplast stem-loop binding protein of 41 kDa b, chloroplastic [Herrania umbratica]
TRINITY_DN85983_c0_g1_i16	AT1G09340	chloroplast stem-loop binding protein of 41 kDa b, chloroplastic [Herrania umbratica]
TRINITY_DN85983_c0_g1_i2	AT1G09340	PREDICTED: chloroplast stem-loop binding protein of 41 kDa b, chloroplastic isoform X2 [Theobroma cacao]
TRINITY_DN85983_c0_g1_i8	AT1G09340	chloroplast stem-loop binding protein of 41 kDa b, chloroplastic [Herrania umbratica]
TRINITY_DN96397_c0_g2_i1	AT1G09380	WAT1-related protein At1g09380 [Durio zibethinus]
TRINITY_DN96397_c0_g2_i2	AT1G09380	WAT1-related protein At1g09380 [Durio zibethinus]
TRINITY_DN96397_c0_g2_i3	AT1G09380	WAT1-related protein At1g09380 [Durio zibethinus]
TRINITY_DN96397_c0_g3_i1	AT1G09380	PREDICTED: WAT1-related protein At1g09380 [Theobroma cacao]
TRINITY_DN90636_c0_g1_i1	AT1G09390	GDSL esterase/lipase At1g09390-like [Herrania umbratica]
TRINITY_DN90636_c0_g1_i3	AT1G09390	GDSL esterase/lipase At1g09390-like [Herrania umbratica]
TRINITY_DN90636_c0_g1_i4	AT1G09390	PREDICTED: GDSL esterase/lipase At1g09390 [Theobroma cacao]
TRINITY_DN94580_c2_g1_i12	AT1G09420	PREDICTED: glucose-6-phosphate 1-dehydrogenase 4, chloroplastic [Theobroma cacao]
TRINITY_DN94580_c2_g1_i4	AT1G09420	PREDICTED: glucose-6-phosphate 1-dehydrogenase 4, chloroplastic [Theobroma cacao]
TRINITY_DN94580_c2_g1_i5	AT1G09420	PREDICTED: glucose-6-phosphate 1-dehydrogenase 4, chloroplastic [Theobroma cacao]
TRINITY_DN94580_c2_g1_i7	AT1G09420	PREDICTED: glucose-6-phosphate 1-dehydrogenase 4, chloroplastic [Theobroma cacao]
TRINITY_DN94580_c2_g1_i8	AT1G09420	PREDICTED: glucose-6-phosphate 1-dehydrogenase 4, chloroplastic [Theobroma cacao]
TRINITY_DN94580_c2_g1_i14	AT1G09420	glucose-6-phosphate 1-dehydrogenase 4, chloroplastic isoform X1 [Herrania umbratica]
TRINITY_DN32801_c0_g1_i1	AT1G09420	| glucose-6-phosphate dehydrogenase 4 | Chr1:3038640-3041715 REVERSE LENGTH=635 | 201606
TRINITY_DN32801_c0_g1_i2	AT1G09420	| glucose-6-phosphate dehydrogenase 4 | Chr1:3038640-3041715 REVERSE LENGTH=635 | 201606
TRINITY_DN85140_c0_g1_i1	AT1G09430	PREDICTED: ATP-citrate synthase alpha chain protein 2 [Theobroma cacao]
TRINITY_DN85140_c0_g1_i2	AT1G09430	PREDICTED: ATP-citrate synthase alpha chain protein 2 [Theobroma cacao]
TRINITY_DN85140_c0_g1_i3	AT1G09430	PREDICTED: ATP-citrate synthase alpha chain protein 2 [Theobroma cacao]
TRINITY_DN95124_c0_g1_i10	AT1G09430	ATP-citrate synthase alpha chain protein 2-like [Durio zibethinus]
TRINITY_DN95124_c0_g1_i2	AT1G09430	ATP-citrate synthase alpha chain protein 2-like [Durio zibethinus]
TRINITY_DN95124_c0_g1_i4	AT1G09430	ATP-citrate synthase alpha chain protein 2-like [Durio zibethinus]
TRINITY_DN95124_c0_g1_i5	AT1G09430	ATP-citrate synthase alpha chain protein 2-like [Durio zibethinus]
TRINITY_DN95124_c0_g1_i6	AT1G09430	ATP-citrate synthase alpha chain protein 2-like [Durio zibethinus]
TRINITY_DN95124_c0_g1_i9	AT1G09430	ATP-citrate synthase alpha chain protein 2-like [Durio zibethinus]
TRINITY_DN100496_c0_g3_i1	AT1G09470	| myosin heavy chain%2C cardiac protein | Chr1:3055391-3056931 REVERSE LENGTH=336 | 201606
TRINITY_DN88394_c0_g2_i2	AT1G09520	PREDICTED: uncharacterized protein LOC18603771 [Theobroma cacao]
TRINITY_DN88394_c0_g2_i5	AT1G09520	PREDICTED: uncharacterized protein LOC18603771 [Theobroma cacao]
TRINITY_DN88394_c0_g2_i7	AT1G09520	PREDICTED: uncharacterized protein LOC18603771 [Theobroma cacao]
TRINITY_DN88394_c0_g2_i8	AT1G09520	PREDICTED: uncharacterized protein LOC18603771 [Theobroma cacao]
TRINITY_DN102878_c2_g1_i1	AT1G09530	transcription factor PIF3-like isoform X2 [Durio zibethinus]
TRINITY_DN102878_c2_g1_i4	AT1G09530	transcription factor PIF3-like isoform X2 [Durio zibethinus]
TRINITY_DN102878_c2_g1_i5	AT1G09530	transcription factor PIF3-like isoform X2 [Durio zibethinus]
TRINITY_DN102878_c2_g1_i6	AT1G09530	transcription factor PIF3-like isoform X2 [Durio zibethinus]
TRINITY_DN96123_c2_g2_i4	AT1G09540	PREDICTED: transcription factor MYB86 [Theobroma cacao]
TRINITY_DN96123_c2_g2_i5	AT1G09540	PREDICTED: transcription factor MYB86 [Theobroma cacao]
TRINITY_DN90097_c0_g2_i2	AT1G09560	germin-like protein subfamily 2 member 4 [Durio zibethinus]
TRINITY_DN103872_c3_g1_i1	AT1G09570	phytochrome A-like [Durio zibethinus]
TRINITY_DN34966_c0_g1_i1	AT1G09570	PREDICTED: phytochrome E isoform X1 [Theobroma cacao]
TRINITY_DN93039_c1_g5_i1	AT1G09575	calcium uniporter protein 6, mitochondrial-like isoform X1 [Herrania umbratica]
TRINITY_DN95692_c1_g1_i1	AT1G09580	transmembrane emp24 domain-containing protein p24delta3-like [Durio zibethinus]
TRINITY_DN95692_c1_g1_i3	AT1G09580	transmembrane emp24 domain-containing protein p24delta3-like [Durio zibethinus]
TRINITY_DN95692_c1_g1_i7	AT1G09580	transmembrane emp24 domain-containing protein p24delta3-like [Durio zibethinus]
TRINITY_DN95692_c1_g1_i8	AT1G09580	transmembrane emp24 domain-containing protein p24delta3-like [Durio zibethinus]
TRINITY_DN34775_c0_g1_i10	AT1G09600	probable serine/threonine-protein kinase At1g54610 isoform X1 [Durio zibethinus]
TRINITY_DN89341_c0_g3_i1	AT1G09610	glucuronoxylan 4-O-methyltransferase 1-like [Durio zibethinus]
TRINITY_DN35914_c1_g3_i2	AT1G09620	60S ribosomal protein L15-1-like isoform X1 [Durio zibethinus]
TRINITY_DN81929_c0_g3_i1	AT1G09640	elongation factor 1-gamma 2-like isoform X2 [Durio zibethinus]
TRINITY_DN81929_c0_g3_i2	AT1G09640	elongation factor 1-gamma 2-like isoform X2 [Durio zibethinus]
TRINITY_DN37794_c0_g3_i4	AT1G09640	elongation factor 1-gamma 2-like [Durio zibethinus]
TRINITY_DN37794_c0_g3_i8	AT1G09640	elongation factor 1-gamma 2-like [Durio zibethinus]
TRINITY_DN78847_c0_g1_i1	AT1G09660	KH domain-containing protein At1g09660/At1g09670 [Herrania umbratica]
TRINITY_DN30872_c0_g1_i6	AT1G09700	double-stranded RNA-binding protein 1-like isoform X1 [Durio zibethinus]
TRINITY_DN30872_c0_g1_i7	AT1G09700	double-stranded RNA-binding protein 1-like isoform X1 [Durio zibethinus]
TRINITY_DN102859_c2_g2_i10	AT1G09710	uncharacterized protein LOC110416530 [Herrania umbratica]
TRINITY_DN102859_c2_g2_i2	AT1G09710	uncharacterized protein LOC110416530 [Herrania umbratica]
TRINITY_DN102859_c2_g2_i3	AT1G09710	uncharacterized protein LOC110416530 [Herrania umbratica]
TRINITY_DN102859_c2_g2_i5	AT1G09710	uncharacterized protein LOC110416530 [Herrania umbratica]
TRINITY_DN102859_c2_g2_i6	AT1G09710	uncharacterized protein LOC110416530 [Herrania umbratica]
TRINITY_DN102859_c2_g2_i7	AT1G09710	uncharacterized protein LOC110416530 [Herrania umbratica]
TRINITY_DN74657_c1_g1_i1	AT1G09730	PREDICTED: probable ubiquitin-like-specific protease 2B isoform X1 [Theobroma cacao]
TRINITY_DN74657_c1_g1_i2	AT1G09730	PREDICTED: probable ubiquitin-like-specific protease 2B isoform X1 [Theobroma cacao]
TRINITY_DN74657_c1_g1_i4	AT1G09730	PREDICTED: probable ubiquitin-like-specific protease 2B isoform X1 [Theobroma cacao]
TRINITY_DN74657_c1_g1_i6	AT1G09730	uncharacterized protein At1g04910 [Herrania umbratica]
TRINITY_DN37964_c0_g1_i4	AT1G09730	| Cysteine proteinases superfamily protein | Chr1:3148017-3154236 REVERSE LENGTH=963 | 201606
TRINITY_DN37964_c0_g1_i5	AT1G09730	LOW QUALITY PROTEIN: probable ubiquitin-like-specific protease 2B [Durio zibethinus]
TRINITY_DN37964_c0_g1_i6	AT1G09730	LOW QUALITY PROTEIN: probable ubiquitin-like-specific protease 2B [Durio zibethinus]
TRINITY_DN103732_c1_g2_i2	AT1G09770	PREDICTED: cell division cycle 5-like protein [Theobroma cacao]
TRINITY_DN38149_c0_g2_i3	AT1G09770	cell division cycle 5-like protein [Durio zibethinus]
TRINITY_DN93581_c0_g1_i1	AT1G09800	PREDICTED: tRNA pseudouridine synthase A isoform X1 [Theobroma cacao]
TRINITY_DN93581_c0_g1_i2	AT1G09800	PREDICTED: tRNA pseudouridine synthase A isoform X3 [Theobroma cacao]
TRINITY_DN93581_c0_g1_i4	AT1G09800	PREDICTED: tRNA pseudouridine synthase A isoform X1 [Theobroma cacao]
TRINITY_DN93581_c0_g1_i6	AT1G09800	PREDICTED: tRNA pseudouridine synthase A isoform X3 [Theobroma cacao]
TRINITY_DN93581_c0_g1_i7	AT1G09800	PREDICTED: tRNA pseudouridine synthase A isoform X3 [Theobroma cacao]
TRINITY_DN70097_c0_g1_i1	AT1G09815	PREDICTED: uncharacterized protein LOC18599638 [Theobroma cacao]
TRINITY_DN77307_c0_g1_i10	AT1G09815	PREDICTED: uncharacterized protein LOC18599638 [Theobroma cacao]
TRINITY_DN77307_c0_g1_i2	AT1G09815	PREDICTED: uncharacterized protein LOC18599638 [Theobroma cacao]
TRINITY_DN77307_c0_g1_i3	AT1G09815	PREDICTED: uncharacterized protein LOC18599638 [Theobroma cacao]
TRINITY_DN26199_c0_g1_i1	AT1G09815	LOW QUALITY PROTEIN: uncharacterized protein LOC110415562 [Herrania umbratica]
TRINITY_DN100821_c0_g1_i12	AT1G09870	PREDICTED: multiple inositol polyphosphate phosphatase 1 isoform X2 [Theobroma cacao]
TRINITY_DN80111_c0_g2_i10	AT1G09870	PREDICTED: multiple inositol polyphosphate phosphatase 1 isoform X2 [Theobroma cacao]
TRINITY_DN80111_c0_g2_i12	AT1G09870	PREDICTED: multiple inositol polyphosphate phosphatase 1 isoform X2 [Theobroma cacao]
TRINITY_DN80111_c0_g2_i13	AT1G09870	multiple inositol polyphosphate phosphatase 1 isoform X2 [Herrania umbratica]
TRINITY_DN80111_c0_g2_i3	AT1G09870	multiple inositol polyphosphate phosphatase 1 isoform X2 [Herrania umbratica]
TRINITY_DN80111_c0_g2_i5	AT1G09870	PREDICTED: multiple inositol polyphosphate phosphatase 1 isoform X2 [Theobroma cacao]
TRINITY_DN80111_c0_g2_i6	AT1G09870	multiple inositol polyphosphate phosphatase 1 isoform X2 [Herrania umbratica]
TRINITY_DN80111_c0_g2_i7	AT1G09870	PREDICTED: multiple inositol polyphosphate phosphatase 1 isoform X2 [Theobroma cacao]
TRINITY_DN80111_c0_g2_i8	AT1G09870	multiple inositol polyphosphate phosphatase 1 isoform X2 [Herrania umbratica]
TRINITY_DN80111_c0_g2_i9	AT1G09870	PREDICTED: multiple inositol polyphosphate phosphatase 1 isoform X2 [Theobroma cacao]
TRINITY_DN37269_c0_g2_i3	AT1G09870	multiple inositol polyphosphate phosphatase 1 isoform X1 [Herrania umbratica]
TRINITY_DN37269_c0_g2_i4	AT1G09870	multiple inositol polyphosphate phosphatase 1 isoform X1 [Herrania umbratica]
TRINITY_DN89331_c1_g1_i3	AT1G09890	probable rhamnogalacturonate lyase B isoform X1 [Herrania umbratica]
TRINITY_DN92991_c3_g1_i1	AT1G09890	probable rhamnogalacturonate lyase B isoform X3 [Herrania umbratica]
TRINITY_DN92991_c3_g1_i6	AT1G09890	probable rhamnogalacturonate lyase B isoform X3 [Herrania umbratica]
TRINITY_DN89331_c1_g1_i2	AT1G09890	probable rhamnogalacturonate lyase B isoform X1 [Herrania umbratica]
TRINITY_DN92991_c3_g1_i2	AT1G09890	PREDICTED: probable rhamnogalacturonate lyase B [Theobroma cacao]
TRINITY_DN92991_c3_g1_i3	AT1G09890	probable rhamnogalacturonate lyase B [Durio zibethinus]
TRINITY_DN34537_c0_g1_i2	AT1G09890	probable rhamnogalacturonate lyase B isoform X1 [Herrania umbratica]
TRINITY_DN34537_c0_g1_i6	AT1G09890	uncharacterized protein LOC111315510 isoform X1 [Durio zibethinus]
TRINITY_DN94450_c0_g3_i2	AT1G09900	PREDICTED: pentatricopeptide repeat-containing protein At1g09900 [Theobroma cacao]
TRINITY_DN101942_c3_g1_i1	AT1G09910	rhamnogalacturonate lyase B-like isoform X1 [Durio zibethinus]
TRINITY_DN101942_c3_g1_i10	AT1G09910	rhamnogalacturonate lyase B-like isoform X1 [Durio zibethinus]
TRINITY_DN101942_c3_g1_i2	AT1G09910	rhamnogalacturonate lyase B-like isoform X1 [Durio zibethinus]
TRINITY_DN101942_c3_g1_i7	AT1G09910	PREDICTED: probable rhamnogalacturonate lyase B [Theobroma cacao]
TRINITY_DN101942_c3_g1_i8	AT1G09910	PREDICTED: probable rhamnogalacturonate lyase B [Theobroma cacao]
TRINITY_DN101942_c3_g1_i4	AT1G09910	probable rhamnogalacturonate lyase B isoform X1 [Herrania umbratica]
TRINITY_DN101942_c3_g1_i5	AT1G09910	PREDICTED: probable rhamnogalacturonate lyase B [Theobroma cacao]
TRINITY_DN101942_c3_g1_i6	AT1G09910	probable rhamnogalacturonate lyase B isoform X2 [Durio zibethinus]
TRINITY_DN96445_c1_g1_i1	AT1G09930	oligopeptide transporter 2-like isoform X2 [Herrania umbratica]
TRINITY_DN80512_c0_g1_i6	AT1G09960	sucrose transport protein SUC4-like [Durio zibethinus]
TRINITY_DN80512_c0_g1_i8	AT1G09960	sucrose transport protein SUC4-like [Durio zibethinus]
TRINITY_DN102873_c1_g1_i3	AT1G09970	receptor-like protein kinase HAIKU2 [Durio zibethinus]
TRINITY_DN37813_c0_g1_i1	AT1G09970	receptor-like protein kinase HAIKU2 [Durio zibethinus]
TRINITY_DN37690_c0_g2_i1	AT1G09980	| Putative serine esterase family protein | Chr1:3256541-3260866 REVERSE LENGTH=802 | 201606
TRINITY_DN37690_c0_g2_i3	AT1G09980	| Putative serine esterase family protein | Chr1:3256541-3260866 REVERSE LENGTH=802 | 201606
TRINITY_DN37690_c0_g2_i9	AT1G09980	| Putative serine esterase family protein | Chr1:3256541-3260866 REVERSE LENGTH=802 | 201606
TRINITY_DN37357_c0_g1_i3	AT1G10020	| formin-like protein (DUF1005) | Chr1:3269939-3271732 REVERSE LENGTH=461 | 201606
TRINITY_DN85781_c0_g2_i1	AT1G10030	ergosterol biosynthetic protein 28 isoform X2 [Durio zibethinus]
TRINITY_DN85781_c0_g2_i10	AT1G10030	ergosterol biosynthetic protein 28 isoform X1 [Durio zibethinus]
TRINITY_DN85781_c0_g2_i13	AT1G10030	ergosterol biosynthetic protein 28 isoform X2 [Durio zibethinus]
TRINITY_DN85781_c0_g2_i5	AT1G10030	ergosterol biosynthetic protein 28 isoform X2 [Durio zibethinus]
TRINITY_DN85781_c0_g2_i7	AT1G10030	ergosterol biosynthetic protein 28 isoform X2 [Durio zibethinus]
TRINITY_DN85781_c0_g2_i8	AT1G10030	ergosterol biosynthetic protein 28 isoform X1 [Durio zibethinus]
TRINITY_DN85781_c0_g2_i9	AT1G10030	ergosterol biosynthetic protein 28 isoform X2 [Durio zibethinus]
TRINITY_DN104354_c4_g1_i2	AT1G10070	PREDICTED: branched-chain-amino-acid aminotransferase 2, chloroplastic [Theobroma cacao]
TRINITY_DN104354_c4_g1_i5	AT1G10070	PREDICTED: branched-chain-amino-acid aminotransferase 2, chloroplastic [Theobroma cacao]
TRINITY_DN96571_c0_g2_i2	AT1G10070	| branched-chain amino acid transaminase 2 | Chr1:3288672-3290164 FORWARD LENGTH=318 | 201606
TRINITY_DN32045_c0_g1_i2	AT1G10090	| Early-responsive to dehydration stress protein (ERD4) | Chr1:3290572-3295271 REVERSE LENGTH=762 | 201606
TRINITY_DN36984_c0_g1_i16	AT1G10090	| Early-responsive to dehydration stress protein (ERD4) | Chr1:3290572-3295271 REVERSE LENGTH=762 | 201606
TRINITY_DN36984_c0_g1_i2	AT1G10090	| Early-responsive to dehydration stress protein (ERD4) | Chr1:3290572-3295271 REVERSE LENGTH=762 | 201606
TRINITY_DN102146_c1_g1_i14	AT1G10095	protein prenyltransferase alpha subunit repeat-containing protein 1-like isoform X2 [Durio zibethinus]
TRINITY_DN102146_c1_g1_i2	AT1G10095	protein prenyltransferase alpha subunit repeat-containing protein 1-like isoform X2 [Durio zibethinus]
TRINITY_DN102146_c1_g1_i4	AT1G10095	protein prenyltransferase alpha subunit repeat-containing protein 1-like isoform X2 [Durio zibethinus]
TRINITY_DN102146_c1_g1_i7	AT1G10095	protein prenyltransferase alpha subunit repeat-containing protein 1-like isoform X2 [Durio zibethinus]
TRINITY_DN102146_c1_g1_i8	AT1G10095	protein prenyltransferase alpha subunit repeat-containing protein 1-like isoform X2 [Durio zibethinus]
TRINITY_DN81285_c0_g1_i1	AT1G10120	PREDICTED: transcription factor bHLH74 isoform X1 [Theobroma cacao]
TRINITY_DN97216_c0_g1_i10	AT1G10120	PREDICTED: transcription factor bHLH74 isoform X2 [Theobroma cacao]
TRINITY_DN97216_c0_g1_i12	AT1G10120	transcription factor bHLH74 isoform X1 [Herrania umbratica]
TRINITY_DN97216_c0_g1_i3	AT1G10120	transcription factor bHLH74 isoform X1 [Herrania umbratica]
TRINITY_DN82018_c0_g1_i4	AT1G10140	uncharacterized protein LOC111277905 [Durio zibethinus]
TRINITY_DN100388_c0_g1_i1	AT1G10170	NF-X1-type zinc finger protein NFXL1 [Durio zibethinus]
TRINITY_DN100388_c0_g1_i2	AT1G10170	NF-X1-type zinc finger protein NFXL1 [Durio zibethinus]
TRINITY_DN100388_c0_g1_i3	AT1G10170	NF-X1-type zinc finger protein NFXL1 [Durio zibethinus]
TRINITY_DN100388_c0_g1_i4	AT1G10170	NF-X1-type zinc finger protein NFXL1 [Durio zibethinus]
TRINITY_DN37010_c0_g1_i1	AT1G10170	| NF-X-like 1 | Chr1:3333789-3337491 REVERSE LENGTH=1209 | 201606
TRINITY_DN37010_c0_g1_i2	AT1G10170	| NF-X-like 1 | Chr1:3333789-3337491 REVERSE LENGTH=1209 | 201606
TRINITY_DN93768_c1_g1_i2	AT1G10180	PREDICTED: exocyst complex component EXO84C [Theobroma cacao]
TRINITY_DN93768_c1_g1_i3	AT1G10180	PREDICTED: exocyst complex component EXO84C [Theobroma cacao]
TRINITY_DN93768_c1_g1_i4	AT1G10180	PREDICTED: exocyst complex component EXO84C [Theobroma cacao]
TRINITY_DN103801_c0_g1_i1	AT1G10200	LIM domain-containing protein WLIM1-like [Durio zibethinus]
TRINITY_DN103801_c0_g1_i2	AT1G10200	LIM domain-containing protein WLIM1-like [Herrania umbratica]
TRINITY_DN103801_c0_g1_i6	AT1G10200	LIM domain-containing protein WLIM1-like [Herrania umbratica]
TRINITY_DN85577_c2_g1_i11	AT1G10200	LIM domain-containing protein WLIM1-like [Herrania umbratica]
TRINITY_DN93475_c3_g1_i1	AT1G10200	PREDICTED: LIM domain-containing protein WLIM1 [Theobroma cacao]
TRINITY_DN93475_c3_g1_i7	AT1G10200	LIM domain-containing protein WLIM1-like [Durio zibethinus]
TRINITY_DN99570_c0_g2_i1	AT1G10200	LIM domain-containing protein WLIM1-like [Durio zibethinus]
TRINITY_DN99570_c0_g2_i2	AT1G10200	LIM domain-containing protein WLIM1-like [Durio zibethinus]
TRINITY_DN101569_c3_g1_i3	AT1G10210	mitogen-activated protein kinase homolog NTF3 [Durio zibethinus]
TRINITY_DN95193_c0_g1_i1	AT1G10240	PREDICTED: protein FAR1-RELATED SEQUENCE 11 [Theobroma cacao]
TRINITY_DN95193_c0_g1_i2	AT1G10240	PREDICTED: protein FAR1-RELATED SEQUENCE 11 [Theobroma cacao]
TRINITY_DN95193_c0_g1_i3	AT1G10240	PREDICTED: protein FAR1-RELATED SEQUENCE 11 [Theobroma cacao]
TRINITY_DN97885_c0_g1_i1	AT1G10240	protein FAR1-RELATED SEQUENCE 11 [Durio zibethinus]
TRINITY_DN97885_c0_g1_i2	AT1G10240	protein FAR1-RELATED SEQUENCE 11 [Durio zibethinus]
TRINITY_DN97885_c0_g1_i3	AT1G10240	protein FAR1-RELATED SEQUENCE 11 [Durio zibethinus]
TRINITY_DN97885_c0_g1_i4	AT1G10240	protein FAR1-RELATED SEQUENCE 11 [Durio zibethinus]
TRINITY_DN34488_c0_g1_i2	AT1G10270	pentatricopeptide repeat-containing protein At1g10270-like [Durio zibethinus]
TRINITY_DN34488_c0_g1_i3	AT1G10270	| glutamine-rich protein 23 | Chr1:3363535-3366276 FORWARD LENGTH=913 | 201606
TRINITY_DN96037_c1_g2_i4	AT1G10280	uncharacterized protein LOC111283343 [Durio zibethinus]
TRINITY_DN96037_c1_g2_i5	AT1G10280	uncharacterized protein LOC111283343 [Durio zibethinus]
TRINITY_DN96037_c1_g3_i1	AT1G10280	uncharacterized protein LOC111283343 [Durio zibethinus]
TRINITY_DN96037_c1_g3_i4	AT1G10280	uncharacterized protein LOC111283343 [Durio zibethinus]
TRINITY_DN96037_c1_g3_i5	AT1G10280	uncharacterized protein LOC111283343 [Durio zibethinus]
TRINITY_DN34301_c0_g1_i2	AT1G10290	| dynamin-like protein 6 | Chr1:3370774-3377120 FORWARD LENGTH=914 | 201606
TRINITY_DN12237_c0_g1_i1	AT1G10320	PREDICTED: zinc finger CCCH domain-containing protein 5 isoform X1 [Theobroma cacao]
TRINITY_DN76648_c1_g1_i1	AT1G10350	PREDICTED: dnaJ homolog subfamily B member 1 [Theobroma cacao]
TRINITY_DN76648_c1_g1_i2	AT1G10350	PREDICTED: dnaJ homolog subfamily B member 1 [Theobroma cacao]
TRINITY_DN81154_c0_g1_i2	AT1G10370	glutathione S-transferase U17-like [Durio zibethinus]
TRINITY_DN92423_c0_g1_i1	AT1G10370	PREDICTED: glutathione S-transferase U17 [Theobroma cacao]
TRINITY_DN92423_c0_g1_i2	AT1G10370	glutathione S-transferase U17-like isoform X2 [Herrania umbratica]
TRINITY_DN92423_c0_g1_i3	AT1G10370	PREDICTED: glutathione S-transferase U17 [Theobroma cacao]
TRINITY_DN92423_c0_g1_i4	AT1G10370	glutathione S-transferase U17-like isoform X2 [Herrania umbratica]
TRINITY_DN37706_c1_g3_i1	AT1G10370	| Glutathione S-transferase family protein | Chr1:3397274-3398273 REVERSE LENGTH=227 | 201606
TRINITY_DN37706_c1_g3_i5	AT1G10370	| Glutathione S-transferase family protein | Chr1:3397274-3398273 REVERSE LENGTH=227 | 201606
TRINITY_DN84473_c0_g1_i3	AT1G10380	LOW QUALITY PROTEIN: LEAF RUST 10 DISEASE-RESISTANCE LOCUS RECEPTOR-LIKE PROTEIN KINASE-like 1.5 [Herrania umbratica]
TRINITY_DN84473_c0_g1_i4	AT1G10380	LOW QUALITY PROTEIN: LEAF RUST 10 DISEASE-RESISTANCE LOCUS RECEPTOR-LIKE PROTEIN KINASE-like 1.5 [Herrania umbratica]
TRINITY_DN85266_c0_g5_i2	AT1G10380	uncharacterized protein LOC111292042 [Durio zibethinus]
TRINITY_DN101697_c1_g2_i2	AT1G10385	exocyst complex component EXO84B-like [Herrania umbratica]
TRINITY_DN103326_c3_g2_i1	AT1G10390	nuclear pore complex protein NUP98A [Herrania umbratica]
TRINITY_DN103326_c3_g2_i3	AT1G10390	nuclear pore complex protein NUP98A [Herrania umbratica]
TRINITY_DN103326_c3_g2_i8	AT1G10390	nuclear pore complex protein NUP98A [Herrania umbratica]
TRINITY_DN103326_c3_g2_i9	AT1G10390	nuclear pore complex protein NUP98A [Herrania umbratica]
TRINITY_DN78116_c3_g1_i15	AT1G10390	nuclear pore complex protein NUP98A [Herrania umbratica]
TRINITY_DN29074_c0_g1_i1	AT1G10390	| Nucleoporin autopeptidase | Chr1:3407265-3412045 REVERSE LENGTH=1041 | 201606
TRINITY_DN37516_c0_g2_i3	AT1G10390	LOW QUALITY PROTEIN: nuclear pore complex protein NUP98A-like [Durio zibethinus]
TRINITY_DN37516_c0_g2_i8	AT1G10390	nuclear pore complex protein NUP98A-like isoform X5 [Durio zibethinus]
TRINITY_DN102038_c1_g3_i2	AT1G10410	protein ENHANCED DISEASE RESISTANCE 2-like isoform X2 [Durio zibethinus]
TRINITY_DN102038_c1_g3_i4	AT1G10410	protein ENHANCED DISEASE RESISTANCE 2-like isoform X2 [Durio zibethinus]
TRINITY_DN103310_c5_g1_i6	AT1G10430	serine/threonine-protein phosphatase PP2A catalytic subunit isoform X2 [Durio zibethinus]
TRINITY_DN95899_c1_g1_i11	AT1G10430	serine/threonine-protein phosphatase PP2A catalytic subunit-like [Herrania umbratica]
TRINITY_DN95899_c1_g1_i12	AT1G10430	serine/threonine-protein phosphatase PP2A catalytic subunit-like [Herrania umbratica]
TRINITY_DN95899_c1_g1_i17	AT1G10430	serine/threonine-protein phosphatase PP2A catalytic subunit-like [Herrania umbratica]
TRINITY_DN95899_c1_g1_i4	AT1G10430	serine/threonine-protein phosphatase PP2A catalytic subunit-like [Herrania umbratica]
TRINITY_DN95899_c1_g1_i5	AT1G10430	serine/threonine-protein phosphatase PP2A catalytic subunit-like [Herrania umbratica]
TRINITY_DN95899_c1_g1_i8	AT1G10430	serine/threonine-protein phosphatase PP2A catalytic subunit-like [Herrania umbratica]
TRINITY_DN95899_c1_g2_i6	AT1G10430	serine/threonine-protein phosphatase PP2A catalytic subunit isoform X2 [Durio zibethinus]
TRINITY_DN75671_c1_g1_i1	AT1G10460	germin-like protein subfamily 1 member 1 [Durio zibethinus]
TRINITY_DN75671_c1_g1_i2	AT1G10460	germin-like protein subfamily 1 member 1 [Durio zibethinus]
TRINITY_DN90055_c2_g2_i1	AT1G10470	PREDICTED: two-component response regulator ARR6 [Theobroma cacao]
TRINITY_DN95098_c0_g1_i10	AT1G10490	RNA cytidine acetyltransferase 1 [Herrania umbratica]
TRINITY_DN95098_c0_g1_i11	AT1G10490	RNA cytidine acetyltransferase 1-like [Durio zibethinus]
TRINITY_DN95098_c0_g1_i16	AT1G10490	RNA cytidine acetyltransferase 1-like [Durio zibethinus]
TRINITY_DN95098_c0_g1_i2	AT1G10490	RNA cytidine acetyltransferase 1 [Herrania umbratica]
TRINITY_DN95098_c0_g1_i3	AT1G10490	RNA cytidine acetyltransferase 1 [Herrania umbratica]
TRINITY_DN95098_c0_g1_i6	AT1G10490	RNA cytidine acetyltransferase 1-like [Durio zibethinus]
TRINITY_DN95098_c0_g1_i8	AT1G10490	RNA cytidine acetyltransferase 1 [Herrania umbratica]
TRINITY_DN95098_c0_g1_i9	AT1G10490	RNA cytidine acetyltransferase 1-like [Durio zibethinus]
TRINITY_DN33400_c0_g2_i2	AT1G10490	RNA cytidine acetyltransferase 1 [Herrania umbratica]
TRINITY_DN82383_c1_g3_i1	AT1G10500	PREDICTED: iron-sulfur assembly protein IscA, chloroplastic [Theobroma cacao]
TRINITY_DN82383_c1_g3_i2	AT1G10500	PREDICTED: iron-sulfur assembly protein IscA, chloroplastic [Theobroma cacao]
TRINITY_DN97365_c0_g1_i4	AT1G10510	PREDICTED: protein NLRC3 [Theobroma cacao]
TRINITY_DN97365_c0_g1_i6	AT1G10510	PREDICTED: protein NLRC3 [Theobroma cacao]
TRINITY_DN97365_c0_g1_i9	AT1G10510	PREDICTED: protein NLRC3 [Theobroma cacao]
TRINITY_DN97365_c0_g2_i4	AT1G10510	NLR family CARD domain-containing protein 3 [Durio zibethinus]
TRINITY_DN97365_c0_g2_i5	AT1G10510	NLR family CARD domain-containing protein 3 [Durio zibethinus]
TRINITY_DN98670_c1_g1_i10	AT1G10520	DNA polymerase lambda isoform X1 [Durio zibethinus]
TRINITY_DN98670_c1_g1_i2	AT1G10520	DNA polymerase lambda isoform X1 [Durio zibethinus]
TRINITY_DN98670_c1_g1_i3	AT1G10520	DNA polymerase lambda isoform X1 [Durio zibethinus]
TRINITY_DN98670_c1_g1_i4	AT1G10520	DNA polymerase lambda isoform X1 [Durio zibethinus]
TRINITY_DN98670_c1_g1_i5	AT1G10520	DNA polymerase lambda isoform X1 [Durio zibethinus]
TRINITY_DN98670_c1_g1_i9	AT1G10520	DNA polymerase lambda isoform X1 [Durio zibethinus]
TRINITY_DN19846_c0_g1_i1	AT1G10560	| plant U-box 18 | Chr1:3484613-3486706 FORWARD LENGTH=697 | 201606
TRINITY_DN96013_c0_g2_i1	AT1G10580	pre-mRNA-processing factor 17 isoform X1 [Durio zibethinus]
TRINITY_DN96013_c0_g2_i2	AT1G10580	pre-mRNA-processing factor 17 isoform X2 [Durio zibethinus]
TRINITY_DN96013_c0_g2_i3	AT1G10580	pre-mRNA-processing factor 17 isoform X2 [Durio zibethinus]
TRINITY_DN96013_c0_g2_i6	AT1G10580	pre-mRNA-processing factor 17 isoform X2 [Durio zibethinus]
TRINITY_DN23677_c0_g1_i1	AT1G10590	uncharacterized protein At4g28440-like [Durio zibethinus]
TRINITY_DN32551_c0_g1_i5	AT1G10590	uncharacterized protein At4g28440-like [Herrania umbratica]
TRINITY_DN32551_c0_g1_i6	AT1G10590	uncharacterized protein At4g28440-like [Herrania umbratica]
TRINITY_DN86568_c2_g1_i1	AT1G10630	ADP-ribosylation factor 1-like isoform X3 [Durio zibethinus]
TRINITY_DN86568_c2_g1_i2	AT1G10630	ADP-ribosylation factor 1-like isoform X3 [Durio zibethinus]
TRINITY_DN86568_c2_g1_i4	AT1G10630	ADP-ribosylation factor 1-like isoform X3 [Durio zibethinus]
TRINITY_DN86568_c2_g1_i7	AT1G10630	ADP-ribosylation factor 1-like isoform X3 [Durio zibethinus]
TRINITY_DN96596_c0_g1_i1	AT1G10640	polygalacturonase At1g48100-like [Durio zibethinus]
TRINITY_DN96596_c0_g1_i2	AT1G10640	polygalacturonase At1g48100-like [Durio zibethinus]
TRINITY_DN96596_c0_g3_i2	AT1G10640	PREDICTED: polygalacturonase At1g48100 [Theobroma cacao]
TRINITY_DN96596_c0_g3_i4	AT1G10640	PREDICTED: polygalacturonase At1g48100 [Theobroma cacao]
TRINITY_DN102981_c4_g2_i3	AT1G10650	probable BOI-related E3 ubiquitin-protein ligase 2 [Durio zibethinus]
TRINITY_DN97176_c1_g1_i2	AT1G10670	PREDICTED: ATP-citrate synthase alpha chain protein 1 [Theobroma cacao]
TRINITY_DN97176_c1_g1_i7	AT1G10670	PREDICTED: ATP-citrate synthase alpha chain protein 1 [Theobroma cacao]
TRINITY_DN97176_c1_g1_i8	AT1G10670	ATP-citrate synthase alpha chain protein 1-like [Durio zibethinus]
TRINITY_DN97176_c1_g1_i9	AT1G10670	PREDICTED: ATP-citrate synthase alpha chain protein 1 [Theobroma cacao]
TRINITY_DN96926_c1_g1_i2	AT1G10700	ribose-phosphate pyrophosphokinase 4-like [Herrania umbratica]
TRINITY_DN96926_c1_g1_i3	AT1G10700	ribose-phosphate pyrophosphokinase 4-like [Herrania umbratica]
TRINITY_DN96926_c1_g1_i4	AT1G10700	ribose-phosphate pyrophosphokinase 4-like [Herrania umbratica]
TRINITY_DN96926_c1_g1_i5	AT1G10700	ribose-phosphate pyrophosphokinase 4-like [Herrania umbratica]
TRINITY_DN96926_c1_g1_i9	AT1G10700	ribose-phosphate pyrophosphokinase 4-like [Herrania umbratica]
TRINITY_DN95595_c2_g1_i8	AT1G10740	PREDICTED: lipase isoform X2 [Theobroma cacao]
TRINITY_DN78022_c0_g2_i5	AT1G10740	uncharacterized protein LOC111317897 [Durio zibethinus]
TRINITY_DN95595_c2_g1_i3	AT1G10740	uncharacterized protein LOC111317897 [Durio zibethinus]
TRINITY_DN95595_c2_g1_i7	AT1G10740	PREDICTED: lipase isoform X2 [Theobroma cacao]
TRINITY_DN96547_c3_g1_i4	AT1G10750	uncharacterized protein LOC111287698 [Durio zibethinus]
TRINITY_DN104295_c3_g1_i2	AT1G10760	alpha-glucan water dikinase, chloroplastic [Herrania umbratica]
TRINITY_DN104295_c3_g1_i3	AT1G10760	PREDICTED: alpha-glucan water dikinase, chloroplastic isoform X3 [Theobroma cacao]
TRINITY_DN93058_c0_g2_i1	AT1G10780	F-box protein At1g10780 isoform X1 [Herrania umbratica]
TRINITY_DN93058_c0_g2_i2	AT1G10780	F-box protein At1g10780 isoform X1 [Herrania umbratica]
TRINITY_DN93058_c0_g3_i2	AT1G10780	F-box protein At1g10780 [Durio zibethinus]
TRINITY_DN101216_c0_g1_i1	AT1G10800	uncharacterized protein LOC111288684 [Durio zibethinus]
TRINITY_DN88351_c0_g1_i2	AT1G10830	15-cis-zeta-carotene isomerase, chloroplastic [Durio zibethinus]
TRINITY_DN88351_c0_g1_i3	AT1G10830	PREDICTED: 15-cis-zeta-carotene isomerase, chloroplastic [Theobroma cacao]
TRINITY_DN88351_c0_g1_i4	AT1G10830	15-cis-zeta-carotene isomerase, chloroplastic [Durio zibethinus]
TRINITY_DN88351_c0_g1_i1	AT1G10830	15-cis-zeta-carotene isomerase, chloroplastic [Durio zibethinus]
TRINITY_DN90210_c1_g3_i2	AT1G10840	PREDICTED: eukaryotic translation initiation factor 3 subunit H [Theobroma cacao]
TRINITY_DN90210_c1_g3_i3	AT1G10840	PREDICTED: eukaryotic translation initiation factor 3 subunit H [Theobroma cacao]
TRINITY_DN30594_c0_g1_i2	AT1G10840	PREDICTED: eukaryotic translation initiation factor 3 subunit H [Theobroma cacao]
TRINITY_DN101071_c1_g2_i1	AT1G10890	uncharacterized protein At1g10890-like isoform X1 [Durio zibethinus]
TRINITY_DN101071_c1_g2_i6	AT1G10890	uncharacterized protein At1g10890-like isoform X1 [Durio zibethinus]
TRINITY_DN29128_c0_g1_i1	AT1G10890	| arginine/glutamate-rich 1 protein | Chr1:3628081-3630545 FORWARD LENGTH=288 | 201606
TRINITY_DN100271_c0_g1_i4	AT1G10910	PREDICTED: pentatricopeptide repeat-containing protein At1g10910, chloroplastic [Theobroma cacao]
TRINITY_DN100271_c0_g1_i5	AT1G10910	pentatricopeptide repeat-containing protein At1g10910, chloroplastic isoform X2 [Durio zibethinus]
TRINITY_DN100271_c0_g1_i6	AT1G10910	pentatricopeptide repeat-containing protein At1g10910, chloroplastic isoform X1 [Durio zibethinus]
TRINITY_DN100271_c0_g1_i7	AT1G10910	pentatricopeptide repeat-containing protein At1g10910, chloroplastic isoform X2 [Durio zibethinus]
TRINITY_DN100271_c0_g1_i9	AT1G10910	PREDICTED: pentatricopeptide repeat-containing protein At1g10910, chloroplastic [Theobroma cacao]
TRINITY_DN100178_c0_g1_i1	AT1G10930	ATP-dependent DNA helicase Q-like 4A [Durio zibethinus]
TRINITY_DN100178_c0_g1_i2	AT1G10930	ATP-dependent DNA helicase Q-like 4A [Durio zibethinus]
TRINITY_DN100178_c0_g1_i3	AT1G10930	ATP-dependent DNA helicase Q-like 4A [Durio zibethinus]
TRINITY_DN100178_c0_g1_i5	AT1G10930	ATP-dependent DNA helicase Q-like 4A [Durio zibethinus]
TRINITY_DN100178_c0_g1_i6	AT1G10930	ATP-dependent DNA helicase Q-like 4A [Durio zibethinus]
TRINITY_DN100178_c0_g1_i7	AT1G10930	ATP-dependent DNA helicase Q-like 4A [Durio zibethinus]
TRINITY_DN101263_c3_g2_i3	AT1G10940	serine/threonine-protein kinase SRK2A [Herrania umbratica]
TRINITY_DN35928_c0_g1_i8	AT1G10940	| Protein kinase superfamily protein | Chr1:3656050-3658170 REVERSE LENGTH=371 | 201606
TRINITY_DN75093_c0_g1_i12	AT1G10950	transmembrane 9 superfamily member 1 isoform X2 [Durio zibethinus]
TRINITY_DN75093_c0_g1_i9	AT1G10950	transmembrane 9 superfamily member 1 isoform X2 [Durio zibethinus]
TRINITY_DN88306_c1_g1_i4	AT1G10950	PREDICTED: transmembrane 9 superfamily member 1 [Theobroma cacao]
TRNITY_DN36296_c1_g1_i2	AT1G11020	uncharacterized protein LOC110409368 [Herrania umbratica]
TRNITY_DN36296_c1_g1_i6	AT1G11020	uncharacterized protein LOC110409368 [Herrania umbratica]
TRINITY_DN100613_c0_g2_i1	AT1G11020	uncharacterized protein LOC111303248 [Durio zibethinus]
TRINITY_DN100613_c0_g2_i11	AT1G11020	uncharacterized protein LOC111303248 [Durio zibethinus]
TRINITY_DN100613_c0_g2_i16	AT1G11020	E3 ubiquitin-protein ligase MARCH1 [Herrania umbratica]
TRINITY_DN100613_c0_g2_i2	AT1G11020	uncharacterized protein LOC111303248 [Durio zibethinus]
TRINITY_DN100613_c0_g2_i3	AT1G11020	uncharacterized protein LOC111303248 [Durio zibethinus]
TRINITY_DN100613_c0_g2_i7	AT1G11020	uncharacterized protein LOC111303248 [Durio zibethinus]
TRINITY_DN100613_c0_g2_i8	AT1G11020	uncharacterized protein LOC111303248 [Durio zibethinus]
TRINITY_DN76378_c0_g2_i1	AT1G11120	uncharacterized protein LOC111278653 [Durio zibethinus]
TRINITY_DN76378_c0_g2_i2	AT1G11120	PREDICTED: uncharacterized protein LOC18596915 [Theobroma cacao]
TRINITY_DN76378_c0_g2_i3	AT1G11120	PREDICTED: uncharacterized protein LOC18596915 [Theobroma cacao]
TRINITY_DN87654_c1_g1_i2	AT1G11120	PREDICTED: uncharacterized protein LOC18608658 [Theobroma cacao]
TRINITY_DN87654_c1_g1_i4	AT1G11120	uncharacterized protein At5g65660 [Herrania umbratica]
TRINITY_DN87654_c1_g4_i1	AT1G11120	uncharacterized protein At5g65660 [Herrania umbratica]
TRINITY_DN91475_c0_g2_i2	AT1G11120	uncharacterized protein LOC111278653 [Durio zibethinus]
TRINITY_DN91475_c0_g2_i4	AT1G11120	uncharacterized protein LOC111280529 [Durio zibethinus]
TRINITY_DN91475_c0_g2_i7	AT1G11120	uncharacterized protein LOC111278653 [Durio zibethinus]
TRINITY_DN91475_c0_g2_i8	AT1G11120	uncharacterized protein LOC111280529 [Durio zibethinus]
TRINITY_DN96784_c0_g1_i1	AT1G11125	serine/arginine repetitive matrix protein 1-like [Durio zibethinus]
TRINITY_DN96784_c0_g1_i3	AT1G11125	serine/arginine repetitive matrix protein 1-like [Durio zibethinus]
TRINITY_DN96784_c0_g2_i1	AT1G11125	serine/arginine repetitive matrix protein 1-like [Durio zibethinus]
TRINITY_DN96223_c1_g1_i1	AT1G11130	protein STRUBBELIG-RECEPTOR FAMILY 3-like [Durio zibethinus]
TRINITY_DN98914_c1_g1_i25	AT1G11170	uncharacterized protein LOC111280361 isoform X2 [Durio zibethinus]
TRINITY_DN31828_c0_g2_i4	AT1G11170	uncharacterized protein LOC111280361 isoform X1 [Durio zibethinus]
TRINITY_DN35504_c0_g1_i2	AT1G11170	uncharacterized protein LOC111291704 isoform X3 [Durio zibethinus]
TRINITY_DN78138_c0_g1_i3	AT1G11180	PREDICTED: secretory carrier-associated membrane protein 3 [Theobroma cacao]
TRINITY_DN32509_c0_g1_i2	AT1G11180	| Secretory carrier membrane protein (SCAMP) family protein | Chr1:3745829-3748307 FORWARD LENGTH=297 | 201606
TRINITY_DN33966_c0_g1_i2	AT1G11180	secretory carrier-associated membrane protein 3-like isoform X1 [Durio zibethinus]
TRINITY_DN33966_c0_g1_i3	AT1G11180	secretory carrier-associated membrane protein 5-like isoform X2 [Durio zibethinus]
TRINITY_DN33966_c0_g1_i4	AT1G11180	secretory carrier-associated membrane protein 3-like isoform X1 [Durio zibethinus]
TRINITY_DN33966_c0_g1_i6	AT1G11180	secretory carrier-associated membrane protein 3-like isoform X1 [Durio zibethinus]
TRINITY_DN35769_c0_g2_i3	AT1G11180	| Secretory carrier membrane protein (SCAMP) family protein | Chr1:3745829-3748307 FORWARD LENGTH=297 | 201606
TRINITY_DN78397_c0_g1_i1	AT1G11190	PREDICTED: endonuclease 1 [Theobroma cacao]
TRINITY_DN92708_c0_g2_i9	AT1G11200	transmembrane protein 184C-like [Durio zibethinus]
TRINITY_DN35823_c0_g1_i3	AT1G11240	PREDICTED: ribosomal RNA-processing protein 17 [Theobroma cacao]
TRINITY_DN98730_c0_g1_i1	AT1G11260	sugar carrier protein C-like [Durio zibethinus]
TRINITY_DN35209_c0_g1_i1	AT1G11260	sugar transport protein 13 [Herrania umbratica]
TRINITY_DN101005_c0_g1_i1	AT1G11290	pentatricopeptide repeat-containing protein At1g11290, chloroplastic [Durio zibethinus]
TRINITY_DN101005_c0_g1_i2	AT1G11290	pentatricopeptide repeat-containing protein At1g11290, chloroplastic [Durio zibethinus]
TRINITY_DN101005_c0_g1_i4	AT1G11290	pentatricopeptide repeat-containing protein At1g11290, chloroplastic [Durio zibethinus]
TRINITY_DN101386_c0_g2_i2	AT1G11290	pentatricopeptide repeat-containing protein At3g12770-like isoform X1 [Durio zibethinus]
TRINITY_DN81734_c2_g1_i3	AT1G11290	putative pentatricopeptide repeat-containing protein At5g52630 [Durio zibethinus]
TRINITY_DN81734_c2_g1_i4	AT1G11290	putative pentatricopeptide repeat-containing protein At5g52630 [Durio zibethinus]
TRINITY_DN86258_c0_g1_i1	AT1G11290	pentatricopeptide repeat-containing protein At3g49170, chloroplastic-like [Durio zibethinus]
TRINITY_DN88538_c0_g1_i2	AT1G11300	PREDICTED: protein BOLA4, chloroplastic/mitochondrial [Theobroma cacao]
TRINITY_DN95895_c0_g2_i6	AT1G11300	putative receptor protein kinase ZmPK1 [Durio zibethinus]
TRINITY_DN94386_c0_g1_i10	AT1G11310	PREDICTED: MLO-like protein 6 [Theobroma cacao]
TRINITY_DN90305_c2_g2_i1	AT1G11320	uncharacterized protein LOC111303194 [Durio zibethinus]
TRINITY_DN90305_c2_g2_i2	AT1G11320	uncharacterized protein LOC111303194 [Durio zibethinus]
TRINITY_DN90305_c2_g2_i4	AT1G11320	uncharacterized protein LOC111303194 [Durio zibethinus]
TRINITY_DN90305_c2_g2_i5	AT1G11320	uncharacterized protein LOC111303194 [Durio zibethinus]
TRINITY_DN90305_c2_g2_i6	AT1G11320	uncharacterized protein LOC111303194 [Durio zibethinus]
TRINITY_DN90751_c4_g1_i1	AT1G11360	universal stress protein PHOS34-like [Durio zibethinus]
TRINITY_DN90751_c4_g3_i1	AT1G11360	universal stress protein PHOS34-like [Durio zibethinus]
TRINITY_DN99474_c0_g2_i2	AT1G11360	universal stress protein PHOS32-like isoform X1 [Durio zibethinus]
TRINITY_DN99474_c0_g2_i4	AT1G11360	universal stress protein PHOS32-like isoform X1 [Durio zibethinus]
TRINITY_DN29581_c1_g1_i1	AT1G11360	universal stress protein PHOS34-like [Durio zibethinus]
TRINITY_DN93256_c2_g1_i1	AT1G11380	PREDICTED: uncharacterized protein LOC18596987 [Theobroma cacao]
TRINITY_DN93256_c2_g1_i3	AT1G11380	PREDICTED: uncharacterized protein LOC18596987 [Theobroma cacao]
TRINITY_DN93256_c2_g1_i5	AT1G11380	uncharacterized protein LOC111280332 isoform X1 [Durio zibethinus]
TRINITY_DN101278_c1_g4_i2	AT1G11390	probable serine/threonine-protein kinase abkC isoform X1 [Durio zibethinus]
TRINITY_DN101278_c1_g4_i4	AT1G11390	probable serine/threonine-protein kinase abkC isoform X1 [Durio zibethinus]
TRINITY_DN91270_c5_g2_i2	AT1G11390	probable serine/threonine-protein kinase abkC isoform X2 [Durio zibethinus]
TRINITY_DN91270_c5_g2_i3	AT1G11390	probable serine/threonine-protein kinase abkC [Herrania umbratica]
TRINITY_DN29905_c0_g2_i3	AT1G11390	LOW QUALITY PROTEIN: ABC1 family protein YPL109C
TRINITY_DN32671_c0_g1_i8	AT1G11430	multiple organellar RNA editing factor 9
TRINITY_DN82461_c0_g2_i1	AT1G11480	uncharacterized protein LOC111281009 [Durio zibethinus]
TRINITY_DN82461_c0_g2_i2	AT1G11480	uncharacterized protein LOC111281009 [Durio zibethinus]
TRINITY_DN82461_c0_g2_i3	AT1G11480	uncharacterized protein LOC111281009 [Durio zibethinus]
TRINITY_DN85500_c1_g1_i3	AT1G11530	thioredoxin-like protein CXXS1 [Durio zibethinus]
TRINITY_DN85500_c1_g2_i3	AT1G11530	thioredoxin-like protein CXXS1 [Durio zibethinus]
TRINITY_DN94082_c0_g1_i1	AT1G11570	nuclear transport factor 2 [Durio zibethinus]
TRINITY_DN94082_c0_g2_i2	AT1G11570	nuclear transport factor 2 [Durio zibethinus]
TRINITY_DN97112_c0_g1_i1	AT1G11600	cytochrome P450 77A2-like [Durio zibethinus]
TRINITY_DN97112_c0_g1_i2	AT1G11600	cytochrome P450 77A2-like [Durio zibethinus]
TRINITY_DN97112_c0_g1_i3	AT1G11600	cytochrome P450 77A4-like [Durio zibethinus]
TRINITY_DN97112_c0_g1_i4	AT1G11600	cytochrome P450 77A2-like [Durio zibethinus]
TRINITY_DN97112_c0_g1_i5	AT1G11600	cytochrome P450 77A2-like [Durio zibethinus]
TRINITY_DN97112_c0_g1_i6	AT1G11600	PREDICTED: cytochrome P450 77A2 [Theobroma cacao]
TRINITY_DN97112_c0_g1_i7	AT1G11600	cytochrome P450 77A2-like [Durio zibethinus]
TRINITY_DN97112_c0_g1_i8	AT1G11600	cytochrome P450 77A2-like [Durio zibethinus]
TRINITY_DN100934_c1_g2_i3	AT1G11660	heat shock 70 kDa protein 16 isoform X2 [Durio zibethinus]
TRINITY_DN99554_c0_g2_i1	AT1G11660	heat shock 70 kDa protein 16-like [Durio zibethinus]
TRINITY_DN99554_c0_g2_i2	AT1G11660	heat shock 70 kDa protein 16-like [Durio zibethinus]
TRINITY_DN99554_c0_g2_i3	AT1G11660	heat shock 70 kDa protein 16-like [Durio zibethinus]
TRINITY_DN34041_c0_g2_i1	AT1G11670	| MATE efflux family protein | Chr1:3928520-3931482 REVERSE LENGTH=503 | 201606
TRINITY_DN98663_c0_g1_i8	AT1G11680	sterol 14-demethylase-like [Durio zibethinus]
TRINITY_DN33482_c0_g1_i2	AT1G11680	| CYTOCHROME P450 51G1 | Chr1:3938925-3940585 FORWARD LENGTH=488 | 201606
TRINITY_DN95835_c5_g2_i1	AT1G11700	uncharacterized protein LOC111278675 [Durio zibethinus]
TRINITY_DN95835_c5_g2_i2	AT1G11700	uncharacterized protein LOC111278675 [Durio zibethinus]
TRINITY_DN95835_c5_g2_i4	AT1G11700	uncharacterized protein LOC111278675 [Durio zibethinus]
TRINITY_DN95835_c5_g2_i6	AT1G11700	uncharacterized protein LOC111278675 [Durio zibethinus]
TRINITY_DN100804_c1_g1_i3	AT1G11710	pentatricopeptide repeat-containing protein At1g11710, mitochondrial [Durio zibethinus]
TRINITY_DN100804_c1_g1_i4	AT1G11710	pentatricopeptide repeat-containing protein At1g11710, mitochondrial [Durio zibethinus]
TRINITY_DN100804_c1_g1_i8	AT1G11710	pentatricopeptide repeat-containing protein At1g11710, mitochondrial [Durio zibethinus]
TRINITY_DN36127_c0_g2_i1	AT1G11730	| Galactosyltransferase family protein | Chr1:3957473-3960113 FORWARD LENGTH=384 | 201606
TRINITY_DN36127_c0_g2_i6	AT1G11730	| Galactosyltransferase family protein | Chr1:3957473-3960113 FORWARD LENGTH=384 | 201606
TRINITY_DN82092_c0_g1_i6	AT1G11750	uncharacterized protein LOC110416574 [Herrania umbratica]
TRINITY_DN89917_c0_g2_i11	AT1G11750	| CLP protease proteolytic subunit 6 | Chr1:3967609-3969535 FORWARD LENGTH=271 | 201606
TRINITY_DN89917_c0_g2_i2	AT1G11750	| CLP protease proteolytic subunit 6 | Chr1:3967609-3969535 FORWARD LENGTH=271 | 201606
TRINITY_DN89917_c0_g2_i7	AT1G11750	| CLP protease proteolytic subunit 6 | Chr1:3967609-3969535 FORWARD LENGTH=289 | 201606
TRINITY_DN89917_c0_g2_i8	AT1G11750	| CLP protease proteolytic subunit 6 | Chr1:3967609-3969535 FORWARD LENGTH=271 | 201606
TRINITY_DN84136_c0_g1_i13	AT1G11755	dehydrodolichyl diphosphate synthase complex subunit NUS1-like isoform X3 [Durio zibethinus]
TRINITY_DN84136_c0_g1_i14	AT1G11755	dehydrodolichyl diphosphate synthase complex subunit NUS1-like isoform X2 [Durio zibethinus]
TRINITY_DN95806_c0_g1_i1	AT1G11755	PREDICTED: dehydrodolichyl diphosphate synthase complex subunit NUS1 [Theobroma cacao]
TRINITY_DN95806_c0_g1_i2	AT1G11755	PREDICTED: dehydrodolichyl diphosphate synthase complex subunit NUS1 [Theobroma cacao]
TRINITY_DN95806_c0_g1_i3	AT1G11755	PREDICTED: dehydrodolichyl diphosphate synthase complex subunit NUS1 [Theobroma cacao]
TRINITY_DN95806_c0_g1_i5	AT1G11755	PREDICTED: dehydrodolichyl diphosphate synthase complex subunit NUS1 [Theobroma cacao]
TRINITY_DN95806_c0_g1_i6	AT1G11755	PREDICTED: dehydrodolichyl diphosphate synthase complex subunit NUS1 [Theobroma cacao]
TRINITY_DN95806_c0_g1_i7	AT1G11755	PREDICTED: dehydrodolichyl diphosphate synthase complex subunit NUS1 [Theobroma cacao]
TRINITY_DN29948_c0_g1_i1	AT1G11755	PREDICTED: dehydrodolichyl diphosphate synthase complex subunit NUS1 [Theobroma cacao]
TRINITY_DN29948_c0_g1_i3	AT1G11755	PREDICTED: dehydrodolichyl diphosphate synthase complex subunit NUS1 [Theobroma cacao]
TRINITY_DN92513_c0_g1_i1	AT1G11760	mediator of RNA polymerase II transcription subunit 32 [Durio zibethinus]
TRINITY_DN92513_c0_g1_i2	AT1G11760	mediator of RNA polymerase II transcription subunit 32 [Durio zibethinus]
TRINITY_DN25758_c0_g1_i1	AT1G11760	| mediator of RNA polymerase II transcription subunit-like protein | Chr1:3972356-3972811 REVERSE LENGTH=151 | 201606
TRINITY_DN25758_c0_g1_i2	AT1G11760	| mediator of RNA polymerase II transcription subunit-like protein | Chr1:3972356-3972811 REVERSE LENGTH=151 | 201606
TRINITY_DN83874_c0_g1_i10	AT1G11790	arogenate dehydratase/prephenate dehydratase 1, chloroplastic [Durio zibethinus]
TRINITY_DN83874_c0_g1_i11	AT1G11790	arogenate dehydratase/prephenate dehydratase 1, chloroplastic [Durio zibethinus]
TRINITY_DN83874_c0_g1_i12	AT1G11790	arogenate dehydratase/prephenate dehydratase 1, chloroplastic [Durio zibethinus]
TRINITY_DN83874_c0_g1_i13	AT1G11790	arogenate dehydratase/prephenate dehydratase 1, chloroplastic [Durio zibethinus]
TRINITY_DN83874_c0_g1_i2	AT1G11790	arogenate dehydratase/prephenate dehydratase 1, chloroplastic [Durio zibethinus]
TRINITY_DN83874_c0_g1_i9	AT1G11790	arogenate dehydratase/prephenate dehydratase 1, chloroplastic [Durio zibethinus]
TRINITY_DN95619_c0_g1_i3	AT1G11790	arogenate dehydratase/prephenate dehydratase 1, chloroplastic [Durio zibethinus]
TRINITY_DN95619_c0_g1_i5	AT1G11790	arogenate dehydratase/prephenate dehydratase 1, chloroplastic [Durio zibethinus]
TRINITY_DN95619_c0_g1_i6	AT1G11790	arogenate dehydratase/prephenate dehydratase 1, chloroplastic [Durio zibethinus]
TRINITY_DN99335_c0_g2_i1	AT1G11800	uncharacterized protein LOC111280923 isoform X4 [Durio zibethinus]
TRINITY_DN99335_c0_g2_i2	AT1G11800	uncharacterized protein LOC111280923 isoform X4 [Durio zibethinus]
TRINITY_DN99335_c0_g2_i3	AT1G11800	uncharacterized protein LOC111280923 isoform X4 [Durio zibethinus]
TRINITY_DN99335_c0_g2_i7	AT1G11800	uncharacterized protein LOC111280923 isoform X4 [Durio zibethinus]
TRINITY_DN98889_c0_g1_i1	AT1G11820	PREDICTED: glucan endo-1,3-beta-glucosidase 1 [Theobroma cacao]
TRINITY_DN98889_c0_g1_i2	AT1G11820	glucan endo-1,3-beta-glucosidase 1-like isoform X1 [Durio zibethinus]
TRINITY_DN98889_c0_g1_i4	AT1G11820	PREDICTED: glucan endo-1,3-beta-glucosidase 1 [Theobroma cacao]
TRINITY_DN98889_c0_g1_i3	AT1G11820	PREDICTED: glucan endo-1,3-beta-glucosidase 1 [Theobroma cacao]
TRINITY_DN101751_c0_g2_i1	AT1G11860	aminomethyltransferase, mitochondrial [Durio zibethinus]
TRINITY_DN101751_c0_g2_i5	AT1G11860	aminomethyltransferase, mitochondrial [Durio zibethinus]
TRINITY_DN101751_c0_g2_i6	AT1G11860	aminomethyltransferase, mitochondrial [Durio zibethinus]
TRINITY_DN104133_c0_g1_i1	AT1G11870	serine--tRNA ligase, chloroplastic/mitochondrial isoform X2 [Herrania umbratica]
TRINITY_DN97464_c1_g1_i6	AT1G11890	25.3 kDa vesicle transport protein [Durio zibethinus]
TRINITY_DN96476_c0_g1_i1	AT1G11900	pentatricopeptide repeat-containing protein At1g11900 isoform X1 [Durio zibethinus]
TRINITY_DN96476_c0_g1_i4	AT1G11900	pentatricopeptide repeat-containing protein At1g11900 isoform X2 [Durio zibethinus]
TRINITY_DN96476_c0_g1_i7	AT1G11900	pentatricopeptide repeat-containing protein At1g11900 isoform X4 [Durio zibethinus]
TRINITY_DN92665_c1_g1_i8	AT1G11905	PREDICTED: uncharacterized protein LOC18597186 [Theobroma cacao]
TRINITY_DN92665_c1_g1_i9	AT1G11905	PREDICTED: uncharacterized protein LOC18597186 [Theobroma cacao]
TRINITY_DN100150_c2_g1_i1	AT1G11910	PREDICTED: aspartic proteinase isoform X2 [Theobroma cacao]
TRINITY_DN100150_c2_g1_i2	AT1G11910	PREDICTED: aspartic proteinase isoform X1 [Theobroma cacao]
TRINITY_DN100150_c2_g1_i4	AT1G11910	PREDICTED: aspartic proteinase isoform X2 [Theobroma cacao]
TRINITY_DN87449_c1_g2_i5	AT1G11910	aspartic proteinase A1-like [Durio zibethinus]
TRINITY_DN100150_c2_g1_i5	AT1G11910	PREDICTED: aspartic proteinase isoform X1 [Theobroma cacao]
TRINITY_DN33531_c0_g1_i4	AT1G11910	PREDICTED: aspartic proteinase isoform X1 [Theobroma cacao]
TRINITY_DN35927_c0_g1_i7	AT1G11910	PREDICTED: aspartic proteinase isoform X1 [Theobroma cacao]
TRINITY_DN37526_c0_g5_i1	AT1G11910	aspartic proteinase-like [Durio zibethinus]
TRINITY_DN37526_c0_g5_i2	AT1G11910	aspartic proteinase-like [Durio zibethinus]
TRINITY_DN37526_c0_g5_i7	AT1G11910	aspartic proteinase-like [Durio zibethinus]
TRINITY_DN92740_c0_g3_i1	AT1G11915	uncharacterized protein LOC111280402 [Durio zibethinus]
TRINITY_DN75548_c1_g1_i2	AT1G11950	PREDICTED: lysine-specific demethylase JMJ25 [Theobroma cacao]
TRINITY_DN75548_c1_g1_i3	AT1G11950	PREDICTED: lysine-specific demethylase JMJ25 [Theobroma cacao]
TRINITY_DN88396_c1_g1_i10	AT1G11950	lysine-specific demethylase JMJ25-like [Durio zibethinus]
TRINITY_DN88396_c1_g1_i2	AT1G11950	lysine-specific demethylase JMJ25-like [Durio zibethinus]
TRINITY_DN97066_c2_g2_i1	AT1G11950	lysine-specific demethylase JMJ25-like [Durio zibethinus]
TRINITY_DN97066_c2_g2_i3	AT1G11950	lysine-specific demethylase JMJ25-like [Durio zibethinus]
TRINITY_DN85238_c0_g1_i10	AT1G11990	uncharacterized protein At1g04910-like isoform X2 [Durio zibethinus]
TRINITY_DN85238_c0_g1_i7	AT1G11990	uncharacterized protein At1g04910-like isoform X2 [Durio zibethinus]
TRINITY_DN101359_c1_g1_i1	AT1G12000	PREDICTED: pyrophosphate--fructose 6-phosphate 1-phosphotransferase subunit beta [Theobroma cacao]
TRINITY_DN37307_c0_g1_i3	AT1G12000	pyrophosphate--fructose 6-phosphate 1-phosphotransferase subunit beta isoform X2 [Durio zibethinus]
TRINITY_DN37307_c0_g1_i5	AT1G12000	pyrophosphate--fructose 6-phosphate 1-phosphotransferase subunit beta isoform X1 [Durio zibethinus]
TRINITY_DN37307_c0_g1_i6	AT1G12000	pyrophosphate--fructose 6-phosphate 1-phosphotransferase subunit beta-like isoform X2 [Durio zibethinus]
TRINITY_DN78061_c2_g4_i1	AT1G12010	1-aminocyclopropane-1-carboxylate oxidase [Durio zibethinus]
TRINITY_DN35326_c1_g2_i1	AT1G12020	| hypothetical protein | Chr1:4062625-4063305 REVERSE LENGTH=226 | 201606
TRINITY_DN35326_c1_g2_i3	AT1G12020	| hypothetical protein | Chr1:4062625-4063305 REVERSE LENGTH=226 | 201606
TRINITY_DN35326_c1_g2_i5	AT1G12020	| hypothetical protein | Chr1:4062625-4063305 REVERSE LENGTH=226 | 201606
TRINITY_DN35326_c1_g2_i6	AT1G12020	| hypothetical protein | Chr1:4062625-4063305 REVERSE LENGTH=226 | 201606
TRINITY_DN35326_c1_g2_i8	AT1G12020	| hypothetical protein | Chr1:4062625-4063305 REVERSE LENGTH=226 | 201606
TRINITY_DN91273_c1_g1_i1	AT1G12030	uncharacterized protein LOC111274050 [Durio zibethinus]
TRINITY_DN91273_c1_g1_i4	AT1G12030	uncharacterized protein LOC111274050 [Durio zibethinus]
TRINITY_DN96871_c0_g2_i3	AT1G12050	fumarylacetoacetase [Durio zibethinus]
TRINITY_DN85936_c2_g1_i2	AT1G12060	BAG family molecular chaperone regulator 5, mitochondrial [Durio zibethinus]
TRINITY_DN30880_c0_g1_i1	AT1G12060	| BCL-2-associated athanogene 5 | Chr1:4076334-4076981 FORWARD LENGTH=215 | 201606
TRINITY_DN88692_c0_g1_i1	AT1G12064	PREDICTED: uncharacterized protein LOC108662610 [Theobroma cacao]
TRINITY_DN88692_c0_g1_i2	AT1G12064	PREDICTED: uncharacterized protein LOC108662610 [Theobroma cacao]
TRINITY_DN34430_c0_g1_i2	AT1G12070	rho GDP-dissociation inhibitor 1-like [Durio zibethinus]
TRINITY_DN34430_c0_g1_i3	AT1G12070	rho GDP-dissociation inhibitor 1-like [Durio zibethinus]
TRINITY_DN89367_c0_g1_i3	AT1G12110	PREDICTED: protein NRT1/ PTR FAMILY 6.3 [Theobroma cacao]
TRINITY_DN89367_c0_g1_i4	AT1G12110	PREDICTED: protein NRT1/ PTR FAMILY 6.3 [Theobroma cacao]
TRINITY_DN100384_c0_g1_i1	AT1G12200	flavin-containing monooxygenase FMO GS-OX5-like isoform X3 [Durio zibethinus]
TRINITY_DN96948_c1_g2_i3	AT1G12200	flavin-containing monooxygenase FMO GS-OX-like 4 [Durio zibethinus]
TRINITY_DN79399_c0_g4_i1	AT1G12210	probable disease resistance protein At1g12280 [Durio zibethinus]
TRINITY_DN82278_c1_g1_i4	AT1G12210	probable disease resistance protein At5g63020 [Durio zibethinus]
TRINITY_DN82278_c1_g1_i5	AT1G12210	probable disease resistance protein At5g63020 [Durio zibethinus]
TRINITY_DN100740_c2_g1_i1	AT1G12230	uncharacterized protein LOC111289761 isoform X2 [Durio zibethinus]
TRINITY_DN100740_c2_g1_i2	AT1G12230	uncharacterized protein LOC111289761 isoform X2 [Durio zibethinus]
TRINITY_DN100740_c2_g1_i8	AT1G12230	uncharacterized protein LOC111289761 isoform X3 [Durio zibethinus]
TRINITY_DN100740_c2_g1_i9	AT1G12230	uncharacterized protein LOC111289761 isoform X2 [Durio zibethinus]
TRINITY_DN81757_c0_g1_i2	AT1G12240	PREDICTED: beta-fructofuranosidase, soluble isoenzyme I [Theobroma cacao]
TRINITY_DN95270_c1_g1_i1	AT1G12240	LOW QUALITY PROTEIN: acid beta-fructofuranosidase 1, vacuolar-like [Durio zibethinus]
TRINITY_DN95270_c1_g1_i2	AT1G12240	LOW QUALITY PROTEIN: acid beta-fructofuranosidase 1, vacuolar-like [Durio zibethinus]
TRINITY_DN99541_c1_g2_i3	AT1G12240	acid beta-fructofuranosidase-like isoform X1 [Durio zibethinus]
TRINITY_DN80287_c0_g1_i2	AT1G12244	uncharacterized protein LOC110413481 [Herrania umbratica]
TRINITY_DN80287_c0_g1_i6	AT1G12244	uncharacterized protein LOC110413481 [Herrania umbratica]
TRINITY_DN80287_c0_g1_i7	AT1G12244	uncharacterized protein LOC110413481 [Herrania umbratica]
TRINITY_DN81525_c0_g1_i1	AT1G12280	probable disease resistance protein At1g12280 isoform X2 [Durio zibethinus]
TRINITY_DN81525_c0_g1_i10	AT1G12280	probable disease resistance protein At1g12280 isoform X2 [Durio zibethinus]
TRINITY_DN81525_c0_g1_i11	AT1G12280	probable disease resistance protein At1g12280 isoform X2 [Durio zibethinus]
TRINITY_DN81525_c0_g1_i2	AT1G12280	probable disease resistance protein At1g12280 isoform X2 [Durio zibethinus]
TRINITY_DN81525_c0_g1_i3	AT1G12280	probable disease resistance protein At1g12280 isoform X2 [Durio zibethinus]
TRINITY_DN81525_c0_g1_i4	AT1G12280	probable disease resistance protein At1g12280 isoform X2 [Durio zibethinus]
TRINITY_DN81525_c0_g1_i9	AT1G12280	probable disease resistance protein At1g12280 isoform X5 [Durio zibethinus]
TRINITY_DN82278_c1_g1_i2	AT1G12280	probable disease resistance protein At1g12280 [Durio zibethinus]
TRINITY_DN99796_c1_g1_i1	AT1G12330	IRK-interacting protein [Herrania umbratica]
TRINITY_DN99796_c1_g1_i2	AT1G12330	IRK-interacting protein [Herrania umbratica]
TRINITY_DN99796_c1_g1_i5	AT1G12330	PREDICTED: IRK-interacting protein [Theobroma cacao]
TRINITY_DN82726_c0_g1_i2	AT1G12350	PREDICTED: phosphopantothenate--cysteine ligase 2 [Theobroma cacao]
TRINITY_DN101171_c0_g1_i1	AT1G12360	PREDICTED: SNARE-interacting protein KEULE [Theobroma cacao]
TRINITY_DN101171_c0_g1_i10	AT1G12360	PREDICTED: SNARE-interacting protein KEULE [Theobroma cacao]
TRINITY_DN101171_c0_g1_i16	AT1G12360	PREDICTED: SNARE-interacting protein KEULE [Theobroma cacao]
TRINITY_DN101171_c0_g1_i21	AT1G12360	PREDICTED: SNARE-interacting protein KEULE [Theobroma cacao]
TRINITY_DN101171_c0_g1_i22	AT1G12360	PREDICTED: SNARE-interacting protein KEULE [Theobroma cacao]
TRINITY_DN101171_c0_g1_i6	AT1G12360	PREDICTED: SNARE-interacting protein KEULE [Theobroma cacao]
TRINITY_DN103243_c2_g2_i1	AT1G12360	PREDICTED: SNARE-interacting protein KEULE [Theobroma cacao]
TRINITY_DN103243_c2_g2_i13	AT1G12360	PREDICTED: SNARE-interacting protein KEULE [Theobroma cacao]
TRINITY_DN103243_c2_g2_i3	AT1G12360	PREDICTED: SNARE-interacting protein KEULE [Theobroma cacao]
TRINITY_DN103243_c2_g2_i4	AT1G12360	PREDICTED: SNARE-interacting protein KEULE [Theobroma cacao]
TRINITY_DN103243_c2_g2_i5	AT1G12360	PREDICTED: SNARE-interacting protein KEULE [Theobroma cacao]
TRINITY_DN103243_c2_g2_i6	AT1G12360	SNARE-interacting protein KEULE-like [Herrania umbratica]
TRINITY_DN103243_c2_g2_i7	AT1G12360	SNARE-interacting protein KEULE-like isoform X4 [Durio zibethinus]
TRINITY_DN91087_c0_g1_i6	AT1G12370	deoxyribodipyrimidine photo-lyase [Durio zibethinus]
TRINITY_DN91087_c0_g1_i7	AT1G12370	deoxyribodipyrimidine photo-lyase [Durio zibethinus]
TRINITY_DN91087_c0_g1_i2	AT1G12370	deoxyribodipyrimidine photo-lyase [Durio zibethinus]
TRINITY_DN91087_c0_g1_i3	AT1G12370	deoxyribodipyrimidine photo-lyase [Durio zibethinus]
TRINITY_DN91087_c0_g1_i4	AT1G12370	deoxyribodipyrimidine photo-lyase [Durio zibethinus]
TRINITY_DN91087_c0_g1_i5	AT1G12370	deoxyribodipyrimidine photo-lyase [Durio zibethinus]
TRINITY_DN104366_c4_g2_i1	AT1G12380	PREDICTED: uncharacterized protein LOC18605407 [Theobroma cacao]
TRINITY_DN104366_c4_g2_i2	AT1G12380	PREDICTED: uncharacterized protein LOC18605407 [Theobroma cacao]
TRINITY_DN104366_c4_g2_i3	AT1G12380	PREDICTED: uncharacterized protein LOC18605407 [Theobroma cacao]
TRINITY_DN94504_c2_g1_i5	AT1G12390	protein cornichon homolog 4-like [Durio zibethinus]
TRINITY_DN94504_c2_g1_i6	AT1G12390	protein cornichon homolog 4-like [Herrania umbratica]
TRINITY_DN100041_c0_g3_i11	AT1G12410	PREDICTED: ATP-dependent Clp protease proteolytic subunit-related protein 2, chloroplastic [Theobroma cacao]
TRINITY_DN100041_c0_g3_i14	AT1G12410	ATP-dependent Clp protease proteolytic subunit-related protein 2, chloroplastic [Herrania umbratica]
TRINITY_DN100041_c0_g3_i6	AT1G12410	ATP-dependent Clp protease proteolytic subunit-related protein 2, chloroplastic [Herrania umbratica]
TRINITY_DN100041_c0_g3_i7	AT1G12410	PREDICTED: ATP-dependent Clp protease proteolytic subunit-related protein 2, chloroplastic [Theobroma cacao]
[truncated: 36,768 more rows]

## Sheet: germinated vs dry seed
Supporting information Table S2. Gene lists of the differentially expressed genes in each pairwise comparison between physiological stages
Genes with differential expression in PR-batches									Genes with differential expression in NR-batches
	baseMean	log2FoldChange	lfcSE	pvalue	padj					baseMean	log2FoldChange	lfcSE	pvalue	padj
AT5G02500	15120.2	16.719	1.2445	3.80647e-41	9.96367e-39				AT4G16210	19723.3	1.00027	0.355254	0.00486805	0.0128733
AT4G16210	11220.9	16.2888	1.2108	2.96216e-41	7.94747e-39				AT1G76550	150.902	1.00567	0.427759	0.0187222	0.0417586
AT4G33355	8225.14	15.8407	1.22552	3.22334e-38	6.65249e-36				AT2G31890	205.583	1.00614	0.433259	0.0202192	0.0445184
AT5G67360	7531.63	15.7136	1.23638	5.24618e-37	9.54271e-35				AT3G04600	150.414	1.00707	0.441505	0.0225492	0.0489694
AT5G65690	4834.7	15.0741	1.21131	1.50013e-35	2.4393e-33				AT5G19450	208.24	1.0073	0.331835	0.002401	0.00691494
AT1G59359	4123.05	14.8444	1.22497	8.4682e-34	1.1958e-31				AT2G26670	112.248	1.01017	0.43115	0.0191316	0.0425631
AT4G02380	3637.67	14.6636	1.32253	1.44224e-28	1.20923e-26				AT1G27500	112.631	1.01332	0.414267	0.0144425	0.0333519
AT1G48630	2829.14	14.301	1.21401	4.95325e-32	5.97285e-30				AT1G64880	154.958	1.01982	0.429803	0.0176554	0.0396834
AT5G38430	2365.02	14.0425	1.83886	2.23187e-14	1.44118e-13				AT3G57090	347.045	1.02209	0.405142	0.0116426	0.0276576
AT1G56220	2158.02	13.9104	1.27481	1.0133e-27	7.60469e-26				AT1G07630	73.1567	1.02365	0.389469	0.00858091	0.0210888
AT5G06860	2002.21	13.8022	1.29084	1.10498e-26	6.93486e-25				AT5G08540	82.2461	1.0263	0.400484	0.0103874	0.02496
AT5G06900	1944.06	13.7597	1.21936	1.56755e-29	1.57224e-27				AT1G48520	49.9364	1.02721	0.445346	0.0210807	0.0461737
AT5G51750	1879.17	13.7108	1.22156	3.11128e-29	2.87847e-27				AT2G29260	40.7164	1.03071	0.435683	0.0179943	0.0403883
AT1G21310	1789.03	13.6398	1.24014	3.8813e-28	3.04045e-26				AT1G54570	190.999	1.031	0.438534	0.0187218	0.0417586
AT2G40590	1786.41	13.6377	1.2097	1.77095e-29	1.7598e-27				AT4G17050	55.5945	1.03177	0.427903	0.0158993	0.0362367
AT3G62870	1682.05	13.5509	1.21967	1.11803e-28	9.52279e-27				AT1G48760	314.972	1.0339	0.411549	0.0119976	0.0283607
AT5G55410	1676.07	13.5457	1.21418	6.67458e-29	5.9693e-27				AT1G25520	175.401	1.04013	0.335365	0.00192548	0.00570809
AT1G17860	1657.3	13.5294	2.03215	2.78181e-11	9.90196e-11				AT3G13050	49.3007	1.0506	0.42097	0.0125717	0.0295259
AT1G31812	1570.22	13.4516	1.31679	1.69031e-24	7.59012e-23				AT1G28510	57.7855	1.06073	0.394679	0.0071971	0.0181423
AT4G20360	1565.36	13.4472	1.21924	2.76475e-28	2.25483e-26				AT3G20390	188.522	1.06197	0.372986	0.00441061	0.0118199
AT1G17200	1496.81	13.3826	1.25302	1.25987e-26	7.86098e-25				AT3G59360	39.623	1.06199	0.447178	0.0175554	0.0395048
AT1G02500	1261.87	13.1362	1.21582	3.28116e-27	2.34756e-25				AT4G09570	102.604	1.06282	0.393748	0.00694976	0.0176073
AT5G11420	1219.86	13.0874	1.27438	9.65809e-25	4.52623e-23				AT2G30105	81.0985	1.06302	0.396814	0.00738672	0.0185431
AT5G08680	1211.31	13.0772	1.21391	4.62509e-27	3.20235e-25				AT5G52440	95.9136	1.06652	0.388107	0.00599613	0.0154605
AT2G01140	1175.2	13.0336	1.21273	6.10219e-27	4.12952e-25				AT5G10350	193.887	1.07066	0.367378	0.00356458	0.00979315
AT5G12110	1152.16	13.005	1.23358	5.50287e-26	3.14132e-24				AT1G42430	95.2748	1.07192	0.412192	0.00930789	0.0226358
AT3G18490	1133.58	12.9816	1.22018	1.96171e-26	1.18276e-24				AT2G25620	56.0586	1.0722	0.424542	0.0115517	0.0274758
AT1G65720	1118.81	12.9626	1.22274	2.93828e-26	1.7585e-24				AT3G57320	146.915	1.07244	0.344504	0.00185194	0.00552245
AT4G08685	1101.05	12.9396	1.23361	9.68299e-26	5.27502e-24				AT1G19880	274.112	1.07382	0.309898	0.000530054	0.0018275
AT3G51600	1072	12.901	1.26029	1.36113e-24	6.21604e-23				AT5G08300	996.345	1.07391	0.357859	0.00269146	0.00763695
AT1G78850	1040.59	12.858	1.22426	8.3985e-26	4.67009e-24				AT4G20840	105.029	1.07595	0.472555	0.0227931	0.0494379
AT1G53310	1039.94	12.8571	1.21285	2.95509e-26	1.7585e-24				AT5G19760	263.183	1.07975	0.303906	0.000380969	0.00136903
AT2G09990	1011.57	12.8172	1.22193	9.66888e-26	5.27502e-24				AT4G34460	244.444	1.08453	0.320813	0.000723332	0.00241161
AT2G15620	960.926	12.7431	1.93598	4.63386e-11	1.56435e-10				AT1G14360	93.8738	1.09089	0.423455	0.00999022	0.0240899
AT1G79340	954.436	12.7334	1.22697	3.12585e-25	1.58239e-23				AT3G13810	41.2613	1.09278	0.43676	0.0123491	0.029077
AT2G26490	938.515	12.7091	1.24079	1.27564e-24	5.85048e-23				AT1G47200	221.006	1.1005	0.402213	0.0062171	0.0159788
AT3G19320	921.543	12.6828	1.3016	1.95667e-22	6.28713e-21				AT2G26230	99.9991	1.10191	0.38393	0.00410378	0.0110999
AT1G62500	899.349	12.6476	1.25205	5.43582e-24	2.29674e-22				AT2G27900	32.7337	1.1025	0.479639	0.0215277	0.0469792
AT3G26310	898.843	12.6467	1.27507	3.46021e-23	1.26741e-21				AT1G11380	76.9958	1.10394	0.473563	0.0197467	0.043629
AT1G71695	874.712	12.6076	1.29837	2.72625e-22	8.53005e-21				AT2G18710	64.6732	1.11211	0.485523	0.0219904	0.0478802
AT1G12064	873.967	12.6063	1.23421	1.71438e-24	7.66613e-23				AT2G38840	34.8426	1.11239	0.472487	0.0185563	0.0414462
AT1G15000	867.129	12.595	1.22463	8.26024e-25	3.92252e-23				AT3G47420	66.1363	1.11418	0.471063	0.0180184	0.0404323
AT3G63170	859.531	12.5823	1.2563	1.30511e-23	5.14944e-22				AT3G24170	138.351	1.11568	0.430783	0.00960093	0.023274
AT4G25890	850.807	12.5676	1.22085	7.49359e-25	3.57428e-23				AT1G14900	75.2039	1.11963	0.48528	0.0210447	0.0461138
AT3G54470	847.642	12.5622	1.2301	1.74551e-24	7.77295e-23				AT1G29790	324.852	1.12001	0.376956	0.00296653	0.00831666
AT2G28680	839.826	12.5488	1.22332	1.08937e-24	5.03929e-23				AT1G12000	448	1.1216	0.347093	0.00123182	0.003854
AT3G43810	829.961	12.5317	1.22451	1.39503e-24	6.34384e-23				AT2G38610	80.8974	1.12398	0.359345	0.00176092	0.00529711
AT5G56000	825.874	12.5247	1.22498	1.54165e-24	6.95167e-23				AT5G65360	57.7962	1.12444	0.494489	0.0229688	0.0497623
AT5G20630	813.857	12.5035	1.2893	3.07667e-22	9.46098e-21				AT5G42250	135.293	1.12683	0.348215	0.00121216	0.00380116
AT4G32410	804.057	12.4861	1.22781	2.71583e-24	1.18001e-22				AT3G07950	38.2666	1.12696	0.489796	0.0213987	0.0467191
AT5G64620	796.096	12.4717	1.22185	1.84096e-24	8.16411e-23				AT3G23760	93.4477	1.12725	0.42361	0.00778961	0.0194073
AT2G44290	795.428	12.4705	1.25713	3.4126e-23	1.25456e-21				AT1G32250	37.605	1.13668	0.454592	0.0124042	0.0291833
AT1G34130	788.934	12.4586	1.22573	2.86363e-24	1.23424e-22				AT4G27190	35.0617	1.13904	0.491685	0.0205246	0.0450881
AT1G47128	749.372	12.3844	1.22468	4.871e-24	2.07443e-22				AT4G00330	73.8723	1.1399	0.428082	0.00774922	0.0193217
AT1G67120	731.838	12.3503	1.21158	2.11933e-24	9.35994e-23				AT5G24260	86.0176	1.14092	0.359673	0.0015134	0.00463443
AT5G48760	727.06	12.3408	1.23391	1.50284e-23	5.86491e-22				AT4G10040	401.64	1.14155	0.450192	0.0112222	0.0267716
AT1G74050	713.464	12.3135	1.22101	6.45296e-24	2.67387e-22				AT2G30160	117.075	1.14278	0.378456	0.00253123	0.0072422
AT5G59320	711.451	12.3095	1.23799	2.70129e-23	1.01011e-21				AT2G24645	37.8127	1.14327	0.478727	0.0169339	0.0382678
AT1G16350	700.204	12.2865	1.21408	4.50474e-24	1.92609e-22				AT5G14950	115.102	1.14535	0.371709	0.002061	0.00605561
AT2G19760	688.012	12.2611	1.21376	5.4236e-24	2.29674e-22				AT3G47780	98.6258	1.14598	0.473616	0.0155361	0.0355269
AT2G17420	687.699	12.2605	1.24606	7.61531e-23	2.58631e-21				AT4G35410	101.467	1.14746	0.38809	0.00310981	0.00866523
AT5G08460	666.532	12.2154	1.2399	6.71957e-23	2.31668e-21				AT2G35795	57.9942	1.14817	0.443701	0.00966178	0.0234058
AT3G04550	653.36	12.1866	1.21147	8.35587e-24	3.41303e-22				AT3G03920	407.275	1.15109	0.440653	0.00899499	0.0219547
AT1G63000	651.501	12.1825	1.21371	1.0436e-23	4.17247e-22				AT2G20690	170.775	1.15236	0.46865	0.0139364	0.0323074
AT4G09320	648.176	12.175	1.2448	1.36241e-22	4.49887e-21				AT4G01395	53.1083	1.15396	0.424047	0.00650239	0.0166097
AT1G26355	645.238	12.1686	1.2171	1.55469e-23	6.04527e-22				AT5G08690	1683.29	1.15414	0.301751	0.000130871	0.000527996
AT3G12490	639.48	12.1555	1.27123	1.15482e-21	3.23592e-20				AT5G11420	1666.78	1.15846	0.386075	0.00269441	0.00764306
AT1G68530	639.087	12.1548	1.2253	3.41344e-23	1.25456e-21				AT5G62680	263.277	1.15851	0.350485	0.000948274	0.00307301
AT1G79550	627.462	12.1283	1.22433	3.91939e-23	1.41626e-21				AT5G66880	200.029	1.16387	0.365918	0.00146932	0.00450748
AT1G33140	619.956	12.1109	1.22508	4.79773e-23	1.69932e-21				AT5G62810	137.686	1.16657	0.338557	0.000569588	0.00194564
AT1G29850	618.4	12.1072	1.21515	2.19947e-23	8.37047e-22				AT1G44130	28.158	1.16667	0.512585	0.0228426	0.0495225
AT1G27090	616.384	12.1025	1.23646	1.26707e-22	4.19699e-21				AT1G22550	30.9218	1.1667	0.500812	0.0198263	0.0437435
AT1G43170	614.16	12.0973	1.21255	1.92714e-23	7.4396e-22				AT4G38130	152.781	1.16676	0.364365	0.00136399	0.00422349
AT4G37340	612.974	12.0945	1.22062	3.82439e-23	1.39324e-21				AT5G56600	471.479	1.16707	0.380838	0.00218044	0.00636953
AT4G27450	597.028	12.0564	1.31432	4.59424e-20	9.21596e-19				AT1G03310	54.8995	1.16746	0.452291	0.00984503	0.0237936
AT2G45580	594.883	12.0514	1.2215	5.8419e-23	2.04219e-21				AT1G73655	95.1763	1.16831	0.44889	0.0092505	0.0225097
AT1G20330	594.445	12.0503	1.22451	7.5027e-23	2.55616e-21				AT1G34300	44.0783	1.1738	0.483892	0.0152769	0.0350344
AT2G42840	593.555	12.0481	1.22145	5.97604e-23	2.0823e-21				AT3G04820	81.2183	1.17837	0.468078	0.0118203	0.0279828
AT4G30960	590.471	12.0405	1.21888	5.16558e-23	1.81761e-21				AT1G11570	44.6156	1.18423	0.451849	0.00877107	0.0214846
AT3G07390	589.959	12.0394	1.26732	2.10054e-21	5.57995e-20				AT3G21240	73.5671	1.18953	0.497388	0.0167769	0.0379486
AT1G69530	588.496	12.0357	1.21585	4.20331e-23	1.50869e-21				AT5G07290	276.889	1.18986	0.413317	0.00399194	0.010837
AT1G26910	587.719	12.0338	1.22115	6.5518e-23	2.26819e-21				AT4G04880	33.1343	1.18997	0.480453	0.0132576	0.0309615
AT5G67050	577.276	12.008	1.30146	2.79469e-20	5.82039e-19				AT2G29650	45.8833	1.19103	0.515167	0.0207814	0.0455994
AT1G75240	558.275	11.9598	1.22844	2.1231e-22	6.70151e-21				AT4G13480	151.495	1.19616	0.493476	0.0153533	0.0351719
AT4G30190	553.545	11.9475	1.23865	5.13125e-22	1.50461e-20				AT3G62270	149.884	1.20185	0.434555	0.00567999	0.0147403
AT5G19290	544.582	11.9239	1.25353	1.86568e-21	4.98071e-20				AT3G48110	66.4733	1.20363	0.430427	0.00516827	0.0135701
AT1G18250	540.206	11.9123	1.23566	5.39564e-22	1.57353e-20				AT5G05830	25.3439	1.20598	0.516437	0.0195338	0.0432872
AT3G48730	533.113	11.8932	1.21666	1.43762e-22	4.73267e-21				AT4G05390	283.566	1.20723	0.316363	0.000135649	0.000545437
AT1G07930	528.789	11.8814	1.21694	1.61727e-22	5.25957e-21				AT5G57460	1120.91	1.21002	0.394352	0.00215221	0.0063043
AT4G15530	526.51	11.8752	1.24111	1.08765e-21	3.05566e-20				AT5G07960	175.48	1.21009	0.422454	0.00417774	0.011284
AT4G15000	526.237	11.8744	1.22312	2.77861e-22	8.6686e-21				AT2G34250	251.013	1.21044	0.489422	0.0133908	0.0312311
AT2G28490	524.522	11.8698	1.25256	2.63133e-21	6.80467e-20				AT1G47380	34.1808	1.21332	0.490198	0.0133178	0.0310834
AT5G42930	524.384	11.8694	1.29619	5.33125e-20	1.05175e-18				AT2G23420	115.874	1.2134	0.344601	0.000429622	0.00151719
AT3G29360	523.423	11.8667	1.21096	1.13252e-22	3.77461e-21				AT1G75410	93.6535	1.2137	0.427377	0.00451299	0.0120539
AT3G44590	522.884	11.8652	1.2158	1.68602e-22	5.46656e-21				AT2G33990	34.6282	1.21504	0.503814	0.0158787	0.0362068
AT1G07070	522.682	11.8646	1.2185	2.09581e-22	6.63488e-21				AT1G32210	197.168	1.21522	0.35935	0.000720359	0.00240253
AT5G44500	511.983	11.8349	1.25718	4.78284e-21	1.15088e-19				AT5G09680	58.2132	1.21543	0.519665	0.0193426	0.0429328
AT1G71950	511.916	11.8346	1.21175	1.56687e-22	5.12674e-21				AT5G52810	139.185	1.21889	0.478636	0.0108783	0.0260222
AT4G01870	511.786	11.8342	1.21382	1.85189e-22	5.96831e-21				AT5G56220	41.2651	1.2191	0.513671	0.0176296	0.0396347
AT3G25570	510.865	11.8317	1.22304	3.88869e-22	1.169e-20				AT5G50375	369.881	1.21931	0.409326	0.00289364	0.00814021
AT3G16240	505.905	11.8176	1.34028	1.17273e-18	1.82402e-17				AT1G53400	47.2408	1.22157	0.446374	0.0062068	0.0159566
AT1G64790	504.718	11.8143	1.21738	2.88057e-22	8.96066e-21				AT1G68130	29.0625	1.22981	0.52423	0.018979	0.0422625
AT3G08570	504.473	11.8135	1.21812	3.06945e-22	9.46098e-21				AT5G65780	31.5778	1.23085	0.531155	0.0204875	0.0450265
AT3G57270	502.932	11.809	1.2182	3.20316e-22	9.73833e-21				AT4G08900	647.552	1.23131	0.34389	0.000342887	0.00124807
AT1G67090	494.458	11.7846	1.30883	2.17686e-19	3.79254e-18				AT1G79500	50.326	1.23471	0.461599	0.00747596	0.0187475
AT2G05100	491.834	11.777	1.24659	3.47469e-21	8.55284e-20				AT1G06620	69.9178	1.23547	0.508026	0.0150202	0.0345005
AT3G13470	491.742	11.7767	1.21699	3.77921e-22	1.13928e-20				AT1G12030	29.7791	1.23935	0.532635	0.0199739	0.044039
AT4G09800	491.687	11.7765	1.21817	4.14827e-22	1.23665e-20				AT1G78690	148.357	1.24016	0.358545	0.000542435	0.00186548
AT3G09640	486.202	11.7603	1.21916	5.09986e-22	1.4995e-20				AT2G30620	476.217	1.2402	0.377137	0.0010074	0.00323623
AT1G43800	481.821	11.7471	1.24124	2.96402e-21	7.53789e-20				AT1G72480	127.813	1.24143	0.425577	0.00353354	0.00971343
AT2G30050	474.957	11.7265	1.23197	1.75709e-21	4.72609e-20				AT3G57650	59.9738	1.24155	0.430106	0.00389396	0.010598
AT1G01300	472.416	11.7187	1.23899	3.1286e-21	7.86326e-20				AT3G19920	43.9509	1.24308	0.523701	0.0176138	0.0396222
AT2G19590	458.917	11.6769	2.03955	1.03296e-08	2.30233e-08				AT1G78270	376.769	1.24934	0.351343	0.000376694	0.0013557
AT4G13850	453.474	11.6596	1.26264	2.59961e-20	5.48666e-19				AT5G45370	171.214	1.2527	0.423883	0.00312361	0.00869612
AT5G49460	452.864	11.6579	1.23447	3.60195e-21	8.84579e-20				AT5G66860	116.701	1.25385	0.442192	0.00457491	0.0121888
AT5G65020	451.575	11.6538	1.2221	1.48705e-21	4.06083e-20				AT4G33670	119.234	1.25416	0.448083	0.005127	0.0134801
AT3G22850	447.384	11.6403	1.21579	1.02577e-21	2.89698e-20				AT1G18170	169.341	1.25467	0.46491	0.00696009	0.0176288
AT1G13280	443.868	11.6289	1.22585	2.39184e-21	6.2608e-20				AT1G62130	78.236	1.25481	0.550042	0.022531	0.0489462
AT5G49430	440.735	11.6187	1.29587	3.07637e-19	5.23227e-18				AT2G39930	35.2554	1.25514	0.496365	0.01145	0.0272632
AT1G07890	440.03	11.6164	1.22567	2.60303e-21	6.74775e-20				AT5G58920	83.5792	1.25808	0.441609	0.00438758	0.0117615
AT4G29260	434.144	11.597	1.30408	5.9559e-19	9.80348e-18				AT2G04570	21.1868	1.26054	0.554488	0.023006	0.0498204
AT1G23740	433.599	11.5951	1.22695	3.37871e-21	8.35492e-20				AT3G09980	423.27	1.26124	0.294253	1.81704e-05	9.06351e-05
AT1G05850	431.026	11.5866	1.24861	1.70109e-20	3.7564e-19				AT3G51840	2230.15	1.26514	0.356039	0.000380338	0.00136779
AT4G36130	427.589	11.575	1.22411	3.20481e-21	7.98005e-20				AT3G51510	28.7025	1.2653	0.552389	0.0219871	0.0478802
AT4G14430	425.092	11.5666	1.26576	6.35855e-20	1.23623e-18				AT1G28140	39.6031	1.26689	0.468225	0.00681558	0.0173039
AT5G19590	421.669	11.5548	1.21128	1.43702e-21	3.96454e-20				AT1G06730	60.4526	1.2694	0.481467	0.00837568	0.0206531
AT5G14780	419.466	11.5472	1.21237	1.65752e-21	4.48073e-20				AT5G61960	80.09	1.2711	0.373093	0.000656986	0.00221502
AT2G03170	418.995	11.5456	1.21751	2.47137e-21	6.42898e-20				AT5G27540	121.98	1.27122	0.509462	0.0125878	0.0295448
AT5G66760	417.836	11.5417	1.22034	3.14483e-21	7.88558e-20				AT3G19650	401.332	1.27144	0.348075	0.00025941	0.000974132
AT4G12490	415.804	11.5345	1.23963	1.34281e-20	3.00856e-19				AT5G57490	57.501	1.27249	0.456494	0.00531121	0.0139035
AT1G18540	412.291	11.5223	1.21507	2.47407e-21	6.42898e-20				AT5G48470	105.789	1.27412	0.420701	0.00245725	0.00705579
AT4G27130	412.112	11.5218	1.22333	4.58113e-21	1.10482e-19				AT4G23460	118.298	1.27684	0.434787	0.00331734	0.00916121
AT5G20570	411.983	11.5213	1.216	2.67244e-21	6.87784e-20				AT1G50430	184.111	1.27874	0.404095	0.00155381	0.00474093
AT2G45470	409.354	11.5122	1.23445	1.10216e-20	2.51134e-19				AT4G17180	59.2672	1.27949	0.403765	0.00153017	0.0046777
AT5G60670	406.375	11.5014	1.23226	1.0232e-20	2.34137e-19				AT2G25100	33.8231	1.28174	0.480431	0.00763288	0.0190713
AT3G18080	405.466	11.4984	1.24937	3.46854e-20	7.06367e-19				AT2G39000	80.7697	1.28366	0.39446	0.00113701	0.00358541
AT4G09650	397.517	11.4698	1.24744	3.76192e-20	7.63193e-19				AT3G12780	342.231	1.28454	0.431833	0.0029334	0.0082334
AT1G71250	395.158	11.4611	1.21505	4.00085e-21	9.71429e-20				AT3G47000	26.6407	1.28836	0.521012	0.0134062	0.0312443
AT1G78190	393.917	11.4566	1.2118	3.25639e-21	8.07104e-20				AT1G28320	120.03	1.28858	0.473557	0.00650698	0.016617
AT2G05920	393.88	11.4565	1.21173	3.24266e-21	8.0556e-20				AT5G63470	280.019	1.28994	0.344727	0.000182613	0.000711339
AT5G48490	390.099	11.4427	1.30909	2.31276e-18	3.33162e-17				AT5G23890	191.192	1.29133	0.351753	0.000241494	0.000911845
AT2G30360	382.997	11.4159	1.29022	8.90671e-19	1.42242e-17				AT5G47750	51.5122	1.2914	0.525702	0.0140292	0.0324911
AT1G27970	380.734	11.4074	1.21583	6.44916e-21	1.53125e-19				AT5G20420	158.422	1.29428	0.536829	0.0159101	0.0362441
AT2G31610	380.528	11.4067	1.21723	7.18545e-21	1.6911e-19				AT1G60970	124.763	1.29742	0.412357	0.00165321	0.00501076
AT4G18360	379.49	11.4028	1.21318	5.50276e-21	1.31235e-19				AT1G16080	74.7787	1.29997	0.442153	0.00328127	0.00908238
AT1G49760	379.289	11.4021	1.21936	8.69022e-21	2.01869e-19				AT1G70570	142.026	1.30468	0.554969	0.0187276	0.041761
AT2G33710	377.071	11.3934	1.32025	6.14893e-18	8.10953e-17				AT5G42660	71.9699	1.30553	0.52735	0.0132998	0.0310489
AT3G20050	375.758	11.3884	1.23325	2.59496e-20	5.48666e-19				AT5G57180	66.0726	1.31204	0.469876	0.00523331	0.0137258
AT5G49910	375.124	11.3862	1.23625	3.25353e-20	6.68906e-19				AT2G01630	30.9388	1.31546	0.48595	0.00678964	0.0172517
AT3G49010	373.862	11.3812	1.22926	2.07271e-20	4.49381e-19				AT1G04430	76.7021	1.3166	0.527971	0.0126422	0.0296581
AT5G59845	373.183	11.3787	1.23327	2.79847e-20	5.82039e-19				AT1G53240	126.448	1.31683	0.499568	0.00839068	0.0206838
AT2G30490	371.034	11.3704	1.23194	2.71508e-20	5.69106e-19				AT3G24080	405.348	1.31701	0.430721	0.00223047	0.00649392
AT5G58230	370.935	11.3698	1.21427	7.71336e-21	1.81137e-19				AT1G71140	35.6062	1.31726	0.571633	0.0212016	0.0463835
AT4G09670	370.121	11.3667	1.21603	8.98558e-21	2.07383e-19				AT3G05290	38.8525	1.32192	0.525692	0.0119159	0.0281814
AT1G50640	369.127	11.3629	1.21449	8.27381e-21	1.93032e-19				AT1G28960	31.1307	1.32475	0.53836	0.0138659	0.0321595
AT2G45600	367.506	11.3564	1.21758	1.08917e-20	2.48702e-19				AT4G33650	28.3222	1.32509	0.530734	0.0125351	0.0294572
AT3G02090	367.246	11.3555	1.21502	9.10616e-21	2.09715e-19				AT2G37500	60.4506	1.32742	0.481162	0.00580166	0.0150317
AT4G27960	366.77	11.3536	1.21905	1.23688e-20	2.78869e-19				AT2G29420	111.987	1.32875	0.385508	0.000567349	0.00194075
AT5G47030	363.58	11.3411	1.23209	3.42373e-20	7.01211e-19				AT5G35370	21.8923	1.33082	0.549256	0.0153948	0.0352459
AT1G07400	362.335	11.3359	1.3137	6.18902e-18	8.13978e-17				AT5G15170	26.1154	1.33323	0.568772	0.0190754	0.0424675
AT2G18040	360.644	11.3293	1.2224	1.89539e-20	4.1437e-19				AT3G14120	171.251	1.33527	0.421493	0.00153514	0.00468991
AT1G21880	360.472	11.3287	1.22095	1.71771e-20	3.7853e-19				AT4G34131	93.1641	1.33544	0.57453	0.020104	0.0442951
AT3G25700	359.675	11.3255	1.22256	1.97305e-20	4.28638e-19				AT2G03090	41.7216	1.33719	0.541639	0.0135573	0.0315405
AT2G24520	359.282	11.324	1.25788	2.20792e-19	3.8342e-18				AT2G24765	42.8597	1.33733	0.449742	0.00294377	0.00826011
AT5G38480	357.941	11.3184	1.21516	1.22697e-20	2.77218e-19				AT3G20930	50.2563	1.33842	0.475444	0.00487629	0.012888
AT4G08960	357.177	11.3154	1.21389	1.14579e-20	2.5997e-19				AT1G18720	230.065	1.3388	0.416298	0.00130008	0.00404516
AT4G12730	353.562	11.3007	1.2878	1.70598e-18	2.54285e-17				AT1G50640	606.102	1.33889	0.500659	0.00748978	0.0187674
AT2G33845	353.315	11.2996	1.22421	2.70509e-20	5.68122e-19				AT1G05000	23.7386	1.34592	0.545074	0.0135398	0.0315096
AT3G20820	352.864	11.2979	1.21191	1.13765e-20	2.58672e-19				AT1G25500	21.0978	1.34902	0.566121	0.0171756	0.03875
AT2G33850	351.793	11.2934	1.22186	2.40228e-20	5.12551e-19				AT3G20410	111.693	1.35253	0.499841	0.00681147	0.017298
AT1G22160	348.287	11.2791	1.22257	2.81767e-20	5.83768e-19				AT4G18030	109.682	1.35537	0.414161	0.00106573	0.00339519
AT4G30440	346.327	11.2707	1.23013	5.08199e-20	1.01187e-18				AT2G05100	338.788	1.35728	0.53823	0.0116775	0.0277033
AT4G25835	345.889	11.2689	1.23979	9.96103e-20	1.85916e-18				AT1G17350	53.2278	1.35788	0.454414	0.00280632	0.00792537
AT4G13840	341.518	11.2507	1.21392	1.89579e-20	4.1437e-19				AT2G41520	160.111	1.36044	0.405913	0.000803555	0.002646
AT5G44120	340.293	11.2455	1.87029	1.8247e-09	4.65588e-09				AT3G59110	26.1219	1.36092	0.592357	0.0215927	0.0471104
AT2G33410	340.11	11.2447	1.21659	2.40077e-20	5.12551e-19				AT3G53990	333.505	1.36274	0.469559	0.00370587	0.0101436
AT3G14310	336.591	11.2298	1.22937	6.56437e-20	1.26935e-18				AT1G21880	358.829	1.36335	0.404848	0.000758358	0.0025179
AT5G07080	336.298	11.2285	1.22275	4.19057e-20	8.45361e-19				AT5G55540	36.4553	1.36449	0.553342	0.0136669	0.0317671
AT4G25300	333.136	11.2149	1.22385	5.02013e-20	1.00141e-18				AT4G35090	503.53	1.36543	0.432104	0.00157796	0.00480697
AT1G35720	330.724	11.2044	1.21902	3.8813e-20	7.85926e-19				AT5G27380	93.5854	1.36719	0.386932	0.000410232	0.00145891
AT4G36680	330.677	11.204	1.24213	1.88089e-19	3.33647e-18				AT3G02760	284.608	1.36754	0.33036	3.48012e-05	0.000162805
AT1G72020	330.405	11.203	1.21431	2.8138e-20	5.83768e-19				AT1G01220	127.707	1.36864	0.342214	6.35099e-05	0.000278585
AT1G65660	330.043	11.2014	1.21283	2.56529e-20	5.44085e-19				AT2G47140	33.4858	1.37043	0.535653	0.0105148	0.0252219
AT1G08830	329.338	11.1984	1.2387	1.56088e-19	2.81535e-18				AT1G10650	275.282	1.37189	0.370999	0.000217453	0.000830874
AT4G10320	325.663	11.1821	1.2118	2.76577e-20	5.77476e-19				AT1G71820	320.244	1.37596	0.355151	0.000106938	0.000440192
AT4G10070	325.666	11.1821	1.21492	3.44961e-20	7.05166e-19				AT5G34850	227.673	1.37668	0.58468	0.0185432	0.0414363
AT5G16450	324.36	11.1764	1.21753	4.32963e-20	8.70141e-19				AT2G42130	24.4219	1.37761	0.527512	0.00901408	0.0219901
ATMG00513	320.369	11.1584	1.25092	4.65508e-19	7.74548e-18				AT4G35520	24.7085	1.37842	0.602215	0.0220845	0.0480416
AT1G62830	319.591	11.1549	1.23099	1.28391e-19	2.36346e-18				AT3G24503	473.222	1.37943	0.422572	0.00109706	0.00348116
AT2G16780	319.162	11.1529	1.227	9.93985e-20	1.85916e-18				AT3G15350	35.9799	1.38865	0.49029	0.0046215	0.0122856
AT1G72970	318.776	11.1514	1.23475	1.69698e-19	3.04447e-18				AT5G48850	37.0116	1.38979	0.51756	0.00724706	0.0182497
AT3G52500	318.647	11.1508	1.22248	7.41147e-20	1.42036e-18				AT2G44660	51.1691	1.39001	0.468482	0.0030066	0.00840447
AT5G17650	314.608	11.1324	1.21978	7.0723e-20	1.36511e-18				AT5G26667	96.9642	1.39137	0.387819	0.000333649	0.00122046
AT5G10130	313.446	11.1271	1.24051	2.97295e-19	5.08053e-18				AT4G17070	70.0502	1.39299	0.41492	0.000787199	0.0025989
AT1G22710	313.151	11.1257	1.2438	3.72248e-19	6.27153e-18				AT4G36440	20.1854	1.39419	0.593377	0.0187943	0.0418805
AT5G27600	309.891	11.1106	1.24846	5.61295e-19	9.29078e-18				AT5G18500	60.6886	1.396	0.4407	0.00153651	0.00469261
AT2G21950	309.882	11.1106	1.24156	3.59003e-19	6.077e-18				AT3G06440	27.2332	1.39648	0.613331	0.0227933	0.0494379
AT1G66240	306.929	11.0966	1.22551	1.36971e-19	2.50848e-18				AT2G39090	28.6726	1.39883	0.491009	0.00438717	0.0117615
AT2G24200	305.948	11.0921	1.22669	1.53376e-19	2.77576e-18				AT5G20820	21.786	1.40033	0.562269	0.0127565	0.0299116
AT1G31650	303.135	11.0788	1.21715	8.84845e-20	1.67216e-18				AT5G04560	31.5203	1.40159	0.513759	0.00636984	0.0163145
AT3G62550	302.786	11.077	2.0761	9.53036e-08	1.8333e-07				AT3G06030	42.2156	1.40417	0.524996	0.00748126	0.0187545
AT5G01320	302.299	11.0745	1.29009	9.13668e-18	1.16179e-16				AT5G20660	45.3215	1.40504	0.530541	0.00808927	0.0200499
AT2G21590	300.746	11.0672	1.22926	2.19365e-19	3.8156e-18				AT4G04930	53.4747	1.40693	0.414454	0.000687109	0.00230444
AT4G02290	300.188	11.0646	1.21713	9.83529e-20	1.84855e-18				AT4G02380	5212.51	1.40736	0.533046	0.00828504	0.0204717
AT1G31200	300.166	11.0645	1.21286	7.33075e-20	1.4074e-18				AT5G05840	27.3946	1.40797	0.592164	0.0174224	0.0392533
AT5G58900	299.887	11.0632	1.22412	1.60011e-19	2.88127e-18				AT3G04730	40.2385	1.4083	0.524365	0.00723728	0.0182299
AT3G51160	297.176	11.0501	1.22356	1.69933e-19	3.04447e-18				AT1G71870	126.18	1.40848	0.426257	0.00095217	0.00307836
AT5G16570	294.958	11.0393	1.22464	1.98111e-19	3.47974e-18				AT3G19100	63.4283	1.4095	0.485226	0.00367461	0.0100753
AT5G49360	293.476	11.0321	1.26305	2.447e-18	3.51086e-17				AT3G47690	31.8413	1.41019	0.535248	0.00842235	0.0207469
AT2G25810	291.188	11.0208	1.25495	1.60825e-18	2.41057e-17				AT3G18830	53.5763	1.4102	0.469339	0.00265888	0.00756013
AT3G26780	290.954	11.0196	1.22696	2.67697e-19	4.61144e-18				AT1G30630	263.805	1.41083	0.347182	4.831e-05	0.000217271
AT1G80070	290.8	11.0188	1.21271	1.0271e-19	1.91369e-18				AT1G29040	28.6596	1.41298	0.510188	0.00561359	0.0145917
AT4G35350	288.66	11.0082	1.22718	2.95649e-19	5.06854e-18				AT5G07720	98.444	1.41366	0.504053	0.00503824	0.0132613
AT5G46030	288.586	11.0076	1.2469	1.06573e-18	1.67459e-17				AT5G05660	64.9813	1.4162	0.495874	0.00429071	0.0115502
AT1G51650	288.529	11.0075	1.22611	2.76758e-19	4.75227e-18				AT5G08580	174.748	1.41772	0.380027	0.000191052	0.00073971
AT1G07230	287.355	11.0016	1.22124	2.0878e-19	3.66116e-18				AT3G12930	52.7713	1.4189	0.615207	0.0210893	0.0461799
AT4G25050	287.097	11.0002	1.23607	5.61844e-19	9.29078e-18				AT1G08780	1799.53	1.41976	0.444245	0.00139402	0.00430536
AT5G45320	286.034	10.995	1.28814	1.39438e-17	1.70828e-16				AT5G66100	59.6759	1.42551	0.468395	0.00233935	0.00675968
AT4G35090	278.738	10.9578	1.24447	1.30631e-18	1.99422e-17				AT5G11980	36.0769	1.42606	0.481549	0.0030624	0.00854304
AT1G59960	278.759	10.9576	1.29596	2.78734e-17	3.23043e-16				AT1G68720	244.833	1.42671	0.399715	0.000357918	0.0012959
AT5G13100	278.111	10.9544	1.21977	2.68912e-19	4.62495e-18				AT1G79810	17.7169	1.42805	0.600637	0.0174273	0.0392533
AT5G07090	276.857	10.9478	1.24407	1.36867e-18	2.08053e-17				AT3G07320	333.261	1.42933	0.369205	0.000108229	0.000445037
AT3G13580	276.023	10.9435	1.21518	2.14347e-19	3.74653e-18				AT3G27010	108.681	1.43016	0.393862	0.000282187	0.00104819
AT1G29930	275.703	10.942	1.24437	1.45414e-18	2.19491e-17				AT3G25560	29.4179	1.43135	0.532306	0.00716744	0.0180815
AT3G06035	275.308	10.9399	1.23127	6.38689e-19	1.04488e-17				AT1G05055	59.8796	1.43247	0.437032	0.00104644	0.00334373
AT2G30860	275.174	10.9392	1.22225	3.55401e-19	6.02554e-18				AT5G56450	85.7035	1.43395	0.438849	0.00108496	0.00344958
AT1G77120	271.804	10.9212	1.95922	2.48561e-08	5.20267e-08				AT1G63940	108.281	1.43535	0.381124	0.000165816	0.000649598
AT2G21110	270.963	10.9167	1.28828	2.37459e-17	2.78515e-16				AT3G61150	26.1757	1.43541	0.539504	0.00779991	0.0194279
AT1G65070	270.939	10.9166	1.22306	4.43023e-19	7.39429e-18				AT5G04620	20.6432	1.44565	0.589638	0.0142162	0.0328767
AT4G10040	270.563	10.9146	1.21998	3.66955e-19	6.20182e-18				AT1G75760	176.966	1.44596	0.430717	0.000787611	0.0025989
AT5G59530	269.397	10.9083	1.26848	8.00908e-18	1.03309e-16				AT3G12050	960.733	1.45033	0.375038	0.000110115	0.000451564
AT5G45775	266.37	10.8921	1.21428	2.96419e-19	5.07364e-18				AT2G31400	184.138	1.45047	0.342275	2.25792e-05	0.000109775
AT3G12780	264.955	10.8846	1.22595	6.77601e-19	1.10182e-17				AT4G18240	30.5927	1.45184	0.551619	0.00848947	0.0208962
AT1G50010	264.81	10.8838	1.25045	3.20736e-18	4.46451e-17				AT3G03900	120.528	1.45611	0.415393	0.000455942	0.0016013
AT1G60950	263.166	10.8748	1.26884	1.02848e-17	1.2955e-16				AT3G15190	107.904	1.45707	0.496084	0.00331242	0.00915789
AT4G12520	263.034	10.8741	1.30615	8.41274e-17	8.79976e-16				AT5G14780	512.331	1.4591	0.332982	1.17635e-05	6.15211e-05
AT1G20190	262.711	10.8722	1.21235	3.02264e-19	5.14904e-18				AT5G48370	47.9438	1.45941	0.478999	0.00231303	0.00669369
AT5G56600	261.28	10.8644	1.23113	1.09712e-18	1.71888e-17				AT4G36400	24.7217	1.45947	0.60537	0.0159145	0.0362455
AT1G34430	261.009	10.8629	1.216	4.13483e-19	6.94444e-18				AT5G15860	49.807	1.46141	0.428449	0.000647413	0.00218581
AT3G25110	258.845	10.8509	1.21967	5.76078e-19	9.51148e-18				AT5G66360	57.1014	1.46336	0.525332	0.00534299	0.0139639
AT3G17100	254.508	10.8266	1.23082	1.41487e-18	2.13864e-17				AT1G56300	232.92	1.46389	0.636226	0.0213979	0.0467191
AT5G07860	253.422	10.8203	1.22989	1.3952e-18	2.11189e-17				AT1G02816	152.473	1.46455	0.563828	0.00938997	0.0228086
AT2G34510	250.117	10.8013	1.23443	2.13291e-18	3.09748e-17				AT4G08550	82.3744	1.46483	0.436665	0.000794806	0.00261899
AT1G29670	249.468	10.7976	1.2152	6.3668e-19	1.04318e-17				AT5G12470	254.066	1.46493	0.349007	2.69952e-05	0.000129023
AT3G26100	246.2	10.7787	1.2315	2.08748e-18	3.04801e-17				AT5G23720	39.8463	1.46561	0.462443	0.00152813	0.00467297
AT1G11860	245.251	10.773	1.21413	7.12057e-19	1.15261e-17				AT3G19990	1481.21	1.46582	0.299392	9.78046e-07	6.55352e-06
AT2G36290	244.256	10.7672	1.22141	1.19271e-18	1.84039e-17				AT1G33110	123.626	1.46651	0.40075	0.000252799	0.00095005
AT1G31817	244.239	10.7668	1.26263	1.498e-17	1.82067e-16				AT4G02030	60.7561	1.46782	0.393256	0.000189598	0.000734971
AT3G51240	243.377	10.762	1.35148	1.6775e-15	1.37637e-14				AT1G60870	129.436	1.46794	0.559166	0.00865914	0.0212539
AT1G61720	242.485	10.7566	1.21387	7.89751e-19	1.27453e-17				AT5G45930	196.738	1.46849	0.419995	0.000471494	0.00164808
AT1G66340	239.77	10.7403	1.21415	9.0775e-19	1.4454e-17				AT5G14285	29.0468	1.46961	0.566026	0.00942167	0.0228798
AT4G24620	239.683	10.74	1.21794	1.16361e-18	1.81246e-17				AT1G05720	49.4922	1.47071	0.460368	0.00140003	0.00431975
AT3G11660	238.517	10.7329	1.25143	9.77616e-18	1.23433e-16				AT1G31800	33.0293	1.47084	0.615522	0.0168674	0.0381353
AT5G25610	237.068	10.724	1.25663	1.41425e-17	1.73064e-16				AT2G46000	85.0429	1.47089	0.415872	0.000404867	0.00144357
AT4G30810	236.319	10.7196	1.22578	2.22737e-18	3.22158e-17				AT2G46090	56.811	1.47175	0.540699	0.00648982	0.0165909
AT2G01720	236.244	10.719	1.21574	1.17732e-18	1.82851e-17				AT1G63370	28.7295	1.47404	0.594835	0.0132097	0.0308688
AT4G39660	236.267	10.719	1.231	3.10512e-18	4.34474e-17				AT2G33350	31.9527	1.47439	0.601054	0.0141667	0.0327701
AT3G63010	235.685	10.7155	1.87491	1.09571e-08	2.4341e-08				AT1G07650	18.5359	1.47545	0.641189	0.0213847	0.0467096
AT4G32820	235.515	10.7144	1.22216	1.83765e-18	2.71648e-17				AT5G42080	145.202	1.47591	0.386893	0.000136309	0.000547862
AT4G28440	234.531	10.7083	1.23414	4.07325e-18	5.53343e-17				AT2G25180	41.3641	1.47825	0.448979	0.00099312	0.00319676
AT1G12910	234.333	10.7073	1.21948	1.63078e-18	2.44093e-17				AT5G24800	65.9746	1.47985	0.632059	0.0192159	0.0426931
AT3G08943	233.383	10.7013	1.2328	3.94085e-18	5.40143e-17				AT3G21690	26.0486	1.48096	0.608742	0.0149816	0.0344312
AT2G02040	232.542	10.6963	1.22075	1.916e-18	2.81678e-17				AT5G20080	107.509	1.48105	0.417215	0.000385466	0.00138261
AT3G22980	232.386	10.6952	1.22866	3.18042e-18	4.44431e-17				AT2G26070	81.6915	1.48771	0.511679	0.0036432	0.00999485
AT5G59890	232.182	10.694	1.23206	3.96405e-18	5.41772e-17				AT4G09510	150.117	1.48888	0.345518	1.63897e-05	8.26109e-05
AT5G48580	230.991	10.6866	1.21731	1.65041e-18	2.46688e-17				AT1G12200	35.4263	1.48983	0.535032	0.00536004	0.0140008
AT4G28310	230.174	10.6816	1.26256	2.66716e-17	3.10119e-16				AT3G13772	435.096	1.49133	0.298441	5.82066e-07	4.08552e-06
AT3G56490	230.018	10.6805	1.22444	2.71484e-18	3.85392e-17				AT1G61790	81.1347	1.49223	0.575536	0.00952082	0.0230914
AT4G20140	228.676	10.672	1.21682	1.78006e-18	2.63862e-17				AT4G11090	24.6358	1.49402	0.541709	0.00581615	0.0150611
AT5G56760	228.09	10.6685	1.22407	2.89406e-18	4.076e-17				AT3G09690	45.2619	1.49793	0.432309	0.000530345	0.00182784
AT5G45860	227.568	10.6649	1.23848	7.22187e-18	9.40596e-17				AT4G02600	25.4641	1.49828	0.543342	0.00582404	0.0150734
AT5G54140	226.467	10.6581	1.22449	3.20077e-18	4.46113e-17				AT1G02260	76.2788	1.49995	0.394813	0.000145203	0.000578763
AT2G27710	226.327	10.6572	1.25145	1.65344e-17	1.99155e-16				AT5G64860	76.1503	1.50148	0.472897	0.00149798	0.004591
AT2G29960	226.15	10.6561	1.21802	2.15749e-18	3.12895e-17				AT1G05520	126.68	1.5028	0.466881	0.00128727	0.00400789
AT3G05590	225.88	10.6544	1.21882	2.29864e-18	3.32019e-17				AT5G42200	94.3813	1.50296	0.623754	0.0159728	0.0363439
AT5G62670	225.723	10.6535	1.25137	1.68855e-17	2.02656e-16				AT1G16360	43.3418	1.50312	0.531644	0.00469424	0.0124583
AT4G12300	225.633	10.6525	1.23275	5.56058e-18	7.38566e-17				AT5G09850	25.9538	1.50489	0.566806	0.00792983	0.0197155
AT5G21930	224.52	10.6457	1.25573	2.2978e-17	2.70395e-16				AT2G41350	52.4205	1.50491	0.490685	0.00216247	0.00633051
AT2G03440	223.53	10.6392	1.22347	3.43955e-18	4.763e-17				AT5G16570	398.67	1.50526	0.447597	0.000771044	0.00255295
AT3G52580	222.818	10.6345	1.21914	2.71056e-18	3.85392e-17				AT1G01200	165.159	1.50632	0.623562	0.0157064	0.0358652
AT2G24940	222.721	10.6341	1.218	2.52953e-18	3.62442e-17				AT5G05970	17.6957	1.50706	0.628918	0.0165627	0.0374995
AT2G16800	222.569	10.633	1.22945	5.21495e-18	6.9524e-17				AT1G22170	31.4146	1.51278	0.484997	0.00181376	0.00542715
AT1G79560	222.423	10.6321	1.21911	2.75131e-18	3.90054e-17				AT1G01110	64.0207	1.51494	0.53028	0.00427852	0.011527
AT4G35300	222.35	10.6316	1.23031	5.55083e-18	7.38184e-17				AT3G53030	39.2835	1.51692	0.46549	0.00111904	0.00353803
AT5G57090	222.294	10.6313	1.24783	1.59807e-17	1.93572e-16				AT5G09220	21.2861	1.51801	0.59425	0.0106339	0.0254645
AT5G58430	221.63	10.6268	1.21647	2.42074e-18	3.47782e-17				AT5G58110	174.769	1.51936	0.387341	8.76235e-05	0.000370807
AT1G08250	221.52	10.6263	1.26244	3.85264e-17	4.33401e-16				AT3G29185	29.1998	1.5223	0.613782	0.0131307	0.0306975
AT1G78270	221.258	10.6244	1.21393	2.09505e-18	3.05076e-17				AT2G39970	30.2762	1.52322	0.590619	0.00990786	0.0239265
AT3G23000	218.998	10.6094	1.24277	1.3786e-17	1.69281e-16				AT4G29890	30.0818	1.52594	0.53612	0.00442357	0.0118513
AT3G04840	218.138	10.604	1.21494	2.59189e-18	3.70389e-17				AT4G16130	372.972	1.52733	0.389459	8.79405e-05	0.000371745
AT1G15910	218.083	10.6038	1.23419	8.56959e-18	1.09879e-16				AT5G64030	35.0041	1.5291	0.527543	0.00374923	0.0102448
AT1G64110	217.638	10.6005	1.26471	5.21305e-17	5.71465e-16				AT5G48930	46.7941	1.52986	0.520949	0.00331738	0.00916121
AT5G13640	217.5	10.5999	1.2612	4.29342e-17	4.78473e-16				AT4G29870	483.155	1.53064	0.390484	8.86019e-05	0.000373466
AT2G40830	216.594	10.5938	1.21742	3.2664e-18	4.53493e-17				AT4G18480	276.139	1.53099	0.426834	0.000334681	0.00122336
AT5G35840	216.387	10.5925	1.24507	1.776e-17	2.11778e-16				AT5G03470	53.4306	1.53276	0.441685	0.000519967	0.00179724
AT3G10410	215.052	10.5834	1.21927	3.95187e-18	5.40962e-17				AT3G07190	39.1833	1.53359	0.583269	0.00855599	0.0210437
AT4G00100	214.012	10.5764	1.22593	6.28648e-18	8.25784e-17				AT2G19950	49.019	1.53442	0.483729	0.0015136	0.00463443
AT4G08460	213.57	10.5733	1.21763	3.83618e-18	5.27143e-17				AT2G01140	1712.73	1.5346	0.390431	8.47619e-05	0.000360353
AT5G03300	213.129	10.5705	1.22724	7.10486e-18	9.28738e-17				AT2G32630	30.0316	1.53714	0.606968	0.0113254	0.0269977
AT5G42140	213.096	10.5701	1.21805	4.03199e-18	5.48433e-17				AT1G34350	84.4579	1.53733	0.432663	0.000380599	0.00136822
AT5G58090	212.755	10.5679	1.21904	4.35725e-18	5.88201e-17				AT4G36590	42.9371	1.53799	0.598911	0.0102294	0.0246234
AT4G12800	212.363	10.5655	1.27034	9.02019e-17	9.32268e-16				AT5G54500	85.9804	1.53848	0.423339	0.000278879	0.00103791
AT5G21090	212.385	10.5654	1.21326	3.08472e-18	4.32748e-17				AT5G17010	138.758	1.53923	0.360026	1.90857e-05	9.46595e-05
AT3G23890	211.287	10.558	1.29755	4.05448e-16	3.7254e-15				AT1G77350	111.738	1.54056	0.45491	0.000707862	0.00236578
AT5G62680	211.302	10.5578	1.23512	1.25213e-17	1.54636e-16				AT5G09360	101.682	1.54183	0.513009	0.00265178	0.00754665
AT2G19570	210.737	10.5542	1.2292	8.98399e-18	1.14373e-16				AT1G50240	73.0437	1.54282	0.532364	0.00375482	0.0102571
AT1G33390	209.538	10.5458	1.21738	4.60633e-18	6.19488e-17				AT3G61530	738.219	1.54395	0.488132	0.00156168	0.00476341
AT5G22650	209.325	10.5444	1.23256	1.17979e-17	1.46885e-16				AT4G19180	47.6835	1.54416	0.479361	0.00127613	0.00397838
AT3G16640	209.236	10.5438	1.25077	3.46122e-17	3.93911e-16				AT5G62180	71.6481	1.54687	0.542213	0.00433246	0.0116457
AT4G02320	208.454	10.5386	1.23119	1.13181e-17	1.4124e-16				AT1G18335	30.5003	1.54692	0.54541	0.0045647	0.0121683
AT3G07320	208.243	10.5372	1.22638	8.54131e-18	1.09648e-16				AT3G05970	20.42	1.54719	0.619486	0.0125056	0.0294023
AT2G43370	207.682	10.5332	1.22972	1.07554e-17	1.34688e-16				AT4G34200	58.0601	1.54763	0.512394	0.00252447	0.00722718
AT5G20180	207.167	10.5294	1.22605	8.84158e-18	1.12827e-16				AT5G55710	48.8252	1.54784	0.557774	0.00551979	0.0143829
AT4G23650	207.033	10.5286	1.21604	4.79623e-18	6.43415e-17				AT1G22540	55.9341	1.5505	0.461783	0.000786094	0.00259722
AT4G02580	206.293	10.5235	1.21945	6.15091e-18	8.10953e-17				AT1G27770	110.644	1.55151	0.592843	0.00886904	0.0216969
AT1G69870	206.101	10.5223	1.26491	8.90231e-17	9.22197e-16				AT2G20260	67.0613	1.5531	0.549504	0.00470783	0.012484
AT5G03455	205.257	10.5161	1.22077	7.03766e-18	9.21076e-17				AT3G61780	57.342	1.55348	0.491308	0.00156734	0.00477764
AT4G13580	204.932	10.5138	1.21735	5.7899e-18	7.68075e-17				AT5G09890	106.295	1.55501	0.365926	2.14226e-05	0.000104789
AT2G29900	204.894	10.5136	1.23223	1.43611e-17	1.75539e-16				AT1G53270	322.49	1.55511	0.602127	0.00980303	0.023704
AT3G58730	204.861	10.5132	1.21757	5.89486e-18	7.81032e-17				AT4G01220	111.918	1.55651	0.38444	5.14897e-05	0.000230062
AT3G19650	204.61	10.5118	1.24961	4.02953e-17	4.5188e-16				AT1G31230	32.2458	1.56288	0.648714	0.0159877	0.0363605
AT3G18410	204.21	10.5088	1.23236	1.49688e-17	1.82067e-16				AT1G26850	751.533	1.56601	0.308891	3.98291e-07	2.91271e-06
AT4G14100	204.024	10.5076	1.24185	2.64427e-17	3.0779e-16				AT1G31280	83.6434	1.56943	0.467737	0.000792618	0.00261357
AT4G22880	203.624	10.5046	1.9487	7.02356e-08	1.37574e-07				AT3G48200	33.8526	1.57	0.591933	0.00799377	0.0198542
AT1G62660	203.556	10.5043	1.2475	3.75426e-17	4.23222e-16				AT4G16340	193.293	1.5716	0.463241	0.000692297	0.00232022
AT1G19000	203.443	10.5031	1.25073	4.55826e-17	5.05887e-16				AT2G21190	107.232	1.57332	0.404265	9.94985e-05	0.000412515
AT3G03980	200.811	10.4845	1.21563	6.42567e-18	8.42006e-17				AT1G47530	51.949	1.57355	0.453298	0.00051787	0.00179257
AT2G42310	200.434	10.482	1.23055	1.62124e-17	1.95883e-16				AT1G53840	263.224	1.57427	0.50075	0.00166751	0.00504774
AT2G34590	198.878	10.4706	1.22556	1.30263e-17	1.60136e-16				AT4G13510	30.5409	1.57451	0.600725	0.00876658	0.0214791
AT4G25980	198.767	10.47	1.24487	4.08236e-17	4.57327e-16				AT1G71210	57.8333	1.5753	0.410767	0.000125559	0.000509551
AT5G03810	198.211	10.466	1.25196	6.28851e-17	6.74883e-16				AT3G01490	114.171	1.5771	0.442622	0.00036654	0.00132362
AT3G16520	198.005	10.4643	1.21983	9.60897e-18	1.21608e-16				AT3G09830	43.3786	1.57716	0.507844	0.00189894	0.0056381
AT1G53270	197.65	10.4615	1.22132	1.07369e-17	1.34613e-16				AT2G42320	34.4904	1.57899	0.473108	0.000845394	0.00277142
AT3G22060	197.43	10.46	1.96317	9.92347e-08	1.90346e-07				AT4G10320	483.495	1.57981	0.405199	9.66488e-05	0.000401915
AT5G23110	196.732	10.4551	1.22254	1.21043e-17	1.50315e-16				AT4G22070	41.6483	1.57988	0.659105	0.0165297	0.0374423
AT3G14660	196.735	10.455	1.21677	8.51301e-18	1.09415e-16				AT4G37340	1288.06	1.58356	0.34645	4.85796e-06	2.76503e-05
AT5G59240	195.825	10.4484	1.21742	9.29283e-18	1.17746e-16				AT3G47470	102.662	1.58365	0.579365	0.00626805	0.0160839
AT1G50200	194.666	10.4397	1.2137	7.86069e-18	1.01762e-16				AT1G21370	35.1949	1.5857	0.54456	0.00359245	0.00986407
AT1G12520	192.418	10.4231	1.22586	1.85184e-17	2.19845e-16				AT3G06510	77.9544	1.58638	0.486775	0.00111822	0.00353661
AT2G41990	192.354	10.4225	1.21821	1.17298e-17	1.46208e-16				AT2G35450	15.7532	1.58745	0.627421	0.0114022	0.0271606
AT4G12290	192.081	10.4202	1.29273	7.59159e-16	6.65086e-15				AT1G48580	87.5128	1.58761	0.436058	0.000271759	0.00101477
AT3G55420	189.827	10.4036	1.22843	2.47438e-17	2.89289e-16				AT3G24820	24.7248	1.58859	0.540877	0.00331332	0.00915789
AT4G05390	188.72	10.3948	1.2188	1.47949e-17	1.80431e-16				AT4G13930	98.617	1.59101	0.437011	0.000271924	0.00101477
AT2G37540	188.655	10.3947	1.22746	2.48765e-17	2.90505e-16				AT3G44830	88.3426	1.5926	0.592593	0.00719862	0.0181423
AT1G05260	188.168	10.3909	1.25384	1.15862e-16	1.16864e-15				AT3G60740	154.325	1.59276	0.436688	0.000264946	0.000992978
AT5G43970	186.556	10.3782	1.22055	1.84882e-17	2.19729e-16				AT4G30825	35.0706	1.59318	0.541099	0.00323645	0.00897125
AT2G34470	186.461	10.3778	1.24573	8.03674e-17	8.43111e-16				AT3G21470	20.1076	1.59342	0.575237	0.00560512	0.0145768
AT5G42190	186.323	10.3766	1.21679	1.49097e-17	1.81624e-16				AT1G13020	158.88	1.594	0.364433	1.22032e-05	6.3475e-05
AT4G24670	186.014	10.3744	1.2414	6.43549e-17	6.8859e-16				AT3G14930	180.865	1.59446	0.361502	1.03052e-05	5.45485e-05
AT3G16370	185.673	10.3716	1.22092	1.97992e-17	2.34531e-16				AT1G59960	360.933	1.59635	0.456389	0.000469123	0.00164039
AT3G60290	185.555	10.3708	1.23735	5.22729e-17	5.72441e-16				AT3G28460	39.8119	1.59995	0.502038	0.001438	0.00441988
AT5G48485	185.444	10.3696	1.27005	3.22224e-16	3.01755e-15				AT1G68400	64.4625	1.60051	0.467314	0.000614967	0.0020836
AT2G04780	185.322	10.369	1.26204	2.1029e-16	2.03502e-15				AT2G25290	108.531	1.60235	0.45345	0.000409818	0.00145797
AT3G46740	184.456	10.362	1.21539	1.52016e-17	1.84551e-16				AT5G17230	40.1766	1.60427	0.55689	0.003967	0.0107815
AT4G38660	184.164	10.3599	1.22692	3.07202e-17	3.52232e-16				AT2G47390	149.055	1.60624	0.547125	0.00332716	0.00918557
AT1G35780	183.865	10.3574	1.2203	2.10986e-17	2.49372e-16				AT2G27230	18.5873	1.60857	0.663183	0.0152861	0.0350387
AT1G76850	182.687	10.3481	1.2207	2.30577e-17	2.70739e-16				AT5G40010	14.0471	1.60869	0.700674	0.0216808	0.0472813
AT3G62810	181.796	10.341	1.21455	1.67641e-17	2.01696e-16				AT3G09990	31.2696	1.60892	0.67892	0.0177965	0.039991
AT3G02780	181.37	10.3377	1.2271	3.6236e-17	4.09352e-16				AT4G25450	24.46	1.61193	0.54466	0.00308128	0.00859073
AT3G28200	181.149	10.3361	1.24678	1.13013e-16	1.14205e-15				AT5G09650	111.319	1.6136	0.368159	1.17125e-05	6.1288e-05
AT5G08565	181.174	10.3359	1.22688	3.62111e-17	4.09352e-16				AT2G21430	116.016	1.61602	0.502946	0.00131304	0.00407966
AT3G05100	180.393	10.3297	1.24241	9.2332e-17	9.5188e-16				AT5G40250	40.5533	1.61621	0.562072	0.00403442	0.0109338
AT5G15870	178.462	10.3142	1.22099	2.97795e-17	3.42544e-16				AT5G39510	17.2842	1.61622	0.606698	0.00772262	0.0192754
AT1G30630	177.594	10.3072	1.2156	2.2683e-17	2.67216e-16				AT1G64790	888.229	1.61629	0.581453	0.00544032	0.014199
AT5G19140	177.018	10.3024	1.30322	2.67309e-15	2.08183e-14				AT2G19160	35.2355	1.61663	0.4748	0.000661972	0.00222948
AT2G44620	176.904	10.3019	1.24217	1.09989e-16	1.11557e-15				AT1G73660	57.6455	1.61664	0.460586	0.000448175	0.00157633
AT3G09820	176.697	10.3	1.23069	5.7942e-17	6.25587e-16				AT2G06005	29.7139	1.61888	0.503427	0.0013012	0.00404735
AT3G24040	176.653	10.2998	1.22593	4.40465e-17	4.9036e-16				AT2G42310	254.119	1.62041	0.586388	0.00572062	0.0148337
AT5G66010	176.105	10.2951	1.21766	2.79409e-17	3.23475e-16				AT5G13300	77.0251	1.62292	0.445774	0.000271917	0.00101477
AT2G32100	175.826	10.2926	1.27413	6.57519e-16	5.83181e-15				AT5G67100	56.6918	1.6237	0.466723	0.000503399	0.00174689
AT1G53840	175.755	10.292	1.25458	2.33371e-16	2.24569e-15				AT1G01470	45.3739	1.62444	0.537199	0.00249526	0.00715849
AT5G14060	174.799	10.2845	1.21434	2.4714e-17	2.89289e-16				AT4G27430	50.7162	1.62511	0.461401	0.000428111	0.00151276
AT1G43670	174.306	10.2805	1.23488	8.42723e-17	8.80633e-16				AT1G52340	257.177	1.62571	0.62021	0.00876146	0.0214721
AT1G48760	174.171	10.2791	1.22088	3.78454e-17	4.26187e-16				AT5G61240	42.3579	1.6258	0.445942	0.0002666	0.000998697
AT5G60920	173.872	10.2769	1.22781	5.75507e-17	6.22615e-16				AT1G25480	27.6785	1.62685	0.531608	0.00221161	0.00644881
AT5G19760	173.566	10.274	1.22378	4.64684e-17	5.14654e-16				AT2G19760	1233.49	1.62851	0.33459	1.13205e-06	7.44515e-06
AT3G13920	173.479	10.2735	1.23563	9.22162e-17	9.516e-16				AT5G03300	311.899	1.62952	0.334001	1.06735e-06	7.06319e-06
AT1G04410	173.267	10.2718	1.23856	1.10081e-16	1.11557e-15				AT5G56610	17.7356	1.63022	0.605811	0.00712442	0.0179881
AT5G56030	172.522	10.2653	1.27786	9.49645e-16	8.14676e-15				AT2G45400	142.27	1.6309	0.388526	2.69666e-05	0.000128951
AT1G26820	172.277	10.2637	1.24035	1.28675e-16	1.28699e-15				AT4G28100	78.8046	1.6332	0.532886	0.00217803	0.00636441
AT4G38580	172.099	10.2621	1.22049	4.1651e-17	4.66109e-16				AT1G55265	44.3895	1.63392	0.569933	0.00414563	0.0112067
AT4G28390	171.814	10.2598	1.22744	6.34204e-17	6.79269e-16				AT5G02500	22222.5	1.63464	0.471609	0.000528086	0.00182137
AT5G14610	171.071	10.2535	1.22614	6.14259e-17	6.60544e-16				AT2G31670	115.02	1.6351	0.409913	6.63795e-05	0.000290112
AT1G52740	170.786	10.2509	1.21618	3.49391e-17	3.9637e-16				AT4G16780	141.836	1.63528	0.401564	4.65569e-05	0.000209976
AT3G05500	170.391	10.2475	1.21614	3.56981e-17	4.04126e-16				AT5G55180	78.8678	1.63713	0.449841	0.000273316	0.00101957
AT5G15750	170.271	10.2463	1.23286	9.48719e-17	9.75254e-16				AT1G21410	72.2506	1.63759	0.445227	0.000234967	0.000891054
AT1G64280	170.165	10.2457	1.21468	3.31492e-17	3.77662e-16				AT3G02510	173.587	1.64114	0.370787	9.59493e-06	5.10985e-05
AT1G47200	170.116	10.2451	1.22258	5.2976e-17	5.78355e-16				AT1G02860	128.909	1.64158	0.670491	0.0143522	0.0331593
AT1G80230	169.995	10.2442	1.21413	3.24263e-17	3.70212e-16				AT2G20870	51.8498	1.64246	0.678972	0.0155617	0.035577
AT1G48480	169.918	10.2437	1.22125	4.94922e-17	5.4477e-16				AT1G78160	29.7523	1.64283	0.499414	0.00100358	0.00322718
AT2G36000	169.641	10.2413	1.22037	4.78035e-17	5.28349e-16				AT5G63950	19.4263	1.64436	0.696144	0.0181715	0.0407384
AT5G12470	169.411	10.2394	1.22195	5.31322e-17	5.78892e-16				AT4G32910	196.416	1.64784	0.385794	1.94341e-05	9.60895e-05
AT1G67940	168.786	10.2338	1.2183	4.46172e-17	4.95686e-16				AT4G18750	48.6862	1.64862	0.493225	0.00083016	0.00272613
AT4G30220	168.583	10.2319	1.28846	2.00249e-15	1.60979e-14				AT5G05280	15.1372	1.64883	0.681404	0.0155312	0.0355243
AT5G23540	167.821	10.2254	1.2305	9.57006e-17	9.82832e-16				AT1G68300	96.2033	1.64921	0.511379	0.00125965	0.00393339
AT2G47710	166.782	10.2166	1.21988	5.51923e-17	5.98307e-16				AT5G65260	162.892	1.64932	0.482606	0.000631934	0.00213731
AT1G71780	166.502	10.214	1.24508	2.33525e-16	2.24569e-15				AT2G30390	39.0913	1.65361	0.639033	0.00966264	0.0234058
AT1G51745	166.355	10.213	1.22426	7.29449e-17	7.73408e-16				AT3G49800	40.2705	1.6547	0.649858	0.0108886	0.0260404
AT5G64550	164.108	10.1935	1.21907	6.18422e-17	6.64354e-16				AT1G74740	22.8895	1.6554	0.593858	0.00531117	0.0139035
AT5G15140	163.858	10.1911	1.22497	8.8333e-17	9.16818e-16				AT5G17650	367.353	1.65716	0.419073	7.6744e-05	0.000328971
AT2G31810	163.679	10.1894	1.22106	7.13717e-17	7.58377e-16				AT3G60260	35.0608	1.65779	0.511482	0.00119047	0.00374046
AT5G09970	162.658	10.1808	1.30693	6.70821e-15	4.83495e-14				AT5G49460	453.889	1.65971	0.425663	9.65391e-05	0.000401744
AT5G61640	162.704	10.1808	1.22937	1.21817e-16	1.22068e-15				AT1G59950	31.0509	1.66113	0.53282	0.00182321	0.00545201
AT4G15080	162.627	10.1802	1.21477	5.27654e-17	5.77246e-16				AT5G41950	96.8583	1.66169	0.453932	0.000251559	0.000945937
AT3G10950	162.368	10.1782	1.23779	1.98632e-16	1.92393e-15				AT5G49700	12.9556	1.66321	0.674115	0.0136153	0.0316547
AT5G65270	162.332	10.1776	1.21448	5.28241e-17	5.773e-16				AT2G42610	18.7296	1.6646	0.711929	0.0193796	0.042995
AT2G30970	161.927	10.1741	1.21762	6.50343e-17	6.95167e-16				AT3G17950	47.2056	1.66488	0.494359	0.000757831	0.00251701
AT5G08290	161.67	10.1716	1.22664	1.11153e-16	1.12537e-15				AT1G15910	483.565	1.66526	0.477185	0.000483469	0.00168565
AT1G72180	161.525	10.1707	1.22655	1.11298e-16	1.12578e-15				AT5G50950	28.9264	1.67095	0.655163	0.0107588	0.0257493
AT5G06160	161.428	10.1695	1.22171	8.50638e-17	8.8804e-16				AT4G33080	44.9721	1.6721	0.547994	0.0022784	0.00661143
AT1G03150	161.357	10.1688	1.21884	7.23821e-17	7.68353e-16				AT4G34860	95.0076	1.67361	0.473869	0.000412743	0.00146729
AT3G14900	161.001	10.166	1.22347	9.63988e-17	9.89055e-16				AT4G12460	63.7705	1.67449	0.405879	3.69778e-05	0.000172025
AT4G02340	159.858	10.1555	1.21818	7.64223e-17	8.06455e-16				AT4G20060	75.8105	1.67465	0.500178	0.000813637	0.00267461
AT4G27480	159.63	10.1537	1.28156	2.31992e-15	1.83069e-14				AT4G16120	84.4524	1.67567	0.456142	0.000239174	0.00090451
AT4G16660	158.433	10.1426	1.22267	1.08228e-16	1.102e-15				AT1G79850	186.6	1.67626	0.521642	0.00131158	0.00407698
AT5G06850	158.281	10.141	1.22062	9.72737e-17	9.95665e-16				AT2G31200	429.445	1.67786	0.450404	0.000195128	0.000753593
AT4G08950	158.242	10.1406	1.25174	5.44273e-16	4.88389e-15				AT5G59540	22.8148	1.67846	0.682094	0.0138648	0.0321595
AT4G19040	157.385	10.1333	1.24192	3.36897e-16	3.13308e-15				AT2G45300	87.1632	1.67886	0.38822	1.52883e-05	7.77532e-05
AT1G06870	157.329	10.1327	1.22875	1.63289e-16	1.60185e-15				AT4G23650	295.711	1.68554	0.362593	3.34256e-06	1.98364e-05
AT2G25310	157.363	10.1326	1.23542	2.36989e-16	2.27493e-15				AT3G11130	200.932	1.68555	0.457301	0.000227922	0.000867422
AT4G11240	157.219	10.1313	1.24895	4.9866e-16	4.50094e-15				AT5G13690	19.2028	1.68638	0.581389	0.0037245	0.0101888
AT1G19910	156.924	10.1288	1.21594	8.08439e-17	8.46456e-16				AT1G18270	222.208	1.68668	0.452779	0.000195187	0.000753593
AT1G23750	156.826	10.1279	1.21491	7.66417e-17	8.07975e-16				AT1G13950	55.6303	1.68688	0.736888	0.0220682	0.0480169
AT5G56350	156.525	10.1249	1.24439	4.07148e-16	3.73463e-15				AT5G15410	41.0536	1.68707	0.477877	0.000415027	0.00147487
AT1G75760	156.405	10.124	1.239	3.05676e-16	2.8701e-15				AT5G37830	16.5218	1.68838	0.630048	0.00736746	0.0185189
AT2G20420	156.357	10.1236	1.21501	7.94011e-17	8.33789e-16				AT3G08530	49.4643	1.68917	0.467698	0.000304237	0.00112352
AT1G80080	155.917	10.1193	1.22445	1.40428e-16	1.39286e-15				AT1G04980	155.882	1.68985	0.383624	1.05793e-05	5.58761e-05
AT1G25570	155.418	10.1151	1.22477	1.47233e-16	1.45364e-15				AT5G16040	330.635	1.69198	0.36448	3.44734e-06	2.04204e-05
AT1G03860	154.984	10.1106	1.24635	4.97297e-16	4.49242e-15				AT3G26590	23.7204	1.6925	0.562975	0.00264409	0.007527
AT1G80750	154.939	10.1104	1.21507	8.73475e-17	9.07467e-16				AT3G54010	35.65	1.6945	0.548673	0.0020126	0.00592972
AT4G21580	154.752	10.1087	1.21453	8.56781e-17	8.92716e-16				AT2G27830	140.252	1.69517	0.519462	0.00110112	0.00349066
AT1G52540	154.738	10.1085	1.2236	1.4413e-16	1.42562e-15				AT5G25220	41.4211	1.69809	0.451411	0.000168734	0.000660221
AT4G12910	154.037	10.1023	1.24211	4.18204e-16	3.83276e-15				AT3G19330	44.9234	1.69842	0.600215	0.00465934	0.0123759
AT2G36130	154.047	10.1019	1.22378	1.52362e-16	1.50151e-15				AT4G10640	26.2609	1.70024	0.632171	0.0071553	0.0180566
AT5G05980	153.863	10.1005	1.21912	1.1808e-16	1.18544e-15				AT1G48320	23.9846	1.70258	0.651661	0.00898357	0.0219436
AT1G47830	153.643	10.0982	1.2334	2.67162e-16	2.53061e-15				AT1G76850	273.783	1.70274	0.331296	2.7528e-07	2.08293e-06
AT4G16180	153.503	10.0972	1.22344	1.54352e-16	1.51973e-15				AT4G16180	186.412	1.70573	0.430595	7.45344e-05	0.000321365
AT1G65349	153.451	10.0964	1.28684	4.29872e-15	3.2443e-14				AT5G66120	119.827	1.70894	0.415826	3.96074e-05	0.000182228
AT4G37550	152.264	10.0855	1.29046	5.47569e-15	4.02225e-14				AT5G23280	88.01	1.70929	0.528575	0.00122171	0.00382716
AT4G34480	152.213	10.085	1.25044	7.31257e-16	6.43794e-15				AT4G18810	36.9585	1.7099	0.647302	0.00825184	0.0204001
AT5G08640	152.044	10.0834	1.2705	2.07841e-15	1.66459e-14				AT3G04340	262.129	1.7107	0.44639	0.000126945	0.000514099
AT2G16950	151.796	10.0807	1.21962	1.3922e-16	1.38215e-15				AT3G07410	188.482	1.71177	0.496679	0.00056803	0.00194239
AT2G40890	151.575	10.0785	1.24769	6.59848e-16	5.84764e-15				AT3G09820	264.859	1.71237	0.364467	2.62346e-06	1.59333e-05
AT1G70370	150.912	10.0724	1.21804	1.34646e-16	1.34047e-15				AT1G33810	269.653	1.71336	0.424034	5.33098e-05	0.000237532
AT5G47720	150.659	10.0698	1.24029	4.70545e-16	4.27726e-15				AT5G12900	53.5649	1.71443	0.525452	0.00110326	0.00349505
AT3G18070	150.508	10.0688	1.2459	6.39566e-16	5.68668e-15				AT3G05390	24.5914	1.71623	0.614733	0.00524105	0.0137424
AT3G56640	150.139	10.0648	1.22789	2.46836e-16	2.35261e-15				AT3G14920	14.6228	1.71771	0.756158	0.0231087	0.0499865
AT4G24210	150.116	10.0647	1.21637	1.29156e-16	1.2906e-15				AT2G19580	167.972	1.71841	0.533005	0.00126411	0.00394602
AT5G44170	149.768	10.0616	1.23367	3.46968e-16	3.21393e-15				AT5G16910	110.559	1.72028	0.535422	0.00131385	0.00408008
AT4G38440	149.758	10.0615	1.21719	1.38379e-16	1.37507e-15				AT5G13710	145.242	1.72296	0.387762	8.85661e-06	4.74795e-05
AT5G12860	149.436	10.0585	1.23941	4.83675e-16	4.38412e-15				AT1G61520	119.629	1.72544	0.592381	0.00358288	0.00984062
AT5G12010	148.43	10.0482	1.27107	2.6727e-15	2.08183e-14				AT4G30960	1012.37	1.72678	0.419017	3.77194e-05	0.000174883
AT5G04810	147.882	10.0432	1.21566	1.43785e-16	1.42352e-15				AT5G01950	40.1213	1.72873	0.521178	0.000909979	0.0029609
AT3G60160	147.748	10.0421	1.26701	2.26537e-15	1.79292e-14				AT1G06140	44.523	1.72984	0.634947	0.00644226	0.016478
AT5G09360	147.415	10.0383	1.33032	4.49618e-14	2.7078e-13				AT3G20420	18.2938	1.73063	0.655933	0.00832922	0.0205597
AT5G08500	146.547	10.0301	1.21556	1.56509e-16	1.53956e-15				AT5G47580	26.7247	1.73088	0.702238	0.0137088	0.0318414
AT5G59880	146.419	10.0287	1.22384	2.51674e-16	2.39483e-15				AT5G43810	192.583	1.73403	0.372636	3.26462e-06	1.94098e-05
AT5G26710	146.346	10.0278	1.29334	8.94553e-15	6.27063e-14				AT1G67560	85.6698	1.73462	0.412217	2.57608e-05	0.000123678
AT1G09575	145.984	10.0245	1.21553	1.62372e-16	1.5943e-15				AT5G14940	29.1846	1.73619	0.55811	0.00186561	0.00555459
AT5G14120	145.953	10.0244	1.22907	3.46006e-16	3.20945e-15				AT1G51110	37.3474	1.73798	0.630351	0.00583059	0.0150822
AT4G19120	145.654	10.0215	1.22257	2.46344e-16	2.35001e-15				AT5G64940	51.6197	1.74569	0.472062	0.000217292	0.000830589
AT4G27000	145.043	10.0153	1.21541	1.71882e-16	1.67999e-15				AT2G28305	15.8127	1.74742	0.619365	0.00478273	0.0126698
AT5G61150	144.777	10.0128	1.22732	3.3987e-16	3.15527e-15				AT4G34960	81.5766	1.74743	0.459291	0.000142024	0.000568215
AT4G28220	144.751	10.0124	1.25344	1.37236e-15	1.14616e-14				AT1G75280	17.0437	1.75067	0.645924	0.00672164	0.0171061
AT5G52860	144.617	10.0111	1.22385	2.83692e-16	2.67538e-15				AT4G38700	42.4853	1.75067	0.755182	0.0204381	0.0449439
AT2G44800	144.524	10.0103	1.24701	9.94905e-16	8.49581e-15				AT1G05160	39.6853	1.75104	0.534409	0.00105065	0.00335271
AT5G06660	144.478	10.0094	1.24795	1.05156e-15	8.95663e-15				AT4G15840	77.6101	1.75107	0.506282	0.000542821	0.00186548
AT2G01250	144.269	10.0074	1.21661	1.94187e-16	1.88429e-15				AT4G28000	13.2458	1.75144	0.739213	0.0178203	0.0400352
AT1G01820	143.535	9.99998	1.22242	2.82695e-16	2.66833e-15				AT5G47110	263.449	1.75246	0.418491	2.81962e-05	0.000134096
AT5G19350	143.471	9.99931	1.22474	3.22934e-16	3.01893e-15				AT2G24290	212.863	1.75407	0.433228	5.14728e-05	0.000230062
AT5G44210	143.18	9.99625	1.31834	3.39096e-14	2.10967e-13				AT5G57440	16.2097	1.75666	0.637165	0.00583348	0.0150857
AT3G28700	142.771	9.99233	1.22381	3.21626e-16	3.01457e-15				AT1G11660	56.7403	1.75693	0.423644	3.36593e-05	0.00015812
AT2G19730	142.674	9.9914	1.2241	3.28915e-16	3.06683e-15				AT1G20160	14.5649	1.75786	0.648624	0.00672566	0.0171118
AT1G20260	142.649	9.99125	1.25429	1.6433e-15	1.35141e-14				AT2G40880	233.676	1.75997	0.563498	0.00178835	0.00536785
AT5G55160	142.585	9.9904	1.21821	2.38628e-16	2.28656e-15				AT5G48660	20.8248	1.76135	0.580755	0.00242249	0.00696903
AT1G65980	142.441	9.98929	1.22406	3.32819e-16	3.10054e-15				AT3G25700	458.612	1.7637	0.490605	0.000324461	0.00119275
AT5G07290	142.439	9.98929	1.22665	3.83734e-16	3.53496e-15				AT2G26580	18.2955	1.76472	0.595599	0.00304731	0.00850836
AT3G23490	142.456	9.98926	1.22882	4.32358e-16	3.94899e-15				AT3G21250	55.4053	1.76605	0.441868	6.42064e-05	0.000281512
AT1G10650	142.407	9.98896	1.22439	3.39703e-16	3.15527e-15				AT5G43100	52.152	1.76623	0.533855	0.000938138	0.00304221
AT3G57790	142.206	9.98655	1.22063	2.80349e-16	2.64851e-15				AT5G13920	18.1133	1.76646	0.658896	0.00734153	0.0184586
AT1G02930	142.19	9.98622	1.25321	1.60576e-15	1.32358e-14				AT5G43600	40.5876	1.7709	0.542213	0.00109052	0.00346269
AT2G46170	141.742	9.982	1.22961	4.73716e-16	4.30111e-15				AT1G07030	23.9268	1.77091	0.592102	0.00278165	0.00786495
AT2G25940	141.567	9.98015	1.21722	2.42092e-16	2.31769e-15				AT5G41040	14.3721	1.77123	0.76698	0.0209235	0.0458589
AT1G77410	140.985	9.97446	1.24251	9.93201e-16	8.49581e-15				AT1G17840	74.0236	1.77284	0.398351	8.56915e-06	4.61475e-05
AT1G73840	140.959	9.97419	1.22166	3.22934e-16	3.01893e-15				AT5G15350	147.5	1.77335	0.375029	2.26113e-06	1.39265e-05
AT1G12970	140.292	9.9669	1.22643	4.41004e-16	4.02111e-15				AT5G18940	22.1215	1.77443	0.589717	0.00262148	0.00746706
ATMG00580	139.879	9.96319	1.29206	1.24755e-14	8.50619e-14				AT1G29470	173.219	1.77718	0.342406	2.09994e-07	1.63401e-06
AT2G21060	138.972	9.95326	1.25566	2.25054e-15	1.78249e-14				AT4G27270	76.2039	1.77757	0.414852	1.82872e-05	9.10758e-05
AT5G59970	138.558	9.94935	1.22216	3.92697e-16	3.61443e-15				AT5G19530	42.0369	1.77809	0.497603	0.0003525	0.00127956
AT2G35490	138.175	9.94537	1.22301	4.22593e-16	3.86638e-15				AT5G15530	48.7072	1.78023	0.663523	0.00729668	0.0183588
AT5G39740	138.099	9.94461	1.22076	3.75336e-16	3.46058e-15				AT1G03110	58.7611	1.78123	0.427101	3.03897e-05	0.000143462
AT2G20450	137.904	9.94256	1.22297	4.29865e-16	3.92956e-15				AT1G26810	32.6483	1.78429	0.542906	0.00101421	0.00325263
AT4G17670	136.801	9.9305	1.23395	8.43543e-16	7.34217e-15				AT1G14860	11.9546	1.78506	0.721461	0.0133523	0.0311566
AT1G62390	136.384	9.92631	1.23369	8.55433e-16	7.42159e-15				AT3G61180	20.2657	1.7851	0.633878	0.00486027	0.0128598
AT5G23940	135.656	9.9188	1.2241	5.3643e-16	4.82158e-15				AT5G67170	26.4846	1.78654	0.524475	0.000658382	0.00221895
AT1G29260	135.495	9.91686	1.21698	3.67671e-16	3.39866e-15				AT3G56750	90.0184	1.78898	0.505254	0.000398996	0.00142528
AT1G68590	133.937	9.90059	1.25624	3.2443e-15	2.4959e-14				AT3G18110	14.3623	1.79217	0.648872	0.00574528	0.0148937
AT2G22420	133.822	9.89924	1.22339	5.88752e-16	5.24792e-15				AT3G24040	214.154	1.79297	0.352133	3.54776e-07	2.63258e-06
AT5G34850	133.562	9.8965	1.23247	9.76459e-16	8.37009e-15				AT5G48540	66.9038	1.79453	0.502348	0.000353888	0.00128325
AT3G04260	132.998	9.89042	1.23683	1.27927e-15	1.07595e-14				AT3G19553	16.6478	1.79548	0.668085	0.00719872	0.0181423
AT4G38920	132.705	9.88702	1.21647	4.37859e-16	3.99583e-15				AT1G77405	19.4544	1.79604	0.686446	0.00888555	0.0217318
AT1G35680	132.605	9.88607	1.22789	8.19568e-16	7.14508e-15				AT3G57630	85.5374	1.79647	0.487932	0.000231584	0.000879269
AT2G22900	132.569	9.88558	1.22109	5.6948e-16	5.08035e-15				AT1G27460	12.9879	1.80069	0.743971	0.0155042	0.035471
AT3G16300	132.522	9.88482	1.21837	4.93328e-16	4.46408e-15				AT4G26270	129.676	1.80261	0.401332	7.06979e-06	3.87909e-05
AT1G04530	132.192	9.88161	1.31385	5.43171e-14	3.21351e-13				AT5G13760	22.9044	1.80448	0.617257	0.0034625	0.00952634
AT3G20390	132.088	9.88014	1.2194	5.38605e-16	4.83708e-15				AT2G35610	67.7723	1.80525	0.470221	0.000123454	0.000501865
AT5G02890	131.682	9.87546	1.24974	2.74387e-15	2.13385e-14				AT3G01380	20.1032	1.80757	0.665408	0.00659784	0.0168177
AT3G03870	130.927	9.86716	1.3326	1.31692e-13	7.13438e-13				AT4G33300	43.9729	1.80758	0.594071	0.00234463	0.0067729
AT3G23780	130.645	9.86462	1.2262	8.63521e-16	7.47967e-15				AT2G25940	286.139	1.81065	0.412511	1.13699e-05	5.9625e-05
AT2G35500	130.295	9.86076	1.2615	5.4229e-15	3.9897e-14				AT2G47850	26.9295	1.81098	0.537928	0.000761023	0.00252587
AT5G04530	130.199	9.8593	1.22712	9.39499e-16	8.07262e-15				AT5G51290	25.1371	1.81151	0.543071	0.000850911	0.0027857
AT2G32720	130.123	9.85831	1.25631	4.25909e-15	3.21665e-14				AT3G22200	161.565	1.81171	0.489375	0.000213823	0.000819284
AT4G14465	130.003	9.8573	1.2232	7.71524e-16	6.74816e-15				AT3G18040	36.4544	1.81386	0.64425	0.00487075	0.0128769
AT1G22690	129.877	9.85594	1.21912	6.2419e-16	5.55917e-15				AT3G48080	58.4992	1.81434	0.430129	2.46338e-05	0.000118742
AT4G00740	129.867	9.85591	1.21928	6.29767e-16	5.6042e-15				AT2G22840	61.6784	1.81771	0.424199	1.82703e-05	9.10386e-05
AT2G35605	129.709	9.85386	1.23383	1.3891e-15	1.15834e-14				AT1G60940	1050.68	1.82194	0.328695	2.9742e-08	2.71466e-07
AT1G75110	129.549	9.85195	1.23473	1.47477e-15	1.22407e-14				AT4G30490	21.3105	1.82251	0.568595	0.00134929	0.00418337
AT5G63910	129.458	9.85137	1.22596	9.31013e-16	8.01254e-15				AT1G08465	26.4793	1.82266	0.621432	0.00335701	0.00925734
AT1G68840	129.43	9.85078	1.8246	6.70659e-08	1.31871e-07				AT1G10940	409.882	1.82276	0.336797	6.23126e-08	5.35654e-07
AT5G60960	129.26	9.84868	1.25786	4.89003e-15	3.6337e-14				AT3G07270	132.232	1.82799	0.425803	1.76238e-05	8.80454e-05
AT4G34050	129.204	9.84864	1.24574	2.66142e-15	2.07575e-14				AT1G76040	35.6662	1.82969	0.559935	0.00108429	0.0034486
AT1G52230	129.119	9.84766	1.23267	1.36146e-15	1.13795e-14				AT3G14230	310.6	1.83037	0.554218	0.000957891	0.00309477
AT1G68490	128.62	9.84153	1.24913	3.30863e-15	2.53993e-14				AT1G71860	51.3742	1.83248	0.477958	0.000126087	0.000511056
AT1G19900	128.561	9.84146	1.23553	1.64709e-15	1.35349e-14				AT5G06970	102.971	1.83335	0.462231	7.29964e-05	0.0003153
AT5G53300	128.444	9.84006	1.26689	8.03174e-15	5.69331e-14				AT1G55130	23.3625	1.83391	0.612867	0.00276837	0.00783004
AT4G05530	128.349	9.83846	1.24238	2.39333e-15	1.88308e-14				AT1G34575	33.3699	1.84064	0.565307	0.00112994	0.00356664
AT3G09350	127.873	9.83331	1.22287	8.89849e-16	7.69529e-15				AT5G40460	15.4844	1.84072	0.6875	0.00741937	0.0186153
AT1G17160	127.8	9.83233	1.25058	3.7743e-15	2.87452e-14				AT3G18270	13.0109	1.84097	0.709892	0.0095059	0.0230669
AT4G02630	127.618	9.83072	1.22301	9.12345e-16	7.87714e-15				AT1G53800	48.9719	1.84097	0.553964	0.000889671	0.00289974
AT3G58680	127.602	9.83013	1.22455	9.94232e-16	8.49581e-15				AT3G09880	38.1603	1.84328	0.506808	0.000275785	0.00102758
AT3G06480	127.422	9.82858	1.22628	1.10191e-15	9.33363e-15				AT3G57060	17.2028	1.84618	0.656819	0.00494187	0.0130434
AT3G57610	127.369	9.8278	1.21879	7.40863e-16	6.50002e-15				AT4G01710	40.9434	1.84783	0.5372	0.000582252	0.00198395
AT5G13870	127.338	9.82763	1.23079	1.4075e-15	1.17277e-14				AT4G18425	49.3621	1.84798	0.532218	0.000516179	0.00178736
AT3G15210	127.297	9.82658	1.2514	4.07923e-15	3.08951e-14				AT2G30360	509.551	1.8507	0.406334	5.24772e-06	2.95881e-05
AT3G46970	127.233	9.82648	1.29404	3.11095e-14	1.95358e-13				AT5G49430	1169.16	1.85198	0.498331	0.000202115	0.000776903
AT1G29940	126.545	9.8184	1.2171	7.20053e-16	6.36541e-15				AT3G02870	26.0776	1.85241	0.563032	0.00100163	0.00322198
AT2G17290	126.056	9.81275	1.2198	8.65582e-16	7.49147e-15				AT3G11170	21.5795	1.85334	0.594718	0.00183114	0.00547404
AT3G16290	125.989	9.81222	1.23829	2.29928e-15	1.81708e-14				AT1G26500	12.8076	1.85546	0.761496	0.0148263	0.0341151
AT5G27410	125.726	9.80906	1.21634	7.36064e-16	6.46965e-15				AT4G28500	9.54503	1.85605	0.793629	0.0193514	0.0429425
AT4G24280	125.707	9.80905	1.22729	1.32304e-15	1.11015e-14				AT1G25580	72.3853	1.85911	0.399401	3.24405e-06	1.93115e-05
AT3G11130	125.182	9.80282	1.21692	7.92078e-16	6.91666e-15				AT1G69935	87.9084	1.85928	0.440236	2.40676e-05	0.000116304
AT1G19715	125.178	9.8028	1.22305	1.10113e-15	9.33363e-15				AT2G43820	24.9506	1.85931	0.624863	0.00292471	0.00821382
AT3G57080	124.945	9.79991	1.21748	8.32632e-16	7.25309e-15				AT2G31270	20.2309	1.86012	0.607925	0.00221496	0.00645463
AT5G20890	124.863	9.79889	1.22225	1.08305e-15	9.19565e-15				AT5G35180	40.087	1.8625	0.602077	0.00197838	0.00584863
AT2G02050	124.75	9.79791	1.22035	9.84519e-16	8.43245e-15				AT2G29390	29.4312	1.86614	0.61576	0.00244043	0.00701167
AT2G30140	124.245	9.79215	1.23135	1.82952e-15	1.48746e-14				AT3G58100	56.3858	1.86754	0.711108	0.00863319	0.021201
AT4G15280	124.21	9.79163	1.29856	4.68694e-14	2.81321e-13				AT1G69600	59.6518	1.86758	0.451315	3.50223e-05	0.000163642
AT4G22310	124.123	9.7908	1.27886	1.92004e-14	1.25493e-13				AT1G65470	46.5092	1.86848	0.550016	0.000680962	0.00228862
AT1G68720	123.52	9.78378	1.2488	4.70549e-15	3.51422e-14				AT3G13690	47.2163	1.86962	0.445247	2.6801e-05	0.000128223
AT3G09780	122.976	9.77712	1.21637	9.13698e-16	7.88248e-15				AT5G57800	72.4339	1.87034	0.418335	7.78847e-06	4.23231e-05
AT1G56300	122.936	9.77693	1.23803	2.85393e-15	2.21303e-14				AT2G42010	61.7113	1.87148	0.419418	8.11624e-06	4.3955e-05
AT4G29310	122.76	9.77455	1.2208	1.1785e-15	9.95094e-15				AT1G68560	128.137	1.87187	0.41023	5.04332e-06	2.85362e-05
AT5G57120	122.738	9.77429	1.22218	1.27051e-15	1.06942e-14				AT5G55610	87.6243	1.87917	0.390053	1.45207e-06	9.28282e-06
AT5G46800	122.73	9.77424	1.22459	1.4439e-15	1.2003e-14				AT1G75130	41.2179	1.88014	0.51149	0.0002371	0.000897728
AT4G32680	122.535	9.77159	1.2532	6.32455e-15	4.58615e-14				AT5G46050	19.2838	1.88047	0.678823	0.00560229	0.0145742
AT2G18940	121.778	9.76315	1.22821	1.87901e-15	1.52193e-14				AT4G25290	11.6305	1.88212	0.728294	0.00975802	0.0236011
AT5G42440	121.726	9.76229	1.21911	1.16849e-15	9.87421e-15				AT3G03980	228.776	1.88462	0.393859	1.70972e-06	1.08005e-05
AT5G60160	121.733	9.76209	1.24039	3.54088e-15	2.70853e-14				AT3G07350	23.271	1.88547	0.580396	0.0011598	0.00365007
AT1G80710	121.522	9.76015	1.23044	2.15268e-15	1.71766e-14				AT2G02050	194.795	1.88617	0.451323	2.9252e-05	0.000138842
ATMG00090	121.391	9.75863	1.28169	2.65982e-14	1.68907e-13				AT5G64320	21.9759	1.88639	0.724274	0.00920027	0.0223988
AT2G24290	121.204	9.75608	1.21856	1.18304e-15	9.98143e-15				AT5G62670	327.897	1.88788	0.372299	3.95972e-07	2.89796e-06
AT1G33410	121.016	9.75393	1.21688	1.09678e-15	9.30488e-15				AT2G45190	120.668	1.89202	0.423699	7.98833e-06	4.33111e-05
AT4G24770	120.792	9.75145	1.22605	1.81254e-15	1.47701e-14				AT5G25430	8.60214	1.89416	0.826486	0.021916	0.0477507
AT2G32830	120.639	9.74903	1.27307	1.88989e-14	1.23748e-13				AT3G54720	63.7465	1.89425	0.459191	3.70422e-05	0.000172158
AT5G01020	120.528	9.74799	1.22297	1.57689e-15	1.30178e-14				AT3G25860	679.112	1.89722	0.412067	4.14127e-06	2.40352e-05
AT2G43130	120.078	9.74291	1.22228	1.57281e-15	1.30041e-14				AT5G06740	21.2932	1.89747	0.585349	0.00118863	0.00373715
AT5G46110	119.764	9.73918	1.27058	1.78588e-14	1.17511e-13				AT2G36290	336.413	1.89779	0.336443	1.69317e-08	1.61769e-07
AT2G22090	119.68	9.73786	1.21718	1.241e-15	1.0454e-14				AT1G04340	44.9403	1.90079	0.645167	0.00321706	0.00892781
AT1G08470	119.514	9.73611	1.23086	2.57374e-15	2.01482e-14				AT3G03810	48.581	1.90091	0.483401	8.41177e-05	0.000357864
AT4G33790	119.374	9.73448	1.27142	1.91248e-14	1.25075e-13				AT5G45780	20.2659	1.90132	0.668835	0.00447273	0.0119663
AT5G13010	119.239	9.73273	1.21854	1.38024e-15	1.15184e-14				AT4G25600	26.5336	1.90174	0.534461	0.000373354	0.00134519
AT1G24180	118.563	9.7243	1.21675	1.32766e-15	1.11316e-14				AT4G00740	202.639	1.90513	0.412346	3.83344e-06	2.23761e-05
AT3G02260	118.24	9.72076	1.25389	9.00985e-15	6.29927e-14				AT2G35930	11.2537	1.90626	0.817341	0.0196862	0.0435446
AT4G38460	118.21	9.72029	1.22297	1.89437e-15	1.53321e-14				AT1G64980	98.5997	1.90668	0.428244	8.49483e-06	4.57986e-05
AT2G44790	118.191	9.71982	1.97103	8.16631e-07	1.37822e-06				AT1G17330	115.738	1.90813	0.404467	2.38587e-06	1.46197e-05
AT4G17830	118.062	9.71814	1.21899	1.558e-15	1.29016e-14				AT3G27890	51.887	1.90854	0.546488	0.000478734	0.00166974
AT1G64040	117.855	9.7155	1.25469	9.6828e-15	6.72617e-14				AT1G04400	12.0509	1.91179	0.793144	0.0159351	0.0362805
AT2G20690	117.729	9.71411	1.21722	1.4569e-15	1.21017e-14				AT5G65920	25.4316	1.91621	0.598561	0.00136781	0.00423393
AT5G58910	117.416	9.71001	1.37655	1.74005e-12	7.57267e-12				AT1G28310	20.3167	1.91677	0.67666	0.0046157	0.012277
AT3G09860	117.271	9.70845	1.23551	3.90767e-15	2.96585e-14				AT5G60690	12.3934	1.9168	0.722743	0.00799884	0.0198616
AT5G54250	116.944	9.70467	1.233	3.52374e-15	2.69927e-14				AT1G10180	95.7586	1.91683	0.568666	0.000749634	0.00249497
AT1G32990	116.605	9.70066	1.25624	1.14517e-14	7.83801e-14				AT2G44600	31.9228	1.91776	0.569171	0.000753347	0.00250472
AT2G44160	116.616	9.70064	1.21877	1.72937e-15	1.41245e-14				AT2G43490	11.3674	1.9189	0.73471	0.00900709	0.0219787
AT1G19600	116.482	9.69902	1.2227	2.1487e-15	1.71577e-14				AT3G57830	29.1993	1.92033	0.622982	0.00205284	0.00603346
AT5G45930	116.463	9.69893	1.2408	5.42394e-15	3.9897e-14				AT5G53870	19.797	1.92077	0.812536	0.0180828	0.040549
AT1G73320	116.365	9.69714	1.22393	2.31968e-15	1.83069e-14				AT4G24860	132.952	1.92291	0.637861	0.00257303	0.00734429
AT1G31340	116.326	9.69693	1.21959	1.85031e-15	1.50208e-14				AT5G04290	35.9139	1.92325	0.704563	0.00633898	0.0162485
AT1G68220	116.232	9.69606	1.26859	2.11907e-14	1.37663e-13				AT3G50940	33.7154	1.92365	0.494447	0.000100031	0.000414366
AT3G17650	116.184	9.69477	1.24521	6.93448e-15	4.97798e-14				AT1G49010	34.6982	1.92502	0.63148	0.0023004	0.00666537
AT4G00110	115.703	9.68913	1.21803	1.79508e-15	1.46389e-14				AT1G44900	50.3335	1.92595	0.549558	0.000457389	0.00160521
AT1G64710	115.676	9.6887	1.24679	7.79228e-15	5.54187e-14				AT4G35830	127.306	1.92869	0.442584	1.31385e-05	6.76804e-05
AT3G02450	115.421	9.68587	1.2249	2.62692e-15	2.05332e-14				AT2G27110	10.889	1.93206	0.806186	0.0165505	0.0374807
AT5G42350	115.407	9.68548	1.21654	1.69938e-15	1.39113e-14				AT1G03940	30.4552	1.93334	0.519804	0.000199723	0.000768632
AT4G20850	115.204	9.68321	1.23008	3.49057e-15	2.67577e-14				AT1G32690	15.2159	1.93533	0.750431	0.00991	0.0239265
AT1G05210	115.132	9.68191	1.24825	8.7387e-15	6.13768e-14				AT1G21740	82.0233	1.93726	0.537659	0.000314402	0.00115844
AT3G62830	114.936	9.67977	1.2254	2.80589e-15	2.17736e-14				AT4G14170	20.5628	1.94375	0.833512	0.0197009	0.043567
AT1G53320	114.95	9.67941	1.23636	4.91872e-15	3.6506e-14				AT3G53520	57.0038	1.9457	0.510823	0.000139561	0.000558827
AT5G22890	114.49	9.67376	1.22064	2.27872e-15	1.80215e-14				AT5G48300	144.15	1.94587	0.40092	1.21291e-06	7.91732e-06
AT3G62760	114.223	9.67092	1.24912	9.77281e-15	6.77531e-14				AT3G48670	211.128	1.94642	0.522376	0.000194475	0.000751752
AT2G30520	114.039	9.6681	1.29224	7.33969e-14	4.21678e-13				AT3G49250	11.5845	1.94822	0.800069	0.0148893	0.0342517
AT2G32480	113.958	9.66729	1.21919	2.2041e-15	1.74958e-14				AT1G69850	12.8265	1.94884	0.727352	0.00737625	0.0185313
AT3G44770	113.789	9.66522	1.23407	4.80232e-15	3.57658e-14				AT5G03760	15.3106	1.95501	0.76479	0.0105801	0.0253604
AT5G67070	113.755	9.66499	1.24911	1.01364e-14	7.00022e-14				AT4G13000	26.863	1.95521	0.60027	0.00112514	0.00355381
AT2G47510	113.76	9.66483	1.21797	2.10191e-15	1.6809e-14				AT3G56040	18.2717	1.95891	0.605783	0.00122204	0.00382716
AT1G76660	113.74	9.66454	1.21734	2.03755e-15	1.6343e-14				AT1G19130	59.625	1.95902	0.567123	0.00055171	0.00189265
AT2G42700	113.528	9.66209	1.24093	6.90877e-15	4.96617e-14				AT1G01300	555.732	1.95994	0.530925	0.000222889	0.000849277
AT1G27310	113.508	9.6614	1.2184	2.19895e-15	1.74679e-14				AT1G21840	72.6716	1.96011	0.448595	1.24563e-05	6.45468e-05
AT5G11970	113.346	9.65907	1.25386	1.32437e-14	8.97859e-14				AT3G23820	62.1386	1.96154	0.514354	0.000136956	0.000549769
AT1G79850	113.276	9.65887	1.24751	9.74772e-15	6.76228e-14				AT4G35880	10.8394	1.96203	0.804107	0.0146866	0.033826
AT1G21720	113.265	9.65815	1.22499	3.16338e-15	2.44065e-14				AT5G16450	424.105	1.96224	0.387598	4.13673e-07	3.01601e-06
AT4G32910	112.855	9.65303	1.21883	2.37713e-15	1.87308e-14				AT3G14360	35.3342	1.96238	0.530286	0.00021508	0.000823118
AT4G23900	112.747	9.65191	1.23453	5.35492e-15	3.94434e-14				AT5G64560	101.796	1.96301	0.422897	3.45357e-06	2.04446e-05
AT3G02490	112.451	9.64784	1.23275	5.02562e-15	3.72222e-14				AT1G73010	37.7797	1.96348	0.516438	0.00014355	0.00057265
AT3G55160	112.402	9.64739	1.24345	8.5912e-15	6.05389e-14				AT3G01470	288.913	1.96381	0.314499	4.25852e-10	5.5332e-09
AT5G03345	112.364	9.64658	1.24348	8.64862e-15	6.08237e-14				AT2G32930	9.70882	1.96542	0.796126	0.0135596	0.0315405
AT1G48920	112.101	9.64353	1.2177	2.38498e-15	1.87789e-14				AT4G19980	14.21	1.97123	0.707265	0.00531795	0.0139168
AT1G29470	111.916	9.64134	1.22112	2.89214e-15	2.23943e-14				AT3G16857	15.5444	1.97326	0.669903	0.00322339	0.00894278
AT4G35100	111.852	9.64049	1.22327	3.24958e-15	2.49817e-14				AT1G63855	23.3279	1.97477	0.619527	0.00143483	0.00441153
AT1G05205	111.791	9.63958	1.21789	2.47349e-15	1.94046e-14				AT2G36460	1390.81	1.97737	0.510785	0.000108284	0.000445037
AT1G63220	111.709	9.63882	1.25766	1.80127e-14	1.18161e-13				AT5G35790	20.8683	1.97772	0.583445	0.000699637	0.00234074
AT5G16200	111.556	9.63673	1.26467	2.53798e-14	1.62129e-13				AT3G18410	411.098	1.97886	0.370991	9.60836e-08	8.00863e-07
AT5G19900	111.479	9.63566	1.21941	2.74634e-15	2.13423e-14				AT4G23430	46.1288	1.9795	0.487307	4.86307e-05	0.00021861
AT5G08580	111.173	9.63168	1.22173	3.17981e-15	2.45156e-14				AT1G07420	27.5393	1.97983	0.592873	0.000839661	0.00275544
AT4G34880	111.146	9.63133	1.30078	1.31852e-13	7.13946e-13				AT2G44770	65.7045	1.98246	0.480647	3.71433e-05	0.000172545
AT3G15460	111.092	9.63014	1.23358	5.87162e-15	4.28668e-14				AT4G37790	10.0355	1.9832	0.7844	0.0114617	0.0272818
AT1G77210	111.058	9.6301	1.21715	2.53293e-15	1.98564e-14				AT3G06850	21.7485	1.98813	0.600777	0.000935401	0.00303539
AT4G02730	110.771	9.62623	1.22841	4.63997e-15	3.47496e-14				AT4G29750	155.634	1.98887	0.44083	6.43257e-06	3.5695e-05
AT2G43030	110.707	9.62572	1.22462	3.83634e-15	2.9179e-14				AT5G04140	371.431	1.99568	0.386278	2.38612e-07	1.83739e-06
AT4G16340	110.655	9.62506	1.22628	4.19349e-15	3.17157e-14				AT1G12280	36.0077	1.99671	0.500789	6.68768e-05	0.000292019
AT3G23990	110.624	9.62416	1.22752	4.49401e-15	3.3798e-14				AT2G32240	34.5762	1.99819	0.632374	0.00157866	0.00480759
AT4G14070	110.475	9.62225	1.21966	3.03982e-15	2.35039e-14				AT2G19600	18.2906	2.00046	0.626938	0.00141857	0.00436714
AT1G18170	110.39	9.62164	1.23253	5.88525e-15	4.29371e-14				AT4G27800	11.9124	2.00157	0.833409	0.0163206	0.0370298
AT5G63680	110.15	9.61782	1.24164	9.47889e-15	6.60139e-14				AT1G74070	16.0395	2.00203	0.648938	0.00203489	0.00598806
AT3G52240	109.874	9.61431	1.2288	5.11002e-15	3.77951e-14				AT3G19970	41.2462	2.00311	0.662938	0.00251472	0.00720142
AT5G55730	109.828	9.61427	1.27173	4.03105e-14	2.46362e-13				AT5G51840	35.5515	2.00794	0.519677	0.00011163	0.000457476
AT3G14067	109.818	9.61401	1.22697	4.66587e-15	3.48705e-14				AT4G35500	221.361	2.0089	0.343512	4.97101e-09	5.23373e-08
AT5G67060	109.767	9.61354	1.25858	2.1996e-14	1.42377e-13				AT1G72280	33.4145	2.00894	0.666229	0.00256653	0.00733229
AT1G77360	109.542	9.60981	1.24694	1.2911e-14	8.7697e-14				AT1G53390	52.0136	2.00899	0.448187	7.37802e-06	4.0275e-05
AT3G04090	109.317	9.60755	1.23368	6.82162e-15	4.9134e-14				AT5G18550	96.7663	2.00901	0.408248	8.60771e-07	5.83283e-06
AT4G37970	109.256	9.60653	1.28336	7.1309e-14	4.10783e-13				AT4G34450	20.0685	2.01181	0.666441	0.00253824	0.00725768
AT1G04690	109.173	9.60506	1.22788	5.17834e-15	3.81952e-14				AT1G24180	182.316	2.01222	0.344724	5.30866e-09	5.5527e-08
AT1G53300	108.985	9.60318	1.24049	9.82847e-15	6.8095e-14				AT4G10030	31.606	2.0123	0.497974	5.32326e-05	0.000237298
AT1G15370	108.819	9.60029	1.23442	7.41727e-15	5.29975e-14				AT1G54340	207.181	2.01258	0.342178	4.06162e-09	4.32706e-08
AT1G13220	108.636	9.59853	1.23052	6.17112e-15	4.49311e-14				AT4G33040	69.8671	2.01313	0.617925	0.00112243	0.00354642
AT5G13340	108.619	9.59782	1.22605	4.94633e-15	3.66856e-14				AT1G62620	29.8777	2.0141	0.524934	0.000124618	0.000506168
AT4G10080	108.445	9.59562	1.21743	3.22504e-15	2.48287e-14				AT5G17630	12.1136	2.01701	0.757732	0.00776991	0.0193633
AT3G24660	108.389	9.59517	1.23128	6.55205e-15	4.73194e-14				AT1G03650	12.421	2.01762	0.819668	0.0138354	0.0321121
AT5G12890	108.125	9.59165	1.2454	1.343e-14	9.09342e-14				AT1G54850	120.861	2.01832	0.48745	3.46449e-05	0.000162273
AT5G62170	107.97	9.58963	1.22528	5.01743e-15	3.71872e-14				AT2G29890	28.4785	2.01927	0.653352	0.0019973	0.00589189
AT1G14130	107.921	9.58884	1.24486	1.33193e-14	9.02419e-14				AT4G26180	15.4215	2.01975	0.711986	0.00455711	0.0121582
AT3G20770	107.836	9.58731	1.24911	1.65026e-14	1.09326e-13				AT4G34480	226.904	2.02186	0.442044	4.78764e-06	2.73149e-05
AT1G79490	107.785	9.58655	1.2879	9.80247e-14	5.46778e-13				AT4G25980	385.022	2.02273	0.460756	1.13345e-05	5.95047e-05
AT3G59920	107.293	9.57995	1.23644	9.33653e-15	6.50647e-14				AT3G24605	164.188	2.02289	0.504425	6.06425e-05	0.000267596
AT4G33680	107.151	9.5782	1.21991	4.10801e-15	3.10911e-14				AT1G13640	14.5119	2.02417	0.751911	0.00710186	0.0179358
AT1G25560	107.116	9.57751	1.35122	1.36002e-12	6.02882e-12				AT3G03660	17.0727	2.02531	0.704198	0.00402684	0.0109225
AT1G54690	107.056	9.57709	1.22221	4.65663e-15	3.48257e-14				AT1G30380	28.3871	2.02702	0.570922	0.000384613	0.00138007
AT4G38890	106.765	9.57288	1.23085	7.39859e-15	5.29338e-14				AT5G11060	64.3296	2.03007	0.499863	4.88104e-05	0.000219316
AT2G27020	106.416	9.5682	1.22693	6.26591e-15	4.55286e-14				AT1G31812	2206.02	2.03175	0.394908	2.67712e-07	2.03047e-06
AT5G46160	106.335	9.56728	1.21724	3.84675e-15	2.92375e-14				AT2G35500	203.898	2.0326	0.358681	1.45413e-08	1.40327e-07
AT2G06050	105.713	9.55905	1.22076	4.86237e-15	3.61628e-14				AT5G58660	23.1379	2.03408	0.580727	0.000460654	0.00161372
AT2G36060	105.324	9.55328	1.22499	6.25676e-15	4.54929e-14				AT4G24460	18.5855	2.0355	0.673452	0.00250712	0.00718609
AT3G25230	105.175	9.55158	1.21765	4.35381e-15	3.28126e-14				AT1G20330	555.77	2.03584	0.457339	8.5278e-06	4.59506e-05
AT5G15350	105.059	9.55004	1.21973	4.89256e-15	3.6337e-14				AT5G38560	24.4838	2.03623	0.67098	0.00240764	0.00692991
AT4G35985	104.876	9.54742	1.23147	8.98516e-15	6.2943e-14				AT1G38131	15.4619	2.04466	0.864157	0.0179779	0.0403609
AT1G47480	104.792	9.54611	1.21898	4.83079e-15	3.59529e-14				AT4G15510	48.3979	2.04758	0.843558	0.0152113	0.0348928
AT4G10920	104.724	9.54527	1.21766	4.53981e-15	3.40946e-14				AT5G41760	38.6861	2.04825	0.491834	3.12011e-05	0.000147076
AT1G52380	104.655	9.54401	1.24213	1.54669e-14	1.03164e-13				AT2G41190	61.1274	2.05144	0.642413	0.00140641	0.00433665
AT3G51420	104.519	9.54215	1.24308	1.63821e-14	1.08661e-13				AT1G21790	51.658	2.05195	0.518851	7.66005e-05	0.000328591
AT4G19210	104.477	9.54163	1.23767	1.26456e-14	8.60555e-14				AT4G19040	241.204	2.05717	0.325156	2.50444e-10	3.42072e-09
AT5G10470	104.434	9.54149	1.22138	5.62633e-15	4.12726e-14				AT4G25680	141.069	2.05747	0.461292	8.18718e-06	4.42767e-05
AT4G16563	104.338	9.53977	1.2225	6.02034e-15	4.38631e-14				AT5G18200	29.8527	2.05808	0.542906	0.000150129	0.000596417
AT4G09600	104.087	9.53682	1.24093	1.52739e-14	1.02115e-13				AT4G30400	50.5822	2.05809	0.45618	6.43491e-06	3.5695e-05
AT2G34357	104.072	9.5364	1.21917	5.19726e-15	3.83084e-14				AT5G54270	37.4817	2.05959	0.609413	0.000725812	0.0024182
AT1G32500	103.859	9.53363	1.22711	7.89947e-15	5.60695e-14				AT5G20670	58.1396	2.06238	0.540422	0.000135496	0.00054505
AT5G58290	103.788	9.53218	1.23241	1.03758e-14	7.15634e-14				AT5G47870	345.229	2.06257	0.386034	9.14347e-08	7.66774e-07
AT3G02050	103.532	9.52877	1.24019	1.55047e-14	1.03352e-13				AT4G24620	350.263	2.06654	0.358094	7.883e-09	8.00133e-08
AT5G18280	103.434	9.52774	1.23466	1.19197e-14	8.14793e-14				AT2G41490	24.3119	2.06731	0.544489	0.000146586	0.000583064
AT3G26340	103.4	9.52664	1.22812	8.68916e-15	6.10688e-14				AT3G18000	95.7373	2.06763	0.470981	1.13318e-05	5.95047e-05
AT3G06240	102.899	9.51975	1.22096	6.34211e-15	4.59578e-14				AT1G26230	8.20424	2.06955	0.864692	0.016693	0.0377855
AT4G15900	102.817	9.51855	1.22433	7.57425e-15	5.40471e-14				AT4G35690	17.2272	2.07216	0.753031	0.00592764	0.0152935
AT4G39790	102.664	9.51665	1.21899	5.85771e-15	4.27944e-14				AT5G58090	295.085	2.07541	0.412735	4.94537e-07	3.52789e-06
AT4G24760	102.415	9.51351	1.2385	1.57244e-14	1.04556e-13				AT1G69010	30.7249	2.0758	0.582367	0.000364669	0.00131786
AT2G07725	102.288	9.51107	1.24971	2.72806e-14	1.72933e-13				AT1G59870	36.2232	2.07787	0.543001	0.000129901	0.000524962
AT3G55700	102.149	9.50961	1.22578	8.62847e-15	6.07218e-14				AT1G63350	52.7413	2.07992	0.66928	0.00188552	0.00560692
AT4G27350	102.128	9.50917	1.21779	5.78521e-15	4.22935e-14				AT4G35730	36.4684	2.08006	0.588233	0.000406053	0.00144726
AT1G26270	101.844	9.50495	1.22383	8.06621e-15	5.71019e-14				AT3G23590	33.3498	2.08099	0.501804	3.36824e-05	0.000158151
AT3G26170	101.679	9.50249	1.24777	2.62466e-14	1.67069e-13				AT5G12480	41.0439	2.08245	0.53912	0.000112149	0.000459409
AT2G27500	101.662	9.50224	1.24712	2.54956e-14	1.62665e-13				AT5G50180	56.8614	2.08433	0.733851	0.00450764	0.0120463
AT1G28370	101.667	9.50213	1.30735	3.64253e-13	1.8098e-12				AT3G50150	7.57464	2.08535	0.882157	0.0180827	0.040549
AT4G15415	101.605	9.50177	1.22031	6.89863e-15	4.96221e-14				AT1G06690	66.0491	2.08854	0.564012	0.000213066	0.000816709
AT1G23260	101.586	9.5012	1.22151	7.35488e-15	5.26568e-14				AT2G40080	139.763	2.08933	0.607303	0.00058098	0.00198032
AT3G06040	101.377	9.49854	1.21836	6.38054e-15	4.61428e-14				AT1G16390	100.089	2.09461	0.686087	0.00226582	0.00658089
AT1G51680	101.104	9.4948	1.26455	5.98372e-14	3.51106e-13				AT2G29180	42.8709	2.09587	0.504376	3.24769e-05	0.000152864
AT4G28350	101.116	9.49429	1.27619	1.01035e-13	5.61819e-13				AT3G22060	49.7135	2.09737	0.895954	0.0192353	0.0427244
AT2G24390	100.954	9.49237	1.21754	6.37089e-15	4.61041e-14				AT1G23380	6.83301	2.10115	0.92487	0.0230963	0.0499709
AT3G63150	100.872	9.49138	1.22241	8.19774e-15	5.79185e-14				AT5G10770	21.2488	2.1031	0.77939	0.00696754	0.017643
AT1G71410	100.465	9.48569	1.2279	1.11757e-14	7.65399e-14				AT3G14350	53.2828	2.10318	0.703645	0.00279909	0.00791194
AT5G42080	100.275	9.48291	1.22294	8.8912e-15	6.23662e-14				AT1G08550	33.6538	2.10569	0.593623	0.000389383	0.00139562
AT4G31480	100.271	9.48243	1.23927	1.98414e-14	1.29367e-13				AT1G79760	39.0306	2.10581	0.488109	1.60172e-05	8.09883e-05
AT3G11710	100.184	9.48146	1.22491	9.90034e-15	6.85045e-14				AT5G57420	21.0721	2.10617	0.801163	0.00856626	0.0210636
ATCG00350	99.97	9.47863	1.23162	1.40343e-14	9.45485e-14				AT1G03130	78.6085	2.10658	0.427559	8.35042e-07	5.68569e-06
AT1G34370	99.8491	9.47629	1.22283	9.22895e-15	6.43986e-14				AT1G45207	24.7809	2.10847	0.764611	0.00582327	0.0150734
AT3G01570	99.686	9.47454	1.31567	5.96446e-13	2.83233e-12				AT5G27370	16.778	2.10861	0.662885	0.00146787	0.00450448
AT3G03680	99.7026	9.47407	1.23074	1.38381e-14	9.34025e-14				AT1G09570	1243.3	2.11192	0.305681	4.88461e-12	8.89981e-11
AT3G06790	99.6762	9.47401	1.24474	2.71521e-14	1.7222e-13				AT5G26820	29.444	2.11222	0.554704	0.000140191	0.000561114
AT1G78430	99.4253	9.47074	1.26041	5.73343e-14	3.37712e-13				AT1G69230	28.9254	2.11278	0.711926	0.00300035	0.00839189
AT3G23510	99.37	9.46982	1.2215	9.00063e-15	6.29692e-14				AT2G38000	181.591	2.11326	0.448522	2.45773e-06	1.50217e-05
AT4G09510	99.0769	9.46511	1.22474	1.09029e-14	7.48625e-14				AT1G05120	69.6384	2.11628	0.412419	2.87642e-07	2.16793e-06
AT1G32210	98.9918	9.46445	1.2332	1.65754e-14	1.09739e-13				AT4G39700	23.5322	2.11996	0.651204	0.00113212	0.00357149
AT2G24270	98.8521	9.4622	1.22919	1.38301e-14	9.34025e-14				AT1G08520	84.0926	2.12235	0.45702	3.41921e-06	2.02662e-05
AT1G11125	98.7988	9.46168	1.27558	1.19326e-13	6.52706e-13				AT5G14370	8.57009	2.12364	0.84748	0.0122165	0.0288071
AT5G24520	98.6578	9.45951	1.22774	1.31038e-14	8.88941e-14				AT1G11860	361.068	2.12646	0.373984	1.3007e-08	1.27183e-07
AT4G08230	98.5685	9.45793	1.23105	1.55622e-14	1.03671e-13				AT3G28960	6.9517	2.12707	0.919162	0.0206602	0.0453439
AT5G48300	98.5407	9.4578	1.22997	1.47754e-14	9.91063e-14				AT1G21900	41.2738	2.13027	0.51197	3.16949e-05	0.00014933
AT1G01200	98.4515	9.45662	1.25364	4.58204e-14	2.75487e-13				AT4G26680	110.727	2.13468	0.611838	0.000484882	0.00168946
AT1G23870	98.4024	9.45506	1.24716	3.42176e-14	2.12637e-13				AT4G29210	52.7934	2.13633	0.53659	6.85349e-05	0.000298988
AT5G06720	98.3415	9.45421	1.34411	2.0095e-12	8.66797e-12				AT3G02250	18.3745	2.13828	0.726061	0.00322916	0.00895361
AT2G47450	98.1946	9.45285	1.27047	1.0035e-13	5.583e-13				AT1G11680	58.2211	2.13839	0.466116	4.48201e-06	2.57403e-05
AT5G25120	98.2022	9.45209	1.27361	1.15784e-13	6.34951e-13				AT3G17690	8.25218	2.14099	0.894748	0.0167185	0.0378344
AT1G63680	97.6032	9.44402	1.22878	1.52189e-14	1.01826e-13				AT2G47240	91.071	2.14273	0.477024	7.06014e-06	3.87601e-05
AT2G04160	97.5452	9.44305	1.28488	1.99124e-13	1.04498e-12				AT1G62850	18.0553	2.15062	0.633211	0.000682865	0.00229261
AT1G71691	97.5133	9.4424	1.22449	1.24518e-14	8.4954e-14				AT5G67090	12.6436	2.15157	0.78416	0.00607346	0.0156347
AT1G72610	97.2973	9.43938	1.26589	8.87154e-14	4.99525e-13				AT5G37790	38.4015	2.15475	0.713447	0.00252612	0.00722975
AT3G18580	96.9317	9.43331	1.25255	5.02531e-14	2.9962e-13				AT4G27660	9.98942	2.15818	0.843193	0.0104814	0.0251544
AT1G20980	96.8403	9.43243	1.21881	1.00161e-14	6.92166e-14				AT2G38580	52.6828	2.15892	0.458658	2.5136e-06	1.53144e-05
AT1G09560	96.639	9.42948	1.23436	2.18648e-14	1.41699e-13				AT4G01840	22.2915	2.16069	0.659287	0.00104801	0.00334736
AT4G04630	96.6213	9.42903	1.25313	5.29737e-14	3.14966e-13				AT4G14420	63.7913	2.16113	0.47531	5.44721e-06	3.05693e-05
AT4G29380	96.5159	9.42767	1.21993	1.09238e-14	7.4958e-14				AT5G45130	34.3723	2.16203	0.680087	0.0014776	0.00453142
AT5G37720	96.5011	9.42725	1.21911	1.05104e-14	7.23526e-14				AT3G23160	13.7052	2.16431	0.690312	0.00171705	0.00518298
AT3G26810	96.4685	9.42667	1.22701	1.5583e-14	1.03745e-13				AT1G74730	48.2803	2.16524	0.832021	0.00925786	0.0225219
AT1G15710	96.3641	9.42566	1.26494	9.231e-14	5.18404e-13				AT4G24120	23.2854	2.16576	0.619712	0.000474436	0.00165653
AT5G22580	96.2769	9.4242	1.25248	5.29538e-14	3.14966e-13				AT5G48910	54.2494	2.16821	0.507167	1.91018e-05	9.46904e-05
AT5G60530	96.1629	9.42269	1.26912	1.13125e-13	6.22273e-13				AT4G27040	19.0967	2.16865	0.702064	0.0020086	0.00591975
AT3G21420	96.1694	9.4219	1.27363	1.3857e-13	7.46925e-13				AT5G47770	45.3226	2.17	0.627736	0.000546491	0.00187608
ATMG01360	95.9883	9.41953	1.29509	3.50952e-13	1.75019e-12				AT5G65270	258.186	2.17162	0.386702	1.95717e-08	1.84786e-07
AT5G43810	95.9196	9.41888	1.23851	2.84836e-14	1.79709e-13				AT3G49940	89.2194	2.17374	0.455766	1.8475e-06	1.15794e-05
AT4G31210	95.8011	9.41717	1.24437	3.79462e-14	2.33508e-13				AT5G57660	116.86	2.17546	0.574581	0.000152987	0.000606264
AT1G71865	95.744	9.41571	1.22336	1.39762e-14	9.42162e-14				AT2G01980	29.0843	2.17783	0.653941	0.000867497	0.0028342
AT3G47850	95.7073	9.41558	1.22163	1.28388e-14	8.72618e-14				AT3G51430	18.2345	2.17852	0.775935	0.00499116	0.0131662
AT3G56950	95.5938	9.41366	1.21805	1.08822e-14	7.47679e-14				AT1G63220	162.127	2.17944	0.457817	1.93104e-06	1.2048e-05
AT4G35310	95.4109	9.41071	1.22595	1.63779e-14	1.08661e-13				AT4G10770	29.1431	2.18028	0.541598	5.6819e-05	0.000251882
AT1G76550	95.3792	9.41021	1.23216	2.22086e-14	1.43549e-13				AT5G49720	91.2842	2.18039	0.397821	4.23361e-08	3.76051e-07
AT4G01220	95.3016	9.40961	1.22762	1.78921e-14	1.17586e-13				AT5G51480	20.9483	2.18368	0.735445	0.00298583	0.00835946
AT4G19100	95.3124	9.40932	1.22484	1.5653e-14	1.04146e-13				AT1G55210	287.521	2.18377	0.66502	0.00102432	0.0032818
AT4G31330	95.2477	9.4088	1.24823	4.78205e-14	2.86549e-13				AT4G33380	69.2451	2.18449	0.445974	9.66988e-07	6.49302e-06
AT3G20500	95.2003	9.40733	1.24174	3.56511e-14	2.20778e-13				AT2G32230	56.123	2.18461	0.428089	3.33989e-07	2.48794e-06
AT5G64410	94.8364	9.40248	1.22273	1.47417e-14	9.89418e-14				AT3G21200	25.7686	2.18745	0.675063	0.00119378	0.00374964
AT3G59900	94.7336	9.40109	1.25308	6.26664e-14	3.66305e-13				AT3G06035	184.059	2.18798	0.383957	1.20864e-08	1.18664e-07
AT1G27190	94.7132	9.40055	1.2218	1.42607e-14	9.58936e-14				AT3G09270	25.6368	2.19007	0.748948	0.00345352	0.00950557
AT4G01800	94.6848	9.40031	1.25037	5.56228e-14	3.28171e-13				AT5G28830	91.5641	2.19159	0.434864	4.66228e-07	3.35586e-06
AT2G31890	94.6031	9.39894	1.23719	3.03127e-14	1.90801e-13				AT2G22410	14.4854	2.19367	0.800917	0.00616374	0.0158501
AT2G30720	94.4499	9.39657	1.22219	1.49099e-14	9.99454e-14				AT5G22300	16.1456	2.19573	0.793862	0.00567698	0.0147403
AT1G06840	94.3092	9.39441	1.23078	2.29508e-14	1.47844e-13				AT1G12430	67.2998	2.19587	0.604124	0.000278205	0.0010358
AT3G18610	94.1293	9.39114	1.2258	1.84204e-14	1.20762e-13				AT1G66840	17.3329	2.19723	0.767387	0.004193	0.0113157
AT4G38130	94.0342	9.38985	1.22016	1.40821e-14	9.48109e-14				AT1G15410	15.2427	2.1981	0.688011	0.00139898	0.00431921
AT4G01570	93.9918	9.38907	1.23243	2.56921e-14	1.63637e-13				AT2G29960	265.796	2.19878	0.444574	7.58304e-07	5.21205e-06
AT5G52530	93.7368	9.38571	1.23015	2.35269e-14	1.51102e-13				AT2G39040	17.9795	2.20322	0.772729	0.00435521	0.0116978
AT2G42210	93.4123	9.38049	1.2187	1.39187e-14	9.38876e-14				AT3G02960	10.9114	2.20344	0.771382	0.00428364	0.0115376
AT2G40880	93.3947	9.38031	1.24193	4.25338e-14	2.5804e-13				AT1G79380	43.3308	2.20437	0.667916	0.000965568	0.00311748
AT1G10380	93.201	9.37754	1.27683	2.0673e-13	1.08173e-12				AT1G47480	133.852	2.20464	0.476409	3.69893e-06	2.17169e-05
AT1G77840	93.1998	9.3767	1.23741	3.5185e-14	2.18143e-13				AT3G07720	87.1766	2.20504	0.460373	1.67042e-06	1.06055e-05
AT5G23570	93.1043	9.3758	1.22181	1.67085e-14	1.10484e-13				AT5G06850	240.979	2.206	0.360929	9.83832e-10	1.17937e-08
AT3G06430	93.1332	9.37575	1.23718	3.50121e-14	2.17197e-13				AT2G33470	85.7033	2.20697	0.42375	1.90693e-07	1.49839e-06
AT4G35830	93.0286	9.3743	1.21989	1.53503e-14	1.0245e-13				AT3G03010	25.257	2.20845	0.794048	0.00541481	0.0141362
AT1G05380	92.8838	9.37253	1.23206	2.80069e-14	1.7702e-13				AT2G32830	80.8698	2.21123	0.603556	0.000248631	0.000936219
AT4G36630	92.7172	9.3694	1.2225	1.80035e-14	1.18161e-13				AT5G58480	18.1431	2.21187	0.702886	0.00165046	0.00500538
AT4G36990	92.6367	9.36794	1.35879	5.41139e-12	2.16375e-11				AT2G43420	48.7437	2.21231	0.49721	8.60879e-06	4.6335e-05
AT3G14690	92.4118	9.3647	1.22189	1.80046e-14	1.18161e-13				AT1G11950	9.37798	2.21304	0.835601	0.00808652	0.0200482
AT2G22475	92.3383	9.36367	1.22029	1.67593e-14	1.10751e-13				AT1G63000	770.978	2.21329	0.410835	7.15276e-08	6.10496e-07
AT4G15940	92.167	9.36113	1.2187	1.5755e-14	1.04695e-13				AT5G54440	58.4277	2.21464	0.453472	1.0409e-06	6.91679e-06
AT3G51680	92.0822	9.35975	1.27001	1.70874e-13	9.06483e-13				AT2G46910	17.6481	2.21755	0.64143	0.000545827	0.00187447
AT2G37130	92.1022	9.35955	1.29496	4.91284e-13	2.36433e-12				AT5G02140	41.007	2.21828	0.514669	1.63175e-05	8.23337e-05
AT5G19450	91.7968	9.35552	1.23017	2.84816e-14	1.79709e-13				AT4G05590	81.4942	2.22349	0.452654	9.00922e-07	6.0749e-06
AT1G70620	91.634	9.3531	1.24761	6.53741e-14	3.80887e-13				AT4G14970	21.7215	2.22398	0.627744	0.000395882	0.0014168
AT4G37510	91.5985	9.35243	1.23506	3.66273e-14	2.2617e-13				AT4G15800	70.1583	2.2246	0.418244	1.04386e-07	8.64061e-07
AT1G67550	91.4924	9.35072	1.2668	1.56669e-13	8.38591e-13				AT5G51810	12.5232	2.22605	0.944733	0.018459	0.0413059
AT2G42690	91.4864	9.35061	1.30768	8.64359e-13	3.97442e-12				AT5G58350	12.2072	2.22793	0.847002	0.00852903	0.0209828
AT1G54850	91.4389	9.34975	1.21979	1.78802e-14	1.1758e-13				AT4G16480	10.6435	2.23111	0.823737	0.00675835	0.0171904
AT5G28640	91.3871	9.34915	1.2353	3.78009e-14	2.33015e-13				AT5G48450	14.0346	2.23204	0.776806	0.00406142	0.0109977
AT5G38650	91.173	9.34551	1.22283	2.12969e-14	1.38185e-13				AT1G15690	41.0737	2.23274	0.717124	0.00184908	0.00551736
AT5G39410	91.0761	9.34344	1.2378	4.40645e-14	2.66123e-13				AT2G45850	42.4853	2.23332	0.519361	1.70702e-05	8.57221e-05
AT5G02280	90.9824	9.34258	1.22958	3.00335e-14	1.89155e-13				AT5G25620	10.6889	2.2339	0.841406	0.0079318	0.0197155
AT4G25680	90.9729	9.34249	1.23527	3.93577e-14	2.41364e-13				AT2G34680	318.965	2.23699	0.405001	3.32459e-08	3.02013e-07
AT2G37690	90.9863	9.34218	1.22548	2.47325e-14	1.58087e-13				AT1G69440	13.7665	2.23768	0.963754	0.0202416	0.0445576
AT3G24605	90.8429	9.34046	1.2419	5.43023e-14	3.21351e-13				AT5G04810	204.953	2.23992	0.361182	5.58792e-10	7.0599e-09
AT1G18210	90.8294	9.33971	1.22269	2.19444e-14	1.42129e-13				AT1G65590	39.2413	2.24188	0.55028	4.61997e-05	0.000208659
AT4G13200	90.6119	9.3368	1.22915	3.05035e-14	1.91889e-13				AT1G07290	19.6075	2.24597	0.691199	0.00115655	0.00364105
AT3G03900	90.6318	9.33656	1.22293	2.26568e-14	1.46126e-13				AT3G14940	244.824	2.24617	0.498896	6.72274e-06	3.70561e-05
AT5G23670	90.536	9.33489	1.23346	3.78916e-14	2.33306e-13				AT4G22160	137.406	2.25171	0.429705	1.6046e-07	1.27968e-06
AT3G44220	90.4628	9.3343	1.23519	4.12583e-14	2.50727e-13				AT2G18250	33.2894	2.25208	0.692836	0.00115196	0.00362897
AT2G28100	90.4263	9.33358	1.23922	5.0038e-14	2.9867e-13				AT5G13330	23.2763	2.25324	0.617005	0.000260316	0.00097715
AT5G07990	90.147	9.32937	1.2492	8.12347e-14	4.62499e-13				AT2G13560	205.396	2.2537	0.415442	5.80113e-08	5.00921e-07
AT4G35450	90.1385	9.32881	1.22143	2.21259e-14	1.43132e-13				AT5G48960	67.9324	2.25578	0.478969	2.48127e-06	1.51559e-05
AT5G05550	90.133	9.32874	1.23016	3.36741e-14	2.09623e-13				AT4G39630	15.2181	2.25606	0.809175	0.00530187	0.0138867
AT4G16450	89.9669	9.32663	1.26006	1.34437e-13	7.26841e-13				AT1G65930	534.866	2.25708	0.337599	2.29868e-11	3.77944e-10
AT4G20030	90.0069	9.32657	1.22326	2.45305e-14	1.5689e-13				AT1G10070	109.498	2.25719	0.492801	4.64271e-06	2.65669e-05
AT4G28660	89.8899	9.32478	1.22375	2.53979e-14	1.62148e-13				AT2G23790	15.2938	2.25734	0.868803	0.00937076	0.0227677
AT5G54110	89.7119	9.32241	1.26786	1.93963e-13	1.0189e-12				AT2G35760	181.708	2.25874	0.430886	1.58774e-07	1.26729e-06
AT5G43560	89.5935	9.3202	1.24747	7.94286e-14	4.5366e-13				AT2G47480	18.2627	2.26172	0.729194	0.00192434	0.00570646
AT5G42680	89.5218	9.31927	1.22389	2.64734e-14	1.68214e-13				AT3G08600	28.4891	2.26345	0.535905	2.4044e-05	0.000116249
AT5G57900	89.4802	9.31847	1.22495	2.80078e-14	1.7702e-13				AT5G18800	220.33	2.26374	0.445297	3.70217e-07	2.73448e-06
AT1G12240	89.432	9.31797	1.27555	2.77093e-13	1.4107e-12				AT5G14770	11.9244	2.26525	0.892344	0.0111317	0.0265755
AT1G37130	89.3889	9.31647	1.3745	1.218e-11	4.58812e-11				AT3G26710	36.7921	2.26553	0.685628	0.000952082	0.00307836
AT2G18193	89.3318	9.31567	1.2245	2.78969e-14	1.76541e-13				AT3G56230	10.9469	2.26571	0.823141	0.00591387	0.0152689
AT2G34750	89.3033	9.31523	1.22445	2.78991e-14	1.76541e-13				AT1G17020	37.9393	2.27081	0.492262	3.96868e-06	2.31093e-05
AT5G13310	89.2468	9.31417	1.27747	3.07459e-13	1.55205e-12				AT4G15530	768.837	2.27093	0.372662	1.1026e-09	1.30544e-08
AT2G43750	89.1419	9.31296	1.22091	2.38585e-14	1.52957e-13				AT1G32990	138.263	2.27115	0.593367	0.000129419	0.000523456
AT5G45370	89.0855	9.31165	1.23486	4.67537e-14	2.80784e-13				AT5G25640	9.8949	2.27219	0.881909	0.00998221	0.0240767
AT2G28800	88.8119	9.30793	1.24104	6.37694e-14	3.72144e-13				AT1G49140	140.994	2.28178	0.407077	2.07924e-08	1.94969e-07
AT3G25070	88.7695	9.30636	1.26581	1.95098e-13	1.02436e-12				AT2G30860	455.39	2.28198	0.397115	9.11678e-09	9.11867e-08
AT3G02720	88.6989	9.30563	1.21901	2.28019e-14	1.46973e-13				AT3G07180	85.2839	2.28291	0.395187	7.61425e-09	7.74492e-08
AT2G43970	88.5887	9.30429	1.25359	1.15279e-13	6.325e-13				AT1G64860	30.8554	2.28367	0.828217	0.00582742	0.0150781
AT3G22430	88.5285	9.30299	1.21908	2.32606e-14	1.4948e-13				AT1G76130	31.1104	2.2856	0.543886	2.64169e-05	0.000126511
AT5G17010	88.2324	9.2983	1.22149	2.69368e-14	1.70956e-13				AT1G16880	56.1439	2.28879	0.560274	4.40521e-05	0.000200279
AT1G26220	87.6992	9.28961	1.22645	3.60882e-14	2.23098e-13				AT3G06620	118.513	2.2907	0.429152	9.41157e-08	7.87194e-07
AT5G57710	87.6662	9.28874	1.22625	3.59365e-14	2.22417e-13				AT3G60160	171.244	2.29235	0.601088	0.000136921	0.000549769
AT1G76100	87.5673	9.28764	1.26099	1.76659e-13	9.36247e-13				AT3G54050	29.7669	2.29288	0.750786	0.00225831	0.00656303
AT5G55220	87.5737	9.28735	1.21961	2.63666e-14	1.67734e-13				AT3G60670	22.9433	2.29381	0.656222	0.000473207	0.00165347
AT3G46460	87.4467	9.28559	1.24923	1.0612e-13	5.86447e-13				AT2G45510	24.991	2.29455	0.602041	0.000138244	0.000554479
AT2G40940	87.3627	9.28418	1.23356	5.21803e-14	3.10593e-13				AT4G27420	17.0154	2.29473	0.697959	0.00100984	0.00324188
AT2G44760	87.2873	9.28269	1.22437	3.41296e-14	2.12212e-13				AT5G10610	29.4997	2.29888	0.615055	0.000185726	0.000722584
AT4G09810	86.7805	9.27402	1.22164	3.16329e-14	1.98297e-13				AT2G47010	88.8784	2.30088	0.471393	1.05539e-06	7.00822e-06
AT1G01220	86.7244	9.27338	1.22138	3.13607e-14	1.96821e-13				AT3G13790	21.0564	2.30214	0.620258	0.000205965	0.00079044
AT3G01780	86.7074	9.27302	1.22632	3.98013e-14	2.43528e-13				AT1G14890	47.4556	2.30387	0.582509	7.65112e-05	0.000328413
AT5G26860	86.5946	9.27063	1.24324	8.86275e-14	4.99292e-13				AT4G33180	46.4093	2.30512	0.678661	0.000682374	0.00229177
AT3G22670	86.5215	9.26951	1.23447	5.96254e-14	3.50438e-13				AT3G33530	158.788	2.30516	0.391916	4.05941e-09	4.32706e-08
AT2G33630	86.4181	9.2682	1.21904	2.89716e-14	1.82593e-13				AT5G08640	146.417	2.30655	0.469047	8.76508e-07	5.92275e-06
AT3G47470	86.3543	9.2675	1.25689	1.66381e-13	8.85713e-13				AT5G54280	14.7946	2.30694	0.918475	0.012015	0.0283948
AT3G06720	86.3747	9.2671	1.22509	3.8956e-14	2.39174e-13				AT3G62810	240.81	2.30721	0.472789	1.06091e-06	7.03029e-06
AT2G17790	86.2085	9.26477	1.22503	3.94121e-14	2.4156e-13				AT4G01520	69.0417	2.30811	0.559185	3.66529e-05	0.000170763
AT5G07720	86.0337	9.26182	1.22007	3.16851e-14	1.98508e-13				AT5G53420	59.9745	2.30821	0.520215	9.12082e-06	4.879e-05
AT1G51660	86.0454	9.26162	1.22672	4.35651e-14	2.637e-13				AT5G25280	1227.57	2.31045	0.756738	0.00226438	0.00657868
AT5G21105	85.9423	9.26043	1.22401	3.85939e-14	2.37222e-13				AT3G06810	1258.89	2.31128	0.374509	6.7648e-10	8.41393e-09
AT1G05190	85.7916	9.25805	1.23815	7.58406e-14	4.3502e-13				AT4G35000	49.2514	2.31166	0.474431	1.10204e-06	7.26271e-06
AT3G62270	85.7456	9.25694	1.23633	7.02179e-14	4.06023e-13				AT5G06750	26.4869	2.31198	0.56469	4.23539e-05	0.000193566
AT5G16300	85.6767	9.25586	1.22046	3.35316e-14	2.08978e-13				AT1G72970	447.928	2.31267	0.376715	8.30187e-10	1.01755e-08
AT1G16900	85.6395	9.25508	1.22035	3.35145e-14	2.08978e-13				AT1G28590	36.7101	2.31441	0.806381	0.00410308	0.0110999
AT3G48670	85.6046	9.25476	1.22611	4.41765e-14	2.66369e-13				AT4G27720	113.201	2.315	0.430073	7.33348e-08	6.23703e-07
AT1G72090	85.566	9.254	1.22142	3.55223e-14	2.20107e-13				AT4G35985	186.927	2.31575	0.390415	3.00149e-09	3.27503e-08
AT4G22160	85.5657	9.25396	1.23449	6.56965e-14	3.82558e-13				AT3G53170	31.589	2.32127	0.564121	3.8745e-05	0.000178946
AT3G53980	85.5026	9.25319	1.2902	7.39563e-13	3.44338e-12				AT2G46490	50.0574	2.32305	0.54234	1.84079e-05	9.16291e-05
AT1G14720	85.4768	9.25237	1.22734	4.75281e-14	2.84956e-13				AT3G24110	25.3814	2.32677	0.855776	0.00655001	0.0167091
AT4G17140	85.3549	9.25056	1.22807	4.97306e-14	2.97e-13				AT1G58370	38.4005	2.32748	0.510814	5.20334e-06	2.93551e-05
AT3G07810	85.2975	9.24958	1.22471	4.27063e-14	2.5894e-13				AT3G25590	18.6022	2.33817	0.721338	0.0011893	0.00373803
AT5G57020	85.2715	9.24891	1.22345	4.04062e-14	2.46807e-13				AT1G19440	96.4912	2.33902	0.511557	4.82262e-06	2.74818e-05
AT1G53240	85.278	9.2487	1.22709	4.80606e-14	2.87827e-13				AT3G62020	54.0523	2.33997	0.620312	0.000161782	0.000636131
AT4G27410	85.2815	9.24857	1.3817	2.17705e-11	7.8773e-11				AT1G32170	12.4064	2.34007	0.784176	0.00284404	0.00802248
AT2G02560	85.1092	9.2463	1.22337	4.09225e-14	2.4911e-13				AT1G09575	184.676	2.34315	0.408228	9.47858e-09	9.46085e-08
AT5G64510	85.1283	9.2462	1.24609	1.16993e-13	6.40922e-13				AT4G23470	21.732	2.34376	0.681	0.000578189	0.00197221
AT4G10840	84.977	9.24384	1.23076	5.88147e-14	3.46052e-13				AT2G38360	86.7747	2.34555	0.488856	1.60232e-06	1.02026e-05
AT3G50630	84.5854	9.23723	1.23429	7.2166e-14	4.15497e-13				AT4G17940	154.855	2.34578	0.59233	7.48685e-05	0.000322516
AT4G27720	84.5575	9.23688	1.23592	7.79741e-14	4.46303e-13				AT4G34640	19.27	2.34864	0.753768	0.00183405	0.00547828
AT3G13310	84.5406	9.23597	1.37395	1.78993e-11	6.56513e-11				AT3G03770	19.8694	2.35159	0.709319	0.000915498	0.00297684
AT4G16780	84.5081	9.23574	1.23095	6.23952e-14	3.65117e-13				AT1G05070	18.6938	2.35161	0.824314	0.00433347	0.0116457
AT3G62860	84.4714	9.23564	1.26189	2.49992e-13	1.28316e-12				AT1G06840	141.69	2.35199	0.365917	1.296e-10	1.83003e-09
AT3G32930	84.4427	9.2349	1.22777	5.40874e-14	3.20345e-13				AT4G02790	29.3892	2.35331	0.554189	2.17224e-05	0.000106093
AT2G40930	84.4604	9.23471	1.22771	5.39811e-14	3.20069e-13				AT1G78380	12.6865	2.35818	0.856098	0.00587699	0.01519
AT1G68560	84.0465	9.22826	1.22441	4.81362e-14	2.87959e-13				AT1G27520	24.8064	2.35859	0.611121	0.000113645	0.000464744
AT5G66120	83.889	9.22551	1.22682	5.4833e-14	3.24046e-13				AT2G28605	45.9916	2.35979	0.779478	0.00246666	0.00707985
AT1G01900	83.901	9.22527	1.2346	7.88359e-14	4.50588e-13				AT3G47730	125.773	2.36391	0.507898	3.2509e-06	1.93402e-05
AT1G60870	83.7541	9.22325	1.23136	6.87183e-14	3.9864e-13				AT1G06290	215.206	2.36899	0.544839	1.37344e-05	7.03724e-05
AT3G14120	83.6497	9.22134	1.22185	4.45211e-14	2.68276e-13				AT4G36660	56.4237	2.3714	0.474511	5.80587e-07	4.07812e-06
AT2G32090	83.6356	9.22132	1.23851	9.65681e-14	5.40057e-13				AT5G47610	37.9806	2.37393	0.568115	2.93301e-05	0.000139138
AT2G36870	83.636	9.22128	1.28857	8.29214e-13	3.82923e-12				AT4G20940	17.0808	2.37415	0.661694	0.000333245	0.00121991
AT4G22130	83.6364	9.22112	1.2244	5.02923e-14	2.99687e-13				AT2G36630	25.3561	2.37816	0.581794	4.35792e-05	0.000198693
AT3G14225	83.6509	9.22078	1.23546	8.42813e-14	4.78112e-13				AT4G24390	47.3032	2.37833	0.690391	0.000571266	0.00194998
AT3G19740	83.6073	9.22065	1.22239	4.58908e-14	2.75756e-13				AT1G31040	6.85406	2.37982	0.949449	0.0121922	0.0287711
AT5G51260	83.534	9.21959	1.28684	7.80734e-13	3.62406e-12				AT5G65020	790.863	2.38009	0.401621	3.09978e-09	3.37461e-08
AT1G04080	83.53	9.2192	1.22075	4.28344e-14	2.5957e-13				AT1G04520	97.1755	2.38089	0.447039	1.00448e-07	8.35791e-07
AT4G21870	83.5256	9.2185	1.3273	3.77576e-12	1.54132e-11				AT5G14860	41.605	2.38114	0.58268	4.37864e-05	0.000199259
AT1G60780	83.3932	9.21668	1.2194	4.08222e-14	2.4864e-13				AT5G55050	47.6259	2.38196	0.469097	3.81931e-07	2.80804e-06
AT1G49750	83.2733	9.2148	1.22306	4.91332e-14	2.93595e-13				AT4G09810	111.582	2.38607	0.381039	3.80043e-10	4.98521e-09
AT1G14830	83.1495	9.2129	1.24415	1.31182e-13	7.11035e-13				AT2G39560	8.91444	2.38813	1.04812	0.0226976	0.0492526
AT3G29090	82.9356	9.20895	1.22647	5.98012e-14	3.51087e-13				AT5G41080	28.5323	2.3886	0.667017	0.000342251	0.0012467
AT3G07720	82.9192	9.20882	1.34499	7.55428e-12	2.93635e-11				AT2G44160	167.58	2.39055	0.375144	1.86143e-10	2.57685e-09
AT3G60100	82.8666	9.20738	1.22392	5.35913e-14	3.18109e-13				AT1G06800	24.2005	2.39209	0.678872	0.000425691	0.00150607
AT4G33670	82.5519	9.20249	1.23536	9.38947e-14	5.26203e-13				AT5G62940	30.7444	2.39454	0.632305	0.000152472	0.000604726
AT5G24740	82.4522	9.20031	1.21928	4.49898e-14	2.70797e-13				AT5G08170	78.593	2.39519	0.474179	4.38979e-07	3.17879e-06
AT5G29000	82.3568	9.19863	1.23481	9.37642e-14	5.25746e-13				AT4G15560	85.8621	2.40155	0.604589	7.1212e-05	0.000309122
AT4G29750	82.2321	9.19689	1.24702	1.64221e-13	8.75083e-13				AT1G11120	9.34254	2.40213	0.841493	0.00430905	0.0115898
AT1G76020	82.0736	9.19372	1.22869	7.28963e-14	4.19251e-13				AT5G36180	10.2108	2.40565	0.794641	0.00246711	0.00707985
AT4G03100	82.0334	9.19346	1.24434	1.48769e-13	7.98293e-13				AT5G58300	62.7357	2.40591	0.425275	1.5376e-08	1.47788e-07
AT1G31814	82.0006	9.19243	1.23667	1.0597e-13	5.86222e-13				AT1G12370	19.5356	2.40678	0.651111	0.000218659	0.00083515
AT1G24620	81.65	9.18652	1.22634	6.83452e-14	3.96905e-13				AT5G57090	174.585	2.40706	0.387205	5.08357e-10	6.4738e-09
AT3G04160	81.593	9.18568	1.24032	1.30271e-13	7.06807e-13				AT3G60630	10.2328	2.40945	0.940945	0.010447	0.0250843
AT4G28811	81.542	9.1847	1.27112	4.98528e-13	2.39812e-12				AT5G17990	45.0943	2.41239	0.543711	9.12638e-06	4.87926e-05
AT3G49590	81.3213	9.18082	1.23421	1.01764e-13	5.65286e-13				AT2G06050	106.467	2.41722	0.366787	4.391e-11	6.77852e-10
AT5G47450	81.3138	9.18027	2.30942	7.03388e-05	9.44776e-05				AT1G05190	155.225	2.41772	0.477176	4.04726e-07	2.95303e-06
AT3G08720	81.2821	9.18002	1.23301	9.67843e-14	5.40984e-13				AT4G31730	16.3875	2.41775	0.908111	0.00775877	0.0193405
AT3G48310	81.2791	9.17972	1.23498	1.0611e-13	5.86447e-13				AT2G21250	53.0807	2.41922	0.496656	1.11029e-06	7.31207e-06
AT1G75200	81.2946	9.1796	1.23044	8.62435e-14	4.8791e-13				AT4G21760	9.0699	2.41951	0.87843	0.00588078	0.0151957
AT3G13110	81.2725	9.17908	1.25008	2.09164e-13	1.0918e-12				AT5G04190	37.4982	2.42648	0.682793	0.000379768	0.00136626
AT4G38220	81.2114	9.17859	1.22352	6.2955e-14	3.67792e-13				AT4G05120	65.2385	2.4283	0.435813	2.52014e-08	2.33125e-07
AT2G16595	80.9728	9.17401	1.22198	6.02711e-14	3.53459e-13				AT5G60450	103.812	2.42877	0.369656	5.01975e-11	7.63861e-10
AT2G39750	80.9411	9.17376	1.21992	5.47846e-14	3.23938e-13				AT5G56890	34.6727	2.43026	0.533364	5.20178e-06	2.93551e-05
AT1G12330	80.8966	9.17253	1.23572	1.14663e-13	6.29444e-13				AT1G22160	848.744	2.43333	0.485938	5.51453e-07	3.89915e-06
AT3G23470	80.6243	9.16842	1.23899	1.36288e-13	7.35737e-13				AT3G21420	110.348	2.43339	0.59176	3.92023e-05	0.000180624
AT4G27990	80.577	9.16745	1.2266	7.78776e-14	4.45988e-13				AT1G18670	39.7636	2.43371	0.498698	1.06013e-06	7.02997e-06
AT1G12110	80.5703	9.16725	1.2288	8.63006e-14	4.87976e-13				AT1G14720	169.198	2.43426	0.500705	1.164e-06	7.62361e-06
AT2G01290	80.5692	9.16723	1.22758	8.15952e-14	4.64059e-13				AT3G26760	133.734	2.43652	0.554875	1.12767e-05	5.9331e-05
AT1G05520	80.5582	9.1671	1.23365	1.07874e-13	5.95524e-13				AT5G55550	59.1799	2.43736	0.509511	1.72073e-06	1.08629e-05
AT5G58410	80.4384	9.16456	1.22763	8.31589e-14	4.72202e-13				AT4G01050	27.3344	2.43949	0.597311	4.42439e-05	0.000201056
AT1G67330	80.3839	9.16357	1.25918	3.40328e-13	1.70355e-12				AT4G24510	10.7417	2.44048	0.950459	0.010238	0.0246378
AT1G70710	80.3469	9.16334	1.22793	8.49565e-14	4.8139e-13				AT1G37130	63.9779	2.44591	0.731572	0.000827703	0.00271899
AT5G60520	80.3481	9.16286	1.22672	8.05719e-14	4.59457e-13				AT4G00990	19.4771	2.44757	0.683573	0.000342863	0.00124807
AT1G11190	80.2751	9.1621	1.26532	4.45655e-13	2.16611e-12				AT5G46330	47.6559	2.44823	0.59708	4.12554e-05	0.000188995
AT2G20570	80.2657	9.16207	1.27425	6.47103e-13	3.04459e-12				AT1G61000	16.9946	2.44931	0.786942	0.00185545	0.00552978
AT2G26590	80.2873	9.16199	1.22096	6.19282e-14	3.62583e-13				AT3G57070	11.0034	2.44991	0.924302	0.00803601	0.0199385
AT5G38880	80.2721	9.16182	1.2231	6.85236e-14	3.97726e-13				AT3G26700	19.4538	2.45248	0.628809	9.61125e-05	0.000400378
AT3G60850	80.1394	9.15936	1.22208	6.63667e-14	3.86252e-13				AT1G20810	17.4547	2.45524	0.752846	0.0011091	0.00351124
AT1G56210	79.9818	9.15683	1.23903	1.46479e-13	7.86793e-13				AT5G11590	24.6707	2.45561	0.629795	9.65657e-05	0.000401744
AT1G70560	79.9209	9.15569	1.22736	8.67566e-14	4.89523e-13				AT4G24380	26.9979	2.46302	0.622447	7.58969e-05	0.00032625
AT4G27570	79.8539	9.15364	1.25991	3.72208e-13	1.84676e-12				AT1G49380	21.9489	2.46393	0.665771	0.000214866	0.000822625
AT1G72660	79.75	9.15189	1.22965	9.86691e-14	5.49801e-13				AT1G13710	26.3449	2.46489	0.818106	0.00258747	0.00738063
AT2G05840	79.7402	9.15178	1.22647	8.53051e-14	4.83111e-13				AT2G41480	45.6537	2.46557	0.584955	2.49805e-05	0.000120292
AT5G61040	79.6009	9.15001	1.25499	3.07907e-13	1.55358e-12				AT1G79080	66.6399	2.46743	0.413436	2.40026e-09	2.65828e-08
AT2G29420	79.6137	9.14928	1.25415	2.98223e-13	1.5104e-12				AT4G23930	36.4314	2.46747	0.510488	1.3412e-06	8.66563e-06
AT2G39760	79.4489	9.14642	1.23028	1.05042e-13	5.8169e-13				AT4G23740	41.0623	2.46845	0.526442	2.74649e-06	1.65965e-05
AT2G01260	79.3917	9.14585	1.22109	6.89132e-14	3.99339e-13				AT3G01300	13.1544	2.46919	0.891419	0.00560633	0.0145768
AT2G18570	79.3815	9.14531	1.22741	9.27024e-14	5.20336e-13				AT5G43310	9.63122	2.47168	0.924141	0.00748264	0.0187545
AT1G67560	79.3202	9.14487	1.2382	1.51775e-13	8.14018e-13				AT2G01910	18.1682	2.47293	0.768025	0.00128253	0.00399703
AT4G26680	79.3053	9.14388	1.25195	2.79985e-13	1.4234e-12				AT1G16900	88.6456	2.47309	0.439527	1.83687e-08	1.73941e-07
AT5G21040	79.2707	9.1434	1.23213	1.16382e-13	6.37903e-13				AT5G34930	136.654	2.47318	0.371396	2.75461e-11	4.45283e-10
AT5G04770	79.2115	9.14273	1.22334	7.80372e-14	4.46426e-13				AT1G60660	25.9176	2.47442	0.776651	0.00144247	0.00443219
AT2G34770	79.1608	9.14198	1.24275	1.89163e-13	9.9661e-13				AT1G34020	42.2951	2.47604	0.606968	4.51592e-05	0.000204634
AT4G02280	79.1836	9.14178	1.2237	7.98406e-14	4.55771e-13				AT1G20050	216.174	2.47709	0.421912	4.32906e-09	4.58298e-08
AT4G13480	78.9817	9.13793	1.22897	1.04229e-13	5.77486e-13				AT4G39900	7.01051	2.47732	0.96912	0.0105805	0.0253604
AT3G11340	78.9564	9.13775	1.23078	1.13327e-13	6.23068e-13				AT4G08300	13.7038	2.47827	0.871287	0.00444983	0.0119117
AT5G25460	78.9426	9.13742	1.22914	1.05354e-13	5.83113e-13				AT1G59640	58.8936	2.47827	0.512362	1.31844e-06	8.54226e-06
AT2G39210	78.8769	9.13662	1.22858	1.03193e-13	5.72337e-13				AT5G13500	22.8271	2.47833	0.753514	0.00100535	0.00323072
AT3G10110	78.8525	9.13557	1.23841	1.621e-13	8.64642e-13				AT2G43130	141.804	2.48139	0.484853	3.0911e-07	2.32426e-06
AT5G10270	78.7967	9.13487	1.22022	7.08837e-14	4.08772e-13				AT4G23730	9.40361	2.48163	0.863547	0.00405616	0.0109865
AT4G08690	78.7218	9.13374	1.23139	1.19419e-13	6.52879e-13				AT5G42800	9.39411	2.48282	0.844516	0.00328284	0.0090841
AT5G42240	78.6524	9.13186	1.23236	1.26231e-13	6.86973e-13				AT5G35400	29.5971	2.48404	0.560311	9.27965e-06	4.95569e-05
AT2G44610	78.6061	9.1315	1.24339	2.07285e-13	1.08358e-12				AT5G49760	19.0964	2.48873	0.70176	0.000390514	0.00139915
AT5G07830	78.562	9.13069	1.22876	1.0795e-13	5.95642e-13				AT4G27730	34.8364	2.48943	0.717419	0.000520502	0.00179779
AT3G04600	78.5204	9.12986	1.22046	7.39314e-14	4.24522e-13				AT1G31650	475.275	2.49285	0.467965	9.98466e-08	8.31506e-07
AT1G70350	78.266	9.12502	1.25436	3.47345e-13	1.73462e-12				AT5G07240	28.0083	2.49906	0.647242	0.000112879	0.000461807
AT5G66880	78.143	9.12314	1.22739	1.06196e-13	5.86564e-13				AT2G21110	161.341	2.49958	0.720139	0.000518593	0.00179443
AT2G20300	78.0677	9.12201	1.27986	1.02303e-12	4.6306e-12				AT1G66150	76.4083	2.50154	0.48682	2.76899e-07	2.09353e-06
AT5G54930	78.1076	9.1218	1.2478	2.66582e-13	1.36236e-12				AT1G08510	1111.05	2.50496	0.466773	8.02595e-08	6.79587e-07
AT4G37460	77.9956	9.12048	1.22469	9.53611e-14	5.34142e-13				AT1G01840	64.74	2.50533	0.481591	1.96939e-07	1.54117e-06
AT3G14930	77.9855	9.12019	1.22538	9.8634e-14	5.49801e-13				AT5G04490	34.8696	2.51021	0.53351	2.53769e-06	1.54514e-05
AT5G02270	77.9791	9.11976	1.23958	1.87908e-13	9.90483e-13				AT1G34430	325.76	2.51145	0.404307	5.24023e-10	6.63808e-09
AT5G08050	77.9276	9.11926	1.22801	1.11868e-13	6.16308e-13				AT3G20510	20.5624	2.5135	0.76266	0.000981781	0.00316557
AT3G06620	77.8536	9.11752	1.23494	1.54829e-13	8.29154e-13				AT3G57930	707.964	2.5158	0.404846	5.15851e-10	6.56053e-09
AT5G53560	77.8585	9.11748	1.22587	1.02554e-13	5.69086e-13				AT3G20790	50.5293	2.51595	0.484492	2.06962e-07	1.61172e-06
AT2G02010	77.863	9.11736	1.2465	2.58556e-13	1.32386e-12				AT3G26060	66.5313	2.51631	0.805401	0.00178233	0.00535479
AT1G44180	77.8047	9.11674	1.22074	8.13019e-14	4.62637e-13				AT3G45970	39.4143	2.52026	0.67547	0.000190633	0.000738385
AT1G15125	77.6023	9.11274	1.94011	2.63972e-06	4.179e-06				AT1G27450	145.379	2.52423	0.488013	2.31036e-07	1.78328e-06
AT4G20780	77.533	9.11154	1.21999	8.10817e-14	4.61873e-13				AT5G15740	27.5028	2.52615	0.604792	2.95517e-05	0.000139919
AT5G26600	77.3384	9.10818	1.22855	1.22764e-13	6.69805e-13				AT4G09630	59.926	2.52671	0.552653	4.83188e-06	2.75182e-05
AT1G03130	77.1095	9.10403	1.22646	1.14503e-13	6.28887e-13				AT4G02640	175.19	2.52749	0.402024	3.23829e-10	4.33065e-09
AT3G11590	77.0375	9.10212	1.23323	1.57448e-13	8.42339e-13				AT2G27190	52.0769	2.52763	0.641209	8.08139e-05	0.000344878
AT3G43520	77.0117	9.10211	1.22318	9.96683e-14	5.54793e-13				AT4G27280	39.6431	2.52953	0.529917	1.81101e-06	1.13879e-05
AT4G38410	77.0047	9.10169	1.25878	4.80962e-13	2.31986e-12				AT1G28340	10.3444	2.5313	0.837615	0.00251084	0.00719459
AT1G08770	77.007	9.10167	1.24785	3.01168e-13	1.52387e-12				AT5G14210	13.8251	2.53161	0.855637	0.00308895	0.00860961
AT5G66150	77.0015	9.10122	1.26256	5.65477e-13	2.69769e-12				AT4G18210	20.7197	2.53171	0.815115	0.00189666	0.00563307
AT5G27820	76.9096	9.10034	1.23098	1.43835e-13	7.74138e-13				AT5G25240	33.8521	2.53182	0.931526	0.00656922	0.0167537
AT1G78620	76.8556	9.09893	1.21993	8.74525e-14	4.92931e-13				AT3G53530	14.386	2.53272	0.810157	0.00177076	0.00532336
AT1G61790	76.6755	9.09594	1.24433	2.67281e-13	1.36463e-12				AT4G19020	19.5574	2.53558	0.77468	0.00106389	0.00339047
AT3G11330	76.4651	9.09211	1.2554	4.40886e-13	2.14682e-12				AT2G39980	1153.11	2.53865	0.365376	3.70366e-12	6.85213e-11
AT4G30310	76.4667	9.09206	1.23761	2.03481e-13	1.06577e-12				AT2G46570	8.87562	2.54802	0.874306	0.00356447	0.00979315
AT5G48890	76.3687	9.09026	1.25035	3.59058e-13	1.78564e-12				AT3G04070	90.012	2.5516	0.384876	3.36437e-11	5.32202e-10
AT4G16430	76.3131	9.0886	1.24402	2.75596e-13	1.40508e-12				AT5G35970	32.0026	2.55521	0.632219	5.3076e-05	0.000236775
AT1G71870	76.1433	9.08568	1.22386	1.13836e-13	6.25545e-13				AT4G27520	14.803	2.55572	0.809762	0.00159873	0.00486019
AT3G06470	76.1209	9.0855	1.23283	1.71092e-13	9.07191e-13				AT5G27600	374.996	2.55686	0.328158	6.6196e-15	1.88609e-13
AT1G04870	76.0073	9.08247	1.24025	2.42286e-13	1.2489e-12				AT1G71110	24.21	2.55777	0.737296	0.000522166	0.00180224
AT1G54820	75.7614	9.07875	1.25815	5.35672e-13	2.56301e-12				AT5G13100	454.248	2.56035	0.365576	2.49447e-12	4.68341e-11
AT1G17810	75.7362	9.07802	1.25056	3.89549e-13	1.91949e-12				AT5G24580	77.6433	2.56806	0.455162	1.68008e-08	1.60679e-07
AT2G23150	75.7281	9.07789	1.22468	1.23954e-13	6.75954e-13				AT5G40230	22.0076	2.56857	0.805294	0.00142466	0.00438448
AT1G20640	75.5553	9.07456	1.22647	1.3731e-13	7.40507e-13				AT4G13345	8.56137	2.57087	0.897033	0.0041574	0.0112354
AT4G17170	75.5251	9.07409	1.22726	1.42726e-13	7.68559e-13				AT5G18410	57.6341	2.5739	0.446246	8.02737e-09	8.12211e-08
AT2G24800	75.4942	9.0736	1.31331	4.88178e-12	1.96443e-11				AT5G20520	48.6658	2.57432	0.48776	1.30713e-07	1.0551e-06
AT3G18800	75.4761	9.07315	1.23386	1.93151e-13	1.01663e-12				AT1G08470	166.335	2.57489	0.573489	7.12672e-06	3.90364e-05
AT1G64550	75.43	9.07159	1.22715	1.44229e-13	7.75872e-13				AT5G62070	58.3973	2.57519	0.468041	3.75373e-08	3.378e-07
AT5G06730	75.0138	9.06439	1.32147	6.91755e-12	2.71441e-11				AT4G24150	39.0406	2.57521	0.549369	2.76468e-06	1.66959e-05
AT2G45640	74.9629	9.06274	1.22273	1.24535e-13	6.78085e-13				AT3G06145	31.5209	2.57563	0.571528	6.58873e-06	3.6401e-05
AT1G09380	74.9013	9.06227	1.29839	2.95981e-12	1.23839e-11				AT3G15300	29.6133	2.58051	0.598506	1.62089e-05	8.19149e-05
AT3G63400	74.924	9.06225	1.22163	1.18757e-13	6.50257e-13				AT5G38020	72.7803	2.58156	0.504697	3.13644e-07	2.34915e-06
AT3G14370	74.8454	9.06108	1.24395	3.23708e-13	1.62338e-12				AT5G12860	145.077	2.58179	0.566205	5.11998e-06	2.89359e-05
AT5G05270	74.6086	9.05638	1.24688	3.77885e-13	1.86888e-12				AT4G24430	28.9957	2.58322	0.598277	1.57613e-05	7.98628e-05
AT2G41520	74.5671	9.05569	1.22855	1.69297e-13	8.99007e-13				AT1G80280	15.1637	2.58514	0.798153	0.00119992	0.00376769
AT1G09900	74.5729	9.05515	1.23666	2.4377e-13	1.25534e-12				AT1G09530	58.8098	2.58676	0.488183	1.16597e-07	9.53636e-07
AT2G05350	74.4752	9.05326	1.2389	2.72196e-13	1.38907e-12				AT5G45530	16.5776	2.59127	0.731488	0.0003964	0.00141812
AT5G10750	74.445	9.05284	1.22292	1.33515e-13	7.22218e-13				AT5G60400	22.3975	2.59301	0.66112	8.77663e-05	0.000371248
AT1G17100	74.3515	9.05166	1.26192	7.34054e-13	3.41921e-12				AT4G10840	159.661	2.59418	0.389105	2.61028e-11	4.23377e-10
AT3G18000	74.2604	9.04991	1.25766	6.20685e-13	2.93703e-12				AT5G07590	15.278	2.59475	0.689699	0.000168463	0.000659429
AT1G15820	74.144	9.04736	1.2605	7.09424e-13	3.31312e-12				AT3G49220	101.329	2.59591	0.662457	8.90612e-05	0.000375073
AT5G52810	74.136	9.04719	1.25728	6.20678e-13	2.93703e-12				AT2G37430	10.488	2.59725	0.847311	0.00217466	0.00635656
AT4G34100	74.0284	9.04521	1.23251	2.15431e-13	1.11853e-12				AT5G13700	89.7482	2.6011	0.514772	4.35098e-07	3.15306e-06
AT5G28830	73.9423	9.04315	1.2209	1.29215e-13	7.02499e-13				AT1G62520	26.9211	2.60301	0.561942	3.61859e-06	2.12902e-05
AT3G06980	73.737	9.03925	1.22062	1.30687e-13	7.08707e-13				AT1G04690	138.781	2.60336	0.431968	1.67296e-09	1.90103e-08
AT5G36210	73.6988	9.03894	1.2472	4.24888e-13	2.08119e-12				AT5G25900	27.1364	2.60645	0.643606	5.1269e-05	0.00022929
AT1G10070	73.6356	9.0375	1.23761	2.82746e-13	1.43608e-12				AT5G46110	157.763	2.60813	0.554011	2.50499e-06	1.52717e-05
AT5G10980	73.6451	9.03684	1.248	4.45112e-13	2.16445e-12				AT5G08080	111.05	2.60891	0.424209	7.74486e-10	9.54636e-09
AT2G38130	73.6182	9.03671	1.22204	1.41668e-13	7.63242e-13				AT5G16400	147.222	2.60891	0.555063	2.59889e-06	1.5814e-05
AT1G48500	73.594	9.03637	1.22571	1.67677e-13	8.91285e-13				AT1G68410	11.8513	2.61301	0.780186	0.000810426	0.00266588
AT1G66150	73.5865	9.03635	1.22114	1.36234e-13	7.35737e-13				AT5G55830	24.5514	2.61508	0.733459	0.000363298	0.00131389
AT1G06570	73.5784	9.03548	1.27132	1.18428e-12	5.32009e-12				AT2G35460	20.8108	2.61893	0.847748	0.00200641	0.00591513
AT1G20693	73.5486	9.03525	1.23487	2.5397e-13	1.30225e-12				AT5G05620	53.2248	2.62052	0.559451	2.8121e-06	1.69396e-05
AT3G28500	73.4807	9.03428	1.22345	1.53269e-13	8.21617e-13				AT1G68750	87.1854	2.62282	0.480089	4.67632e-08	4.10815e-07
AT2G21430	73.4092	9.03318	1.23347	2.41759e-13	1.24679e-12				AT2G30720	154.969	2.62414	0.443085	3.17196e-09	3.44148e-08
AT2G02400	73.4254	9.03262	1.2379	2.94868e-13	1.49481e-12				AT5G26960	27.4159	2.62599	0.638591	3.91979e-05	0.000180624
AT4G00570	73.07	9.02636	1.23228	2.38996e-13	1.23372e-12				AT5G11460	20.2901	2.62655	0.620523	2.30794e-05	0.000112037
AT1G19440	72.8363	9.02124	1.22281	1.61352e-13	8.61543e-13				AT2G23690	12.0536	2.62805	0.881644	0.00287448	0.00809938
AT4G25630	72.7891	9.02035	1.22294	1.63187e-13	8.70006e-13				AT5G23060	57.5692	2.62868	0.552248	1.93617e-06	1.20721e-05
AT1G52600	72.7104	9.01922	1.22565	1.85714e-13	9.80367e-13				AT1G51940	56.0184	2.63007	0.478271	3.81709e-08	3.4286e-07
AT3G13530	72.6626	9.01838	1.23186	2.46218e-13	1.2664e-12				AT3G55700	105.94	2.63017	0.481376	4.65916e-08	4.09682e-07
AT2G26680	72.6669	9.01814	1.24174	3.79917e-13	1.87633e-12				AT3G13310	222.284	2.6309	0.645193	4.54839e-05	0.000205911
AT4G34910	72.6123	9.01694	1.23954	3.4791e-13	1.73583e-12				AT3G51000	24.7892	2.6311	0.66636	7.86536e-05	0.000336706
AT3G20630	72.5645	9.01615	1.2219	1.59755e-13	8.54257e-13				AT5G44050	15.0442	2.63127	0.714437	0.000230505	0.000876211
AT3G33520	72.5584	9.01591	1.22496	1.83714e-13	9.70284e-13				AT1G18650	246.735	2.63418	0.411305	1.5091e-10	2.10922e-09
AT4G36195	72.4644	9.01422	1.23131	2.46389e-13	1.2664e-12				AT4G02630	184.416	2.63436	0.36129	3.06446e-13	6.76437e-12
AT3G15680	72.4578	9.01402	1.22255	1.6669e-13	8.8648e-13				AT4G27030	32.9999	2.63499	0.616962	1.94669e-05	9.61613e-05
AT1G65840	72.4459	9.01358	1.22401	1.78542e-13	9.45294e-13				AT2G30080	61.9428	2.63587	0.523076	4.67567e-07	3.36288e-06
AT3G02510	72.3797	9.01273	1.24575	4.66266e-13	2.25811e-12				AT5G62480	10.8619	2.63641	0.841625	0.00173314	0.00522172
AT2G03220	72.3537	9.01205	1.22521	1.90176e-13	1.00146e-12				AT4G34500	18.8111	2.63923	0.867549	0.00234878	0.00678285
AT5G44680	72.2464	9.00993	1.22358	1.79065e-13	9.47597e-13				AT1G32540	13.2477	2.64239	0.753229	0.000451346	0.0015869
AT1G14360	72.2641	9.00969	1.23876	3.51187e-13	1.75055e-12				AT3G26430	7.89093	2.64444	0.947786	0.00526879	0.0138113
AT4G11010	72.1487	9.00829	1.30013	4.2446e-12	1.72223e-11				AT2G45050	33.8537	2.64677	0.780715	0.000698437	0.00233754
AT3G23900	72.0999	9.00681	1.22088	1.61483e-13	8.61776e-13				AT3G59100	10.1609	2.65095	0.891549	0.00294505	0.00826129
AT5G13710	72.01	9.00532	1.2268	2.12854e-13	1.1073e-12				AT1G06470	8.96148	2.65137	0.942318	0.00489799	0.0129418
AT2G30410	71.8979	9.00319	1.24861	5.57291e-13	2.66052e-12				AT3G07420	24.3403	2.65402	0.581219	4.9639e-06	2.81532e-05
AT3G46220	71.9057	9.0027	1.22883	2.36714e-13	1.22253e-12				AT4G17540	6.72788	2.66378	1.04019	0.0104416	0.0250775
AT2G45400	71.8756	9.00192	1.24278	4.37668e-13	2.13405e-12				AT2G32990	38.771	2.66629	0.64631	3.70071e-05	0.000172079
AT5G13680	71.8059	9.0005	1.23188	2.74593e-13	1.40063e-12				AT4G29520	90.7435	2.66699	0.428999	5.07506e-10	6.47154e-09
AT3G17780	71.7788	8.99996	1.22977	2.50935e-13	1.2873e-12				AT2G38740	38.6957	2.67124	0.562836	2.07438e-06	1.28837e-05
AT1G68570	71.598	8.99641	1.22973	2.55896e-13	1.3115e-12				AT4G18010	18.113	2.67169	0.673153	7.2198e-05	0.000312413
AT1G76680	71.4574	8.99328	1.2645	1.14285e-12	5.14476e-12				AT2G27770	8.39053	2.67172	1.00821	0.00804969	0.0199621
AT3G58580	71.3769	8.99238	1.22481	2.10638e-13	1.09843e-12				AT5G51190	45.7716	2.67656	0.656918	4.61273e-05	0.00020843
AT3G52380	71.2517	8.98963	1.22253	1.93347e-13	1.01716e-12				AT3G19850	53.4563	2.67887	0.608006	1.05304e-05	5.56787e-05
AT1G53940	71.2363	8.98886	1.2435	4.87807e-13	2.35076e-12				AT2G45600	529.232	2.6834	0.426846	3.24545e-10	4.33419e-09
AT2G03500	71.0783	8.98669	1.24223	4.6779e-13	2.26447e-12				AT2G43120	16.916	2.68614	0.711848	0.000160984	0.000633772
AT1G74060	71.0032	8.98418	1.25886	9.55687e-13	4.35229e-12				AT4G31910	14.9537	2.69122	0.841272	0.00137913	0.00426623
AT4G24550	70.9834	8.98393	1.22806	2.56331e-13	1.3131e-12				AT5G62710	7.18848	2.69418	1.06547	0.011451	0.0272632
AT3G07470	70.977	8.98366	1.23544	3.55214e-13	1.76805e-12				AT5G51600	15.7194	2.69796	0.767493	0.000439272	0.00154864
AT1G26830	70.9365	8.98323	1.22696	2.45178e-13	1.26199e-12				AT5G01420	43.5871	2.7003	0.605525	8.21755e-06	4.44035e-05
AT1G11905	70.8641	8.98172	1.22297	2.07017e-13	1.0827e-12				AT1G69490	63.7778	2.70031	0.622279	1.42885e-05	7.30557e-05
AT1G73210	70.8246	8.98084	1.22346	2.12776e-13	1.1073e-12				AT1G55180	13.5023	2.70053	0.838158	0.00127306	0.00397011
AT1G02150	70.7582	8.97925	1.24125	4.68786e-13	2.26733e-12				AT1G34550	75.4075	2.70205	0.484121	2.3866e-08	2.21626e-07
AT2G23420	70.5508	8.97505	1.23167	3.17222e-13	1.59372e-12				AT1G51650	546.582	2.7021	0.608136	8.861e-06	4.74795e-05
AT4G24370	70.542	8.97504	1.22382	2.24031e-13	1.15926e-12				AT2G02590	18.6837	2.70346	0.752117	0.000325048	0.00119445
AT4G21960	3896.61	8.97461	0.471017	6.12349e-81	1.31434e-77				AT5G21080	11.7595	2.7037	0.795131	0.00067306	0.00226365
AT5G05610	70.519	8.97426	1.24623	5.97077e-13	2.83407e-12				AT1G47890	11.9976	2.70421	0.910082	0.00296454	0.00831353
AT3G29170	70.3954	8.97197	1.22499	2.40514e-13	1.24096e-12				AT5G65930	83.2367	2.70739	0.493837	4.1969e-08	3.73482e-07
AT1G59900	70.3443	8.97074	1.23577	3.89278e-13	1.91903e-12				AT3G02700	71.3329	2.70818	0.710845	0.000139074	0.000557107
AT1G17530	70.2925	8.96988	1.23074	3.14181e-13	1.57929e-12				AT1G61720	198.681	2.70845	0.41967	1.091e-10	1.5589e-09
AT1G15330	70.2719	8.96921	1.24452	5.72082e-13	2.72566e-12				AT1G54180	26.5938	2.71048	0.676417	6.14659e-05	0.000270856
AT4G24570	70.2205	8.9688	1.23401	3.6484e-13	1.81188e-12				AT1G12064	1287.28	2.71642	0.49942	5.35346e-08	4.66038e-07
AT2G33470	70.1075	8.96579	1.26409	1.31538e-12	5.85269e-12				AT1G01140	14.1116	2.71769	0.822278	0.000949504	0.00307361
AT3G12900	70.0998	8.96566	1.31512	9.27301e-12	3.55802e-11				AT4G33150	242.587	2.71798	0.433695	3.67959e-10	4.86658e-09
AT4G34131	70.0582	8.96479	1.36869	5.75812e-11	1.90749e-10				AT5G39220	43.7771	2.7244	0.548781	6.88923e-07	4.76245e-06
AT1G02170	70.0134	8.9643	1.22162	2.16711e-13	1.12463e-12				AT1G06330	13.6443	2.7244	0.758374	0.000327612	0.00120204
AT5G64230	69.7842	8.95994	1.22979	3.19913e-13	1.60585e-12				AT3G06470	79.8531	2.72528	0.470987	7.19439e-09	7.36466e-08
AT3G04290	69.6838	8.95773	1.24554	6.39093e-13	3.0143e-12				AT5G63700	23.6577	2.7254	0.599056	5.37755e-06	3.02137e-05
AT2G05810	69.6507	8.9573	1.23183	3.55356e-13	1.76805e-12				AT1G76100	91.4923	2.72724	0.593337	4.29756e-06	2.48137e-05
AT4G23460	69.5988	8.95609	1.22477	2.62302e-13	1.34175e-12				AT2G30970	291.383	2.73367	0.426073	1.39918e-10	1.96417e-09
AT1G12640	69.6171	8.95591	1.23406	3.9496e-13	1.94436e-12				AT5G58260	49.2268	2.73379	0.554872	8.35503e-07	5.68569e-06
AT2G38380	69.5766	8.95586	1.33183	1.76222e-11	6.47011e-11				AT3G56480	51.8086	2.7338	0.459065	2.5984e-09	2.86122e-08
AT1G53280	69.5089	8.9545	1.24249	5.72459e-13	2.72566e-12				AT4G34260	26.4391	2.73408	0.606684	6.58772e-06	3.6401e-05
AT3G49350	69.4035	8.95178	1.22585	2.82424e-13	1.43512e-12				AT5G27410	193.676	2.73462	0.437574	4.11783e-10	5.35764e-09
AT3G13175	69.322	8.95049	1.24415	6.28997e-13	2.97112e-12				AT1G12500	31.2627	2.73547	0.559442	1.01024e-06	6.74104e-06
AT1G18260	69.348	8.95028	1.23505	4.26452e-13	2.086e-12				AT2G38090	47.7896	2.7356	0.55071	6.78539e-07	4.69742e-06
AT3G49260	69.3221	8.94984	1.229	3.28324e-13	1.64499e-12				AT1G68810	22.1623	2.73974	0.62007	9.94181e-06	5.28286e-05
AT1G21840	69.3234	8.94965	1.25431	9.66833e-13	4.39663e-12				AT5G65710	30.1601	2.73975	0.712959	0.000121641	0.000495123
AT5G54160	69.2869	8.94914	1.22775	3.12117e-13	1.57166e-12				AT1G80310	221.824	2.74093	0.355778	1.31819e-14	3.58564e-13
AT3G27750	69.236	8.9485	1.22266	2.50008e-13	1.28316e-12				AT5G54585	13.7944	2.74308	0.909956	0.00257389	0.00734459
AT1G09320	69.1985	8.94775	1.22761	3.12882e-13	1.5735e-12				AT5G55340	30.0869	2.74311	0.767705	0.000352738	0.00127956
AT2G30160	69.1476	8.94696	1.26062	1.27243e-12	5.68516e-12				AT5G42620	42.4569	2.74379	0.577656	2.03548e-06	1.26667e-05
AT5G07010	69.1537	8.9461	1.30084	6.10618e-12	2.42261e-11				AT2G18090	14.0935	2.74507	0.796948	0.000572162	0.00195234
AT4G37920	69.0794	8.94529	1.22443	2.75879e-13	1.40538e-12				AT4G08455	54.1942	2.74919	0.477054	8.2706e-09	8.34184e-08
AT5G49160	68.904	8.94156	1.2329	4.09269e-13	2.00836e-12				AT3G54140	12.7656	2.7516	0.811342	0.000695325	0.00232886
AT5G13120	68.8822	8.94134	1.23089	3.75442e-13	1.85851e-12				AT2G21770	46.8812	2.75179	0.545633	4.57569e-07	3.29848e-06
AT2G01650	68.8385	8.94005	1.22599	3.05111e-13	1.54092e-12				AT1G17650	29.9831	2.75445	0.588286	2.8387e-06	1.70818e-05
AT5G41950	68.6791	8.93689	1.22348	2.78343e-13	1.4164e-12				AT2G03500	105.591	2.75461	0.375524	2.21105e-13	5.03094e-12
AT5G20420	68.633	8.93597	1.22565	3.0813e-13	1.55397e-12				AT2G35030	26.2283	2.75498	0.744381	0.000214726	0.000822415
AT1G72550	68.6665	8.93589	1.24845	8.21135e-13	3.79846e-12				AT1G70090	23.6412	2.75523	0.632829	1.33777e-05	6.88752e-05
AT1G69960	68.5845	8.93499	1.22724	3.32386e-13	1.66457e-12				AT3G63150	127.993	2.75652	0.381095	4.71897e-13	1.00692e-11
AT4G26455	68.5942	8.93458	1.22556	3.09476e-13	1.5593e-12				AT5G06790	13.1091	2.75676	0.848811	0.00116305	0.0036591
AT1G50240	68.5589	8.93449	1.26143	1.4127e-12	6.24367e-12				AT4G33420	8.51564	2.76237	0.940084	0.00329887	0.00912319
AT4G13640	68.5743	8.93425	1.24255	6.46713e-13	3.04409e-12				AT4G12300	387.704	2.7668	0.371042	8.86334e-14	2.14914e-12
AT5G19190	68.5408	8.93346	1.25698	1.18505e-12	5.32131e-12				AT1G75230	5.26151	2.7718	1.15141	0.0160706	0.0365057
AT1G16390	68.3488	8.92927	1.32111	1.39027e-11	5.19693e-11				AT2G28070	7.11956	2.77285	0.97804	0.00458094	0.012198
AT3G26760	68.2286	8.92731	1.22228	2.79747e-13	1.42286e-12				AT4G08685	1289.57	2.77374	0.572904	1.28827e-06	8.36371e-06
AT2G15290	68.1787	8.92605	1.22991	3.94284e-13	1.94193e-12				AT1G27320	22.7218	2.77473	0.780997	0.000381143	0.00136915
AT5G47560	68.1088	8.92412	1.24522	7.68287e-13	3.57247e-12				AT2G35880	56.6329	2.77625	0.536525	2.28518e-07	1.76527e-06
AT2G46230	68.0011	8.92179	1.2825	3.48724e-12	1.43336e-11				AT2G33320	32.7048	2.77705	0.580727	1.73543e-06	1.09341e-05
AT2G39170	67.9658	8.92119	1.23988	6.23723e-13	2.94881e-12				AT5G05580	91.3139	2.77749	0.452903	8.64347e-10	1.0519e-08
AT3G54230	67.8535	8.9195	1.23405	4.90775e-13	2.36294e-12				AT1G69700	18.2974	2.77766	0.76561	0.000285589	0.00105959
AT4G32770	67.7966	8.9179	1.2221	2.93801e-13	1.49011e-12				AT3G25620	38.7022	2.77907	0.641624	1.48233e-05	7.55086e-05
AT5G39580	67.7004	8.9156	1.27324	2.51784e-12	1.0672e-11				AT3G12700	32.6801	2.78138	0.694646	6.22751e-05	0.00027417
AT5G05740	67.5963	8.91424	1.24998	9.92872e-13	4.5074e-12				AT2G47115	7.83223	2.78175	1.05177	0.00817312	0.0202368
AT2G20710	67.5071	8.91218	1.22807	3.95521e-13	1.94623e-12				AT5G01820	31.6434	2.78333	0.713558	9.59425e-05	0.000400108
AT3G10600	67.4632	8.91094	1.22323	3.22236e-13	1.61676e-12				AT3G62410	193.105	2.78465	0.458042	1.20585e-09	1.41374e-08
AT5G55380	67.3485	8.90871	1.22972	4.34024e-13	2.12014e-12				AT3G52500	298.389	2.78586	0.366027	2.71816e-14	7.15063e-13
AT1G44790	67.1529	8.90404	1.2259	3.77857e-13	1.86888e-12				AT2G26040	60.0257	2.78832	0.532891	1.67282e-07	1.32637e-06
AT1G36240	67.1305	8.90392	1.2312	4.76178e-13	2.29885e-12				AT2G27430	16.4248	2.79027	0.708839	8.27133e-05	0.000352357
AT5G14530	67.0744	8.90215	1.23803	6.45118e-13	3.03922e-12				AT4G00560	57.1373	2.79035	0.521784	8.90734e-08	7.50907e-07
AT1G69770	66.8286	8.89762	1.23718	6.39261e-13	3.0143e-12				AT3G29200	59.187	2.79394	0.4737	3.67675e-09	3.93641e-08
AT1G42960	66.7914	8.89689	1.24629	9.42311e-13	4.29969e-12				AT2G19880	43.3238	2.79406	0.508716	3.96573e-08	3.55214e-07
AT4G13630	66.64	8.89346	1.22512	3.89166e-13	1.91903e-12				AT3G60810	5.72219	2.80137	1.1121	0.0117693	0.027869
AT2G19770	66.6453	8.89288	1.23609	6.27486e-13	2.96529e-12				AT4G13360	48.4419	2.80149	0.49865	1.93017e-08	1.82417e-07
AT2G26640	66.5578	8.89162	1.23146	5.18431e-13	2.48828e-12				AT1G27620	13.1807	2.8018	0.86815	0.00124956	0.00390697
AT5G55180	66.5231	8.89042	1.22408	3.78806e-13	1.87171e-12				AT5G17700	38.5666	2.80213	0.538784	1.98379e-07	1.55117e-06
AT1G80290	66.4114	8.88784	1.23738	6.83144e-13	3.19734e-12				AT3G61470	26.6948	2.80503	0.891944	0.00166174	0.00503504
AT5G27380	66.3867	8.88777	1.22704	4.38043e-13	2.13491e-12				AT5G28150	15.3972	2.8065	0.828215	0.000702479	0.00234943
AT1G53730	66.2639	8.88539	1.24208	8.45036e-13	3.89391e-12				AT2G01650	104.03	2.80826	0.39323	9.23108e-13	1.88991e-11
AT4G14420	66.1335	8.88204	1.22269	3.74842e-13	1.85718e-12				AT4G39830	19.2752	2.81467	0.720105	9.27996e-05	0.00038945
AT5G42250	66.0788	8.88145	1.25258	1.33596e-12	5.9295e-12				AT2G45550	40.3059	2.8163	0.683754	3.80717e-05	0.000176261
AT1G19310	65.9066	8.8775	1.2255	4.35617e-13	2.12598e-12				AT5G10200	82.8473	2.81667	0.505722	2.55341e-08	2.35975e-07
AT2G47010	65.8881	8.87686	1.22199	3.75e-13	1.85718e-12				AT2G36990	47.5922	2.81696	0.486961	7.26071e-09	7.42464e-08
AT4G30600	65.7912	8.87487	1.2233	4.02147e-13	1.97522e-12				AT5G12080	16.1016	2.81822	0.69076	4.50567e-05	0.000204265
AT5G60450	65.7496	8.87373	1.22279	3.95927e-13	1.94734e-12				AT1G19430	41.7746	2.81876	0.533657	1.27805e-07	1.03472e-06
AT1G19920	65.7158	8.87351	1.24222	9.11469e-13	4.1696e-12				AT2G33630	150.617	2.81896	0.371175	3.08503e-14	8.07151e-13
AT3G20410	65.7292	8.87331	1.22228	3.88138e-13	1.91517e-12				AT2G02710	32.4518	2.81979	0.563776	5.68512e-07	4.00233e-06
AT1G27770	65.6827	8.87196	1.22735	4.881e-13	2.35112e-12				AT1G19670	53.4943	2.82051	0.856071	0.000985198	0.00317445
AT4G12420	65.5811	8.8706	1.241	8.80964e-13	4.04558e-12				AT5G47760	31.4316	2.82275	0.598109	2.3647e-06	1.45178e-05
AT5G66860	65.6227	8.87052	1.23398	6.54805e-13	3.07678e-12				AT5G13360	53.5532	2.82342	0.520306	5.74809e-08	4.97174e-07
AT1G65620	65.4199	8.8671	1.25252	1.44781e-12	6.37583e-12				AT4G37760	28.1797	2.82687	0.610578	3.65971e-06	2.1519e-05
AT2G17120	65.2171	8.86255	1.23826	8.23202e-13	3.80486e-12				AT2G07050	116.117	2.82738	0.469002	1.65469e-09	1.88474e-08
AT3G02460	65.1986	8.86163	1.22234	4.17636e-13	2.04661e-12				AT3G10630	19.9845	2.83379	0.660038	1.75976e-05	8.79606e-05
AT2G21050	65.2031	8.86158	1.22276	4.25514e-13	2.08331e-12				AT3G56130	64.3182	2.83381	0.53723	1.32856e-07	1.06931e-06
AT1G75500	65.1873	8.86138	1.22746	5.22689e-13	2.50338e-12				AT5G10820	10.0245	2.83397	0.85889	0.000968322	0.00312532
AT2G23770	65.1746	8.86046	1.29483	7.75809e-12	3.01121e-11				AT2G27980	77.0282	2.83993	0.555197	3.13463e-07	2.34915e-06
AT2G32730	65.1521	8.86038	1.22555	4.84096e-13	2.33392e-12				AT2G36026	50.8095	2.84628	0.515709	3.40626e-08	3.08314e-07
AT1G80530	65.0731	8.85902	1.22291	4.34897e-13	2.12344e-12				AT5G16080	10.1483	2.84659	1.03197	0.00580853	0.0150454
AT1G64640	64.9914	8.85759	1.25763	1.88015e-12	8.14607e-12				AT3G51850	22.0495	2.84732	0.640489	8.76699e-06	4.70546e-05
AT4G22220	64.9557	8.85603	1.22759	5.42746e-13	2.59455e-12				AT5G53390	37.4116	2.84804	0.597757	1.89291e-06	1.18255e-05
AT5G01340	64.9269	8.85569	1.22272	4.40035e-13	2.14365e-12				AT1G28480	124.835	2.84991	0.426153	2.26963e-11	3.7409e-10
AT3G12150	64.9157	8.85544	1.23224	6.65024e-13	3.11934e-12				AT2G37630	2008.08	2.85263	0.658532	1.47897e-05	7.53771e-05
AT2G07050	64.8953	8.8554	1.25466	1.68927e-12	7.35765e-12				AT5G15870	196.467	2.85356	0.358701	1.78747e-15	5.48347e-14
AT1G17080	64.7798	8.85234	1.22746	5.51649e-13	2.63593e-12				AT2G39700	15.1761	2.85453	0.804642	0.000388793	0.00139402
AT5G59550	64.7863	8.85185	1.34233	4.27007e-11	1.45388e-10				AT2G20570	90.8785	2.85474	0.561859	3.75691e-07	2.76739e-06
AT2G17840	64.6852	8.85006	1.22316	4.64139e-13	2.24984e-12				AT2G17840	133.19	2.85859	0.438629	7.1676e-11	1.05234e-09
AT1G55260	64.644	8.84946	1.2335	7.26792e-13	3.3898e-12				AT4G20270	40.0556	2.8603	0.588233	1.1589e-06	7.59571e-06
AT5G03290	64.5829	8.84791	1.23178	6.81943e-13	3.19311e-12				AT1G24450	16.694	2.86238	0.753859	0.00014648	0.000582885
AT5G65260	64.5817	8.8479	1.22625	5.37707e-13	2.5716e-12				AT2G22560	17.7938	2.87953	0.733259	8.60025e-05	0.000364912
AT5G24370	64.5508	8.84782	1.28769	6.37274e-12	2.51905e-11				AT4G03390	21.0262	2.88159	0.68746	2.76948e-05	0.000131973
AT1G75350	64.5445	8.84711	1.22198	4.48815e-13	2.18048e-12				AT3G22810	28.9747	2.88379	0.595248	1.26807e-06	8.24933e-06
AT5G41970	64.5477	8.84704	1.22918	6.13108e-13	2.90502e-12				AT3G01680	17.85	2.8845	0.753101	0.000128057	0.000518163
AT1G23210	64.4795	8.84608	1.27859	4.5612e-12	1.84233e-11				AT1G05210	67.5533	2.8898	0.792206	0.000264501	0.000991699
AT5G10200	64.4624	8.8457	1.23468	7.81474e-13	3.62593e-12				AT1G05200	20.1144	2.89113	0.843766	0.000611504	0.00207479
AT4G24270	64.3864	8.84403	1.26884	3.16599e-12	1.31695e-11				AT4G17770	33.4049	2.8918	0.625396	3.76501e-06	2.20571e-05
AT1G09430	64.3707	8.84345	1.2246	5.14103e-13	2.46862e-12				AT1G27480	29.582	2.8945	0.630322	4.38834e-06	2.53074e-05
AT3G14350	64.3678	8.84338	1.22744	5.81532e-13	2.76395e-12				AT5G25610	426.001	2.8972	0.614305	2.40266e-06	1.47132e-05
AT2G26780	64.3089	8.84172	1.22275	4.79333e-13	2.31304e-12				AT3G19680	295.029	2.90035	0.45329	1.56959e-10	2.19058e-09
AT5G50370	64.2045	8.83967	1.22366	5.04956e-13	2.42795e-12				AT4G25300	455.559	2.90584	0.311684	1.13058e-20	6.50049e-19
AT3G12360	63.8455	8.83149	1.22549	5.74097e-13	2.73103e-12				AT3G10525	21.479	2.90793	0.894666	0.00115283	0.00363052
AT4G02020	63.7509	8.82957	1.2345	8.52966e-13	3.9254e-12				AT3G55990	18.1964	2.91056	0.708513	3.99135e-05	0.000183363
AT1G77330	63.7274	8.82896	1.38377	1.76682e-10	5.38833e-10				AT2G34510	428.517	2.91159	0.467665	4.79114e-10	6.14213e-09
AT5G06970	63.7191	8.82838	1.22289	5.22744e-13	2.50338e-12				AT4G28320	15.7315	2.91364	0.764047	0.000137053	0.000549931
AT5G18550	63.5638	8.82545	1.24624	1.42437e-12	6.2881e-12				AT2G20340	28.7815	2.91442	0.750707	0.0001035	0.000427628
AT3G56750	63.5645	8.8248	1.2252	5.90045e-13	2.80317e-12				AT4G18390	228.9	2.91494	0.414585	2.05088e-12	3.91503e-11
AT5G06390	63.5183	8.8243	1.28012	5.44903e-12	2.17475e-11				AT5G67260	28.2755	2.91938	0.68379	1.9599e-05	9.6706e-05
AT1G19150	63.3958	8.82161	1.33578	4.00011e-11	1.37329e-10				AT3G01180	65.686	2.91964	0.443869	4.77755e-11	7.30479e-10
AT5G20080	63.4205	8.82114	1.25902	2.44614e-12	1.03804e-11				AT1G69530	515.182	2.92791	0.431475	1.1544e-11	1.99721e-10
AT1G74920	63.2999	8.81928	1.22571	6.23465e-13	2.94881e-12				AT4G21270	37.6733	2.92959	0.571432	2.948e-07	2.21839e-06
AT2G37870	63.2606	8.81848	1.36104	9.21989e-11	2.94488e-10				AT1G67330	124.587	2.93442	0.556165	1.31915e-07	1.06263e-06
AT1G04520	63.2554	8.81803	1.22807	6.94989e-13	3.24853e-12				AT1G52140	13.0616	2.93802	0.824915	0.000368588	0.00132902
AT4G30640	63.2422	8.81788	1.22973	7.46967e-13	3.47484e-12				AT5G09430	13.6903	2.94189	0.852317	0.000557194	0.00190873
AT2G03050	63.2445	8.81781	1.22359	5.73969e-13	2.73103e-12				AT5G57685	34.5577	2.942	0.603241	1.0772e-06	7.11366e-06
AT4G22010	63.2129	8.81747	1.23382	8.90445e-13	4.08387e-12				AT3G10940	17.9249	2.94258	0.7535	9.41395e-05	0.000394217
AT5G64816	63.1465	8.81592	1.23278	8.59967e-13	3.95592e-12				AT3G12500	5827.59	2.94637	0.553548	1.02241e-07	8.485e-07
AT2G36880	63.0371	8.81292	1.22583	6.50897e-13	3.0611e-12				AT1G28110	16.4977	2.94751	0.727557	5.09455e-05	0.000228056
AT1G55360	63.0026	8.81267	1.23374	9.12856e-13	4.17417e-12				AT3G17700	9.91625	2.95037	0.959414	0.00210374	0.00617175
AT1G50840	62.9763	8.81187	1.23341	9.04519e-13	4.14102e-12				AT3G13560	34.6216	2.95158	0.561069	1.43563e-07	1.15258e-06
AT5G16550	62.893	8.81016	1.2346	9.60614e-13	4.3702e-12				AT1G56720	7.6104	2.9551	0.985624	0.00271581	0.0076992
AT1G60680	62.8542	8.80851	1.24033	1.23169e-12	5.52123e-12				AT1G52280	16.432	2.95554	0.746613	7.53918e-05	0.000324479
AT5G01670	62.7351	8.80583	1.22434	6.37033e-13	3.00776e-12				AT5G54840	9.04441	2.95732	0.94366	0.00172508	0.0052007
AT2G45790	62.661	8.80388	1.23506	1.01628e-12	4.60197e-12				AT1G61850	45.1641	2.96915	0.602253	8.21977e-07	5.61353e-06
AT2G15000	62.6131	8.80292	1.22835	7.69533e-13	3.57671e-12				AT1G77700	12.2989	2.97002	0.825564	0.000321211	0.00118171
AT1G68550	62.5449	8.802	1.22656	7.16873e-13	3.34645e-12				AT3G49870	15.4056	2.97418	0.799616	0.000199612	0.000768606
AT5G24260	62.4815	8.80049	1.22514	6.80603e-13	3.18823e-12				AT1G53380	34.4423	2.97574	0.592837	5.18065e-07	3.67624e-06
AT5G03070	62.4121	8.7981	1.23893	1.23526e-12	5.5306e-12				AT4G04470	15.9783	2.97636	0.710791	2.8217e-05	0.000134128
AT2G22780	62.3943	8.79788	1.22844	7.96194e-13	3.68785e-12				AT2G07690	65.1677	2.97735	0.491422	1.37264e-09	1.58415e-08
AT1G12010	62.3451	8.79762	1.24252	1.4366e-12	6.33684e-12				AT5G50200	11.0518	2.97832	1.00815	0.00313452	0.00872396
AT1G15530	62.3562	8.79734	1.22819	7.90314e-13	3.66335e-12				AT1G26100	20.2791	2.98021	0.664949	7.39934e-06	4.03455e-05
AT4G23500	62.3464	8.79696	1.22432	6.71205e-13	3.14558e-12				AT3G23250	24.3215	2.98051	0.813614	0.000248995	0.00093722
AT5G52920	62.3522	8.79695	1.22675	7.4489e-13	3.46668e-12				AT2G22900	177.235	2.98052	0.494452	1.66069e-09	1.88933e-08
AT5G59300	62.3129	8.79679	1.256	2.49116e-12	1.05631e-11				AT4G14070	145.799	2.98359	0.422017	1.55124e-12	3.02744e-11
AT1G53880	62.3193	8.79652	1.22364	6.53543e-13	3.0722e-12				AT4G33355	7584.5	2.98409	0.489959	1.12568e-09	1.32949e-08
AT5G20500	62.3099	8.7965	1.24392	1.5316e-12	6.70904e-12				AT2G24280	30.7561	2.98654	0.699129	1.93899e-05	9.59205e-05
AT4G23490	62.2532	8.79538	1.30532	1.60452e-11	5.93782e-11				AT3G15620	30.6142	2.9906	0.786154	0.00014233	0.000568963
AT3G12670	62.2412	8.79497	1.22611	7.33244e-13	3.41692e-12				AT1G77120	157.696	2.99342	0.709236	2.43627e-05	0.000117553
AT2G36026	62.2411	8.79431	1.23411	1.03322e-12	4.67279e-12				AT3G51670	41.0339	3.00059	0.566785	1.19631e-07	9.76786e-07
AT3G02530	62.206	8.79377	1.22468	6.94617e-13	3.2482e-12				AT2G23620	14.7746	3.00069	0.836061	0.000331849	0.00121526
AT2G31140	62.1242	8.79131	1.25283	2.26463e-12	9.69833e-12				AT3G49900	19.9173	3.00107	0.785522	0.000133191	0.000536453
AT2G35980	62.0834	8.79082	2.0137	1.26833e-05	1.84842e-05				AT2G39420	53.3835	3.0113	0.517166	5.79068e-09	6.03714e-08
AT1G63940	62.0629	8.79024	1.23178	9.59413e-13	4.36659e-12				AT1G71020	59.1257	3.01134	0.450225	2.25415e-11	3.72536e-10
AT1G68060	62.0154	8.78971	1.23404	1.05817e-12	4.77555e-12				AT1G04410	225.33	3.01514	0.530721	1.33745e-08	1.30246e-07
AT1G02130	61.955	8.78754	1.24141	1.45517e-12	6.40297e-12				AT1G13750	49.0341	3.01696	0.505586	2.41283e-09	2.66912e-08
AT1G45170	61.9156	8.78725	1.22898	8.67688e-13	3.98631e-12				AT1G02640	19.7038	3.02813	0.899784	0.000764332	0.0025351
AT5G20580	61.9114	8.78644	1.40009	3.48216e-10	1.00594e-09				AT1G35670	95.5119	3.03239	0.429454	1.6526e-12	3.19925e-11
AT5G60570	61.8345	8.78507	1.22818	8.49452e-13	3.9109e-12				AT2G35470	41.0385	3.03311	0.778403	9.75612e-05	0.000405358
AT1G03330	61.7941	8.78371	1.23838	1.31347e-12	5.8466e-12				AT1G35515	11.353	3.03492	0.853069	0.00037419	0.0013477
AT5G55610	61.7655	8.78307	1.23716	1.25338e-12	5.60701e-12				AT1G67960	37.5575	3.04129	0.54228	2.04288e-08	1.92123e-07
AT1G68050	61.7248	8.78303	1.23308	1.05714e-12	4.77292e-12				AT5G17770	199.744	3.04395	0.404328	5.13631e-14	1.29446e-12
AT1G65540	61.6981	8.78191	1.22327	7.01875e-13	3.27929e-12				AT2G01660	24.8487	3.04562	0.645512	2.38004e-06	1.45933e-05
AT3G27230	61.4549	8.77591	1.25738	2.96216e-12	1.23889e-11				AT3G15354	29.8006	3.05001	0.646828	2.41313e-06	1.47585e-05
AT3G52660	61.4302	8.77572	1.22311	7.23346e-13	3.3752e-12				AT5G20280	37.8324	3.05359	0.715083	1.95239e-05	9.63849e-05
AT1G09580	61.4409	8.77566	1.22835	9.04835e-13	4.14102e-12				AT5G50690	47.9433	3.05492	0.685851	8.42046e-06	4.54232e-05
AT3G50560	61.386	8.77416	1.24066	1.52507e-12	6.68317e-12				AT1G72610	117.516	3.0567	0.731636	2.94219e-05	0.000139442
AT3G15290	61.2497	8.77128	1.22935	9.68765e-13	4.40355e-12				AT2G16700	23.8453	3.05997	0.67202	5.27876e-06	2.97108e-05
AT1G80040	61.1741	8.76932	1.22859	9.49094e-13	4.3288e-12				AT2G37090	11.6688	3.06132	0.99871	0.00217468	0.00635656
AT3G07140	61.1416	8.76916	1.23004	1.00977e-12	4.57829e-12				AT1G03470	67.7171	3.07165	0.48979	3.57922e-10	4.74692e-09
AT3G06050	60.9679	8.76458	1.22735	9.26027e-13	4.23209e-12				AT4G09650	452.002	3.07742	0.467195	4.48732e-11	6.90501e-10
AT5G06150	60.8796	8.7631	1.28575	9.39071e-12	3.59675e-11				AT3G16290	221.535	3.08017	0.439066	2.29493e-12	4.33778e-11
AT1G24050	60.7972	8.76047	1.22691	9.31461e-13	4.2538e-12				AT4G17090	10.4708	3.08272	0.903538	0.000645285	0.0021794
AT2G07690	60.7699	8.76045	1.23183	1.14577e-12	5.15355e-12				AT3G23150	502.408	3.08384	0.330037	9.28303e-21	5.46844e-19
AT2G31230	60.7945	8.76032	1.24939	2.35429e-12	1.00263e-11				AT1G74790	32.165	3.0844	0.671876	4.4172e-06	2.54433e-05
AT2G17510	60.6712	8.75782	1.22382	8.3001e-13	3.83126e-12				AT2G47485	78.9019	3.08444	0.415285	1.10839e-13	2.64089e-12
AT5G10560	60.6078	8.75641	1.22462	8.6595e-13	3.98003e-12				AT1G20970	42.564	3.08462	0.547626	1.77401e-08	1.68321e-07
AT4G08520	60.5327	8.75394	1.23893	1.59804e-12	6.98581e-12				AT1G67550	143.146	3.08565	0.392448	3.76368e-15	1.10516e-13
AT5G02880	60.4901	8.7533	1.22483	8.89789e-13	4.0826e-12				AT5G43330	797.341	3.08588	0.539312	1.05349e-08	1.045e-07
AT4G36800	60.5021	8.75319	1.25945	3.65297e-12	1.49632e-11				AT3G06350	80.4216	3.08822	0.460246	1.94728e-11	3.25745e-10
AT1G74520	60.3808	8.7507	1.22602	9.50513e-13	4.33344e-12				AT2G22420	138.626	3.08915	0.492975	3.6962e-10	4.88184e-09
AT5G64560	60.282	8.7489	1.2332	1.29828e-12	5.78781e-12				AT5G64260	56.4454	3.09816	0.707288	1.18495e-05	6.19375e-05
AT1G77690	60.2686	8.7488	1.27519	6.84805e-12	2.69009e-11				AT5G54110	111.776	3.1043	0.468714	3.51949e-11	5.54911e-10
AT1G29760	60.1876	8.7469	1.27752	7.55315e-12	2.93635e-11				AT1G54820	92.6168	3.10972	0.673705	3.91505e-06	2.28386e-05
AT1G73590	60.2176	8.74687	1.22415	8.98247e-13	4.11438e-12				AT2G24940	292.132	3.11334	0.500517	4.96369e-10	6.34639e-09
AT3G47420	60.2055	8.74598	1.29968	1.70464e-11	6.27587e-11				AT1G51220	24.0133	3.11682	0.627535	6.80793e-07	4.70964e-06
AT5G20790	60.1548	8.74485	1.26166	4.17277e-12	1.69501e-11				AT5G08020	21.3895	3.11694	0.654241	1.89591e-06	1.18365e-05
AT5G33280	60.14	8.74483	1.22754	1.04926e-12	4.73933e-12				AT5G14750	23.8654	3.12296	0.680708	4.47922e-06	2.57403e-05
AT4G28100	60.0787	8.74404	1.22948	1.14378e-12	5.14677e-12				AT5G22940	18.4634	3.12558	0.819445	0.00013659	0.000548761
AT4G20740	60.016	8.74188	1.22597	9.99522e-13	4.53567e-12				AT1G25570	158.006	3.1339	0.37635	8.28492e-17	3.02478e-15
AT3G15190	59.8353	8.7381	1.25401	3.2118e-12	1.33332e-11				AT2G38780	24.2721	3.13912	0.741186	2.28282e-05	0.000110928
AT1G21780	59.6109	8.7328	1.23328	1.43149e-12	6.31693e-12				AT4G01470	53.1853	3.14042	0.785958	6.45153e-05	0.000282608
AT1G67590	59.6166	8.73252	1.2236	9.55799e-13	4.35229e-12				AT1G32100	92.8872	3.14093	0.501035	3.63639e-10	4.81609e-09
AT3G08890	59.6306	8.73231	1.23585	1.59656e-12	6.9822e-12				AT2G38480	29.8314	3.14346	0.827507	0.000145447	0.000579495
AT1G49970	59.512	8.73035	1.24317	2.17669e-12	9.34408e-12				AT1G28680	288.331	3.14525	0.753424	2.98501e-05	0.000141192
AT5G05580	59.4854	8.72955	1.22518	1.04001e-12	4.70149e-12				AT5G01090	64.2765	3.14683	0.553654	1.31781e-08	1.28594e-07
AT5G55050	59.4561	8.72922	1.24938	2.81099e-12	1.17842e-11				AT3G51160	297.61	3.14683	0.480443	5.75937e-11	8.64085e-10
AT3G15890	59.4366	8.72798	1.23095	1.33679e-12	5.93072e-12				AT4G35220	54.6087	3.15157	0.619327	3.60533e-07	2.66911e-06
AT4G17060	59.4317	8.72769	1.22715	1.14215e-12	5.14377e-12				AT3G61250	61.8526	3.15191	0.449054	2.23462e-12	4.24887e-11
AT1G36280	59.3259	8.72513	1.22859	1.23214e-12	5.52123e-12				AT3G03050	96.7994	3.15763	0.580605	5.37269e-08	4.67288e-07
AT4G15840	59.1925	8.72272	1.24071	2.05861e-12	8.86914e-12				AT1G60800	78.5627	3.1592	0.443206	1.01796e-12	2.07525e-11
AT3G01040	59.1532	8.72133	1.22524	1.09447e-12	4.93524e-12				AT1G19850	13.8294	3.1628	0.795817	7.05905e-05	0.000306563
AT3G02340	59.1192	8.72051	1.23791	1.86062e-12	8.0647e-12				AT1G09160	32.1233	3.16515	0.555022	1.1789e-08	1.15982e-07
AT1G10180	59.1228	8.72019	1.23225	1.47666e-12	6.48425e-12				AT1G24430	9.52195	3.16791	1.03958	0.00230918	0.00668459
AT3G55290	59.1017	8.71946	1.23635	1.75591e-12	7.6355e-12				AT5G64410	140.617	3.16893	0.423338	7.12251e-14	1.76264e-12
AT4G35540	58.9612	8.71691	1.23063	1.40759e-12	6.22427e-12				AT2G45590	63.0345	3.1694	0.50212	2.75385e-10	3.74317e-09
AT5G64260	58.9339	8.71541	1.23372	1.61369e-12	7.04849e-12				AT2G33510	65.1944	3.17249	0.487406	7.56833e-11	1.10648e-09
AT5G38710	58.9145	8.7151	1.32354	4.55777e-11	1.54157e-10				AT3G23090	22.3693	3.17442	0.70978	7.73466e-06	4.20545e-05
AT3G15730	58.8425	8.71429	1.2696	6.70552e-12	2.64184e-11				AT4G27435	57.6966	3.17536	0.519412	9.75486e-10	1.17229e-08
AT1G15670	58.8812	8.7139	1.31091	2.98712e-11	1.05592e-10				AT2G18196	16.208	3.17538	0.738515	1.71043e-05	8.58076e-05
AT3G21240	58.8139	8.71345	1.25334	3.59683e-12	1.47558e-11				AT4G36945	40.718	3.17743	0.651397	1.07234e-06	7.0913e-06
AT4G26410	58.7879	8.71275	1.23164	1.50449e-12	6.59568e-12				AT4G32780	26.3305	3.1777	0.676257	2.61501e-06	1.5892e-05
AT1G17710	58.7942	8.71176	1.2793	9.7745e-12	3.73708e-11				AT4G00150	22.5866	3.1784	0.675064	2.4979e-06	1.52382e-05
AT2G41480	58.7683	8.71143	1.2699	6.88909e-12	2.70423e-11				AT2G20840	36.95	3.17971	0.55456	9.82313e-09	9.77427e-08
AT3G62420	58.6731	8.70982	1.2274	1.28256e-12	5.72325e-12				AT5G25210	9.78309	3.18041	0.985787	0.00125419	0.00391888
AT2G25290	58.6174	8.70851	1.23222	1.57941e-12	6.91282e-12				AT3G62600	39.1564	3.18426	0.551865	7.92698e-09	8.03747e-08
AT1G78870	58.5204	8.70542	1.24221	2.41768e-12	1.02758e-11				AT5G10560	76.1858	3.18436	0.524914	1.30774e-09	1.52021e-08
AT4G12710	58.5043	8.70498	1.23002	1.47184e-12	6.46576e-12				AT1G18750	40.6556	3.18514	0.661086	1.4498e-06	9.28023e-06
AT2G43290	58.4634	8.70466	1.22756	1.33146e-12	5.91443e-12				AT2G34140	15.5743	3.18575	0.819949	0.000102204	0.000422821
AT5G16910	58.4317	8.70391	1.22943	1.44523e-12	6.36706e-12				AT1G68220	112.127	3.18731	0.464052	6.49057e-12	1.16709e-10
AT5G58750	58.4443	8.70373	1.22386	1.14626e-12	5.15361e-12				AT5G01030	43.7998	3.18798	0.600709	1.11426e-07	9.14456e-07
AT5G56980	58.4238	8.70327	1.22604	1.25965e-12	5.63275e-12				AT1G78060	62.579	3.18817	0.520868	9.30628e-10	1.12401e-08
AT1G27500	58.3737	8.70227	1.22496	1.21094e-12	5.43301e-12				AT5G16000	68.2382	3.18884	0.529499	1.71889e-09	1.94861e-08
AT4G00880	58.3938	8.70197	1.34218	8.96492e-11	2.866e-10				AT5G56860	28.0501	3.1898	0.741736	1.70445e-05	8.56417e-05
AT2G47790	58.3736	8.70178	1.22754	1.35271e-12	5.99887e-12				AT5G64550	276.868	3.19117	0.379588	4.20898e-17	1.57255e-15
AT1G71380	58.2973	8.70033	1.31749	4.00955e-11	1.37522e-10				AT5G06940	41.5076	3.19352	0.750022	2.06348e-05	0.000101348
AT2G04845	58.3027	8.70029	1.22512	1.23351e-12	5.52506e-12				AT4G35165	19.2689	3.19486	0.908662	0.000438084	0.00154593
AT2G39730	58.2822	8.70017	1.33192	6.48759e-11	2.1253e-10				AT3G56200	39.7825	3.19555	0.691449	3.80919e-06	2.22598e-05
AT3G17640	58.2901	8.69944	1.27584	9.1948e-12	3.52928e-11				AT2G45430	57.4158	3.20081	0.521837	8.58414e-10	1.04733e-08
AT3G23600	58.2402	8.69899	1.2355	1.91068e-12	8.27165e-12				AT1G48960	47.0402	3.20275	0.504368	2.15284e-10	2.95731e-09
AT5G09920	58.1661	8.69713	1.22525	1.26357e-12	5.64792e-12				AT3G56360	66.8247	3.20299	0.473385	1.32255e-11	2.27176e-10
AT4G24860	58.0629	8.69483	1.25483	4.23504e-12	1.719e-11				AT2G24270	175.918	3.20424	0.440481	3.47957e-13	7.62805e-12
AT2G23600	58.0389	8.69311	1.26834	7.18474e-12	2.80685e-11				AT1G60360	11.8881	3.20703	0.940747	0.000651951	0.00219959
AT1G11820	58.0045	8.6927	1.22594	1.33507e-12	5.92798e-12				AT1G67720	19.5018	3.20763	0.692978	3.6787e-06	2.16174e-05
AT3G06350	57.9334	8.69174	1.2387	2.26927e-12	9.71431e-12				AT5G62390	11.9027	3.20884	0.917187	0.00046776	0.00163622
AT1G19130	57.9328	8.69147	1.23453	1.91791e-12	8.29958e-12				AT1G26640	7.63238	3.21184	1.02928	0.00180557	0.00540602
AT3G61870	57.9043	8.69094	1.23636	2.073e-12	8.92753e-12				AT1G48480	234.352	3.21649	0.403889	1.6685e-15	5.15142e-14
AT3G47810	57.8917	8.68967	1.238	2.23246e-12	9.56819e-12				AT5G23810	43.9854	3.21715	0.622907	2.40777e-07	1.85103e-06
AT5G47920	57.8943	8.68965	1.24321	2.75447e-12	1.15653e-11				AT2G15680	14.7951	3.21761	1.00828	0.00141682	0.00436314
AT2G41540	57.8535	8.68935	1.22488	1.30266e-12	5.80331e-12				AT2G01570	16.8714	3.22782	0.812654	7.12891e-05	0.000309317
AT3G59350	57.8804	8.68931	1.2419	2.61929e-12	1.10496e-11				AT2G32150	16.5415	3.23751	0.854268	0.000150769	0.000598713
AT3G27670	57.7364	8.68673	1.23214	1.7879e-12	7.76519e-12				AT3G01720	22.4474	3.23854	0.731893	9.64949e-06	5.13605e-05
AT2G36330	57.7252	8.68654	1.23872	2.34079e-12	9.97672e-12				AT2G16910	24.817	3.24042	0.721619	7.10631e-06	3.89468e-05
AT5G01090	57.7355	8.68643	1.22498	1.33087e-12	5.91425e-12				AT5G48310	18.4318	3.24537	0.86129	0.000164541	0.000645921
AT5G22360	57.6846	8.68449	1.23675	2.18677e-12	9.38361e-12				AT2G47510	136.232	3.24541	0.444634	2.8982e-13	6.45673e-12
AT3G10700	57.6245	8.68392	1.23484	2.02957e-12	8.74753e-12				AT5G35670	22.7778	3.2509	0.829006	8.80196e-05	0.000371745
AT4G33040	57.5938	8.68212	1.24311	2.8647e-12	1.20047e-11				AT4G03140	23.2938	3.25099	0.787698	3.67196e-05	0.00017099
AT1G66900	57.5713	8.68175	1.22873	1.59892e-12	6.98681e-12				AT1G74640	16.6762	3.25108	0.747697	1.37309e-05	7.03724e-05
AT2G46420	57.4196	8.679	1.26462	6.7463e-12	2.65693e-11				AT2G23910	85.8058	3.2521	0.639821	3.7184e-07	2.74436e-06
AT5G44070	57.4389	8.67839	1.23985	2.56733e-12	1.08517e-11				AT1G64780	17.5094	3.25288	0.881448	0.000223922	0.000852536
AT2G39130	57.3587	8.67735	1.24599	3.30189e-12	1.36607e-11				AT4G01970	55.5114	3.25506	0.682684	1.86035e-06	1.16447e-05
AT4G30850	57.3561	8.67712	1.25361	4.46278e-12	1.80462e-11				AT1G70070	29.2667	3.26034	0.762867	1.92171e-05	9.52131e-05
AT1G16890	57.3543	8.67691	1.24465	3.13866e-12	1.30609e-11				AT4G13370	11.4673	3.26189	0.94468	0.000554578	0.00190045
AT2G01950	57.315	8.67573	1.26257	6.35433e-12	2.5127e-11				AT5G67080	49.5259	3.26289	0.561073	6.04749e-09	6.29805e-08
AT1G73655	57.2641	8.67486	1.24655	3.42409e-12	1.41173e-11				AT4G37080	5.58111	3.26557	1.20103	0.00654842	0.0167091
AT5G44635	57.239	8.67425	1.2476	3.58313e-12	1.47052e-11				AT5G55730	126.288	3.26945	0.574376	1.25427e-08	1.22768e-07
AT1G10670	57.24	8.6736	1.22506	1.43992e-12	6.3489e-12				AT4G36640	12.2777	3.27015	0.924936	0.000406946	0.00144883
AT5G57240	57.1067	8.66999	1.23209	1.96687e-12	8.49775e-12				AT3G09760	10.0251	3.27285	0.945555	0.000537568	0.00185141
AT1G17840	56.9803	8.6678	1.24283	3.07517e-12	1.28265e-11				AT4G12910	245.944	3.27333	0.466122	2.17962e-12	4.15251e-11
AT1G28480	56.9527	8.6659	1.24838	3.87427e-12	1.58034e-11				AT4G34880	70.2478	3.27544	0.611902	8.65663e-08	7.31055e-07
AT1G15720	56.8145	8.66353	1.24506	3.44405e-12	1.41937e-11				AT4G04630	175.595	3.27716	0.557967	4.26975e-09	4.52804e-08
AT3G27080	56.6776	8.65925	1.22792	1.76436e-12	7.66915e-12				AT5G06730	57.7487	3.27764	0.619435	1.21423e-07	9.90569e-07
AT5G39450	56.6235	8.65812	1.23655	2.52643e-12	1.07042e-11				AT2G34150	19.6293	3.27928	0.778883	2.5511e-05	0.000122601
AT5G49610	56.4855	8.65413	1.24236	3.26387e-12	1.35243e-11				AT3G16110	54.987	3.28352	0.507324	9.65648e-11	1.38597e-09
AT3G09580	56.4668	8.65382	1.24111	3.11076e-12	1.29499e-11				AT4G24000	19.076	3.28582	0.704744	3.12507e-06	1.86494e-05
AT5G66631	56.473	8.65379	1.31331	4.41983e-11	1.49964e-10				AT2G22125	30.9676	3.28949	0.678318	1.23786e-06	8.07466e-06
AT5G05950	56.341	8.65161	1.24932	4.35757e-12	1.76407e-11				AT5G39950	137.534	3.28958	0.593274	2.94312e-08	2.69141e-07
AT1G04430	56.3257	8.65096	1.23243	2.22728e-12	9.5498e-12				AT3G12090	24.9603	3.29253	0.69002	1.82728e-06	1.14677e-05
AT3G54690	56.2736	8.64992	1.26647	8.49519e-12	3.27951e-11				AT4G00770	9.9823	3.29435	0.94577	0.000495367	0.00172255
AT1G29310	56.2284	8.64799	1.23853	2.90077e-12	1.21463e-11				AT5G34940	18.6074	3.29949	0.763536	1.55096e-05	7.86704e-05
AT2G35920	56.2085	8.6475	1.22638	1.77336e-12	7.70514e-12				AT5G09970	231.402	3.30097	0.540019	9.79654e-10	1.17583e-08
AT4G15800	56.1359	8.64626	1.24651	4.02219e-12	1.63818e-11				AT1G53300	161.268	3.3044	0.424652	7.17062e-15	2.03104e-13
AT3G55410	56.1234	8.64547	1.22404	1.62906e-12	7.11273e-12				AT3G24550	17.1979	3.3052	0.763701	1.50553e-05	7.66494e-05
AT1G21790	56.0067	8.64266	1.22629	1.81755e-12	7.89077e-12				AT5G66430	35.3614	3.30921	0.625779	1.23563e-07	1.00462e-06
AT1G11480	55.9178	8.64034	1.22648	1.85729e-12	8.05349e-12				AT2G38860	48.4623	3.31161	0.639608	2.24799e-07	1.73934e-06
AT4G13010	55.9364	8.6399	1.25208	5.18454e-12	2.0808e-11				AT1G49750	90.6755	3.31345	0.437921	3.8395e-14	9.93715e-13
AT1G20930	55.7478	8.63618	1.30783	4.01683e-11	1.37683e-10				AT4G08690	84.4234	3.31676	0.643116	2.50502e-07	1.92118e-06
AT3G57330	55.7669	8.63598	1.22727	1.96796e-12	8.49905e-12				AT5G64440	95.8647	3.32117	0.434089	1.99579e-14	5.30846e-13
AT3G47780	55.7832	8.63594	1.25856	6.80178e-12	2.67485e-11				AT1G55810	22.1836	3.32234	0.693658	1.67113e-06	1.06055e-05
AT1G10350	55.7399	8.63476	1.29403	2.51068e-11	8.99953e-11				AT4G25810	14.0872	3.32625	0.851746	9.41408e-05	0.000394217
AT1G16740	55.6716	8.63308	1.28945	2.15401e-11	7.79919e-11				AT4G23490	81.339	3.33233	0.571118	5.38721e-09	5.62872e-08
AT3G53230	55.5922	8.63173	1.23591	2.86721e-12	1.20105e-11				AT1G12050	27.9525	3.3324	0.684739	1.13494e-06	7.45903e-06
AT3G62020	55.5695	8.63158	1.24375	3.9212e-12	1.59887e-11				AT3G12150	73.8005	3.33613	0.457126	2.91973e-13	6.47465e-12
AT3G61250	55.5214	8.63035	1.26619	9.36107e-12	3.58668e-11				AT1G79620	13.9606	3.33621	0.790034	2.41208e-05	0.000116503
AT1G14550	55.5347	8.63002	2.46022	0.000451785	0.000569347				AT3G62550	268.501	3.34189	0.678124	8.30168e-07	5.66142e-06
AT2G23350	55.4562	8.62858	1.23255	2.54916e-12	1.07916e-11				AT3G58070	20.1811	3.34316	0.79099	2.37304e-05	0.000114907
AT3G06510	55.4314	8.62807	1.25552	6.32698e-12	2.50281e-11				AT5G46280	32.1386	3.34368	0.706727	2.2318e-06	1.37635e-05
AT4G05000	55.4235	8.62696	1.22888	2.21576e-12	9.50421e-12				AT4G04900	7.54393	3.34601	1.07198	0.0018003	0.00539797
AT1G75410	55.3849	8.62617	1.22544	1.93263e-12	8.35655e-12				AT1G64690	20.1963	3.34615	0.716862	3.04472e-06	1.82039e-05
AT3G07180	55.3111	8.62485	1.23389	2.74957e-12	1.15493e-11				AT5G64880	20.2937	3.35825	0.724869	3.60562e-06	2.12581e-05
AT1G73390	55.2807	8.62303	1.23655	3.09261e-12	1.28843e-11				AT4G25650	35.0527	3.3589	0.650141	2.38619e-07	1.83739e-06
AT5G48540	55.1385	8.61925	1.2403	3.67052e-12	1.50237e-11				AT1G69870	202.945	3.36197	0.485137	4.21045e-12	7.71541e-11
AT5G43860	55.1172	8.6188	1.23323	2.77201e-12	1.16344e-11				AT3G10700	77.2419	3.37004	0.492287	7.61167e-12	1.34847e-10
AT4G15560	55.0712	8.61869	1.24396	4.25591e-12	1.72617e-11				AT3G50330	43.4698	3.37491	0.615616	4.20142e-08	3.73537e-07
AT5G53350	55.0778	8.61862	1.23801	3.36292e-12	1.38918e-11				AT5G24120	10.4123	3.37529	1.05105	0.00132108	0.00409723
AT2G30080	55.0237	8.61754	1.27771	1.53549e-11	5.69952e-11				AT3G13980	17.8207	3.37736	0.771296	1.1933e-05	6.2272e-05
AT1G42550	55.0135	8.61677	1.27456	1.37413e-11	5.14017e-11				AT5G54630	18.3131	3.38623	0.736238	4.23782e-06	2.45278e-05
AT2G41750	55.0008	8.6166	1.22928	2.39238e-12	1.01724e-11				AT3G01810	27.2875	3.38627	0.755644	7.419e-06	4.04298e-05
AT2G33730	54.9491	8.6148	1.22845	2.33665e-12	9.96303e-12				AT1G63690	29.6506	3.3935	0.622392	4.97098e-08	4.34711e-07
AT4G28510	54.917	8.61334	1.25724	7.3336e-12	2.85678e-11				AT2G34670	43.652	3.39379	0.659541	2.6654e-07	2.02455e-06
AT3G17790	54.8635	8.61218	1.35972	2.39208e-10	7.10933e-10				AT2G05920	539.579	3.39385	0.459441	1.50276e-13	3.54534e-12
AT1G60690	54.8138	8.61098	1.25557	6.97219e-12	2.73385e-11				AT1G12330	117.627	3.39704	0.510476	2.83956e-11	4.56434e-10
AT3G19130	54.7409	8.60952	1.22506	2.0979e-12	9.02391e-12				AT1G66400	24.2041	3.40128	0.718018	2.16858e-06	1.34081e-05
AT1G73100	54.7533	8.60945	1.22723	2.29395e-12	9.81213e-12				AT1G19920	100.822	3.40975	0.704182	1.28449e-06	8.34482e-06
AT3G10360	54.6847	8.60776	1.22521	2.13218e-12	9.16034e-12				AT2G13620	11.9748	3.41652	0.937165	0.000266784	0.000998697
AT5G23280	54.6794	8.60748	1.23091	2.6952e-12	1.13386e-11				AT2G18245	25.7707	3.41829	0.691195	7.59572e-07	5.21703e-06
AT3G23250	54.6774	8.60715	1.40189	8.26904e-10	2.24626e-09				AT1G79420	8.0201	3.42063	1.05984	0.00124872	0.00390562
AT5G24610	54.6266	8.60698	1.26607	1.05951e-11	4.03789e-11				AT5G43745	30.8756	3.42395	0.685914	5.98159e-07	4.19235e-06
AT5G07840	54.6236	8.60648	1.26039	8.58662e-12	3.31123e-11				AT1G72990	34.4425	3.42802	0.684391	5.47517e-07	3.87418e-06
AT3G20540	54.5639	8.60525	1.23538	3.26877e-12	1.35354e-11				AT5G05250	60.3609	3.43139	0.606496	1.53394e-08	1.47584e-07
AT4G16330	54.5287	8.60408	1.2299	2.63838e-12	1.11214e-11				AT5G48600	54.7816	3.43228	0.679206	4.34071e-07	3.148e-06
AT1G35670	54.509	8.6029	1.2306	2.73271e-12	1.14875e-11				AT5G16200	92.5384	3.43617	0.592641	6.70836e-09	6.88916e-08
AT1G22660	54.4547	8.60244	1.24368	4.6152e-12	1.86204e-11				AT5G19140	181.665	3.4371	0.460849	8.77131e-14	2.13762e-12
AT5G49720	54.4356	8.60162	1.22662	2.34172e-12	9.97672e-12				AT3G52060	42.0377	3.44725	0.564181	9.95222e-10	1.19154e-08
AT4G12690	54.4028	8.59995	1.23516	3.33929e-12	1.37995e-11				AT5G18280	152.122	3.44832	0.399812	6.41643e-18	2.73825e-16
AT3G14630	54.4111	8.59995	1.26825	1.19392e-11	4.5079e-11				AT3G22400	37.5764	3.45125	0.662209	1.87089e-07	1.47127e-06
AT3G21100	54.2379	8.5968	1.28532	2.25531e-11	8.13034e-11				AT5G15100	8.91438	3.46025	0.999248	0.000534481	0.00184144
AT1G11600	54.227	8.59569	1.22565	2.32997e-12	9.95035e-12				AT1G09340	24.8513	3.46121	0.72416	1.75628e-06	1.10582e-05
AT3G44370	54.2221	8.59539	1.22782	2.55009e-12	1.07916e-11				AT5G42650	36.2888	3.46141	0.596563	6.54313e-09	6.74835e-08
AT5G17510	54.1411	8.59337	1.22565	2.3612e-12	1.00517e-11				AT1G04280	6.31817	3.46296	1.1928	0.00369352	0.0101156
AT1G16220	54.1396	8.59303	1.23569	3.55023e-12	1.45814e-11				AT4G17500	201.745	3.46659	0.404227	9.83694e-18	4.03651e-16
AT1G04040	54.0675	8.59122	1.23555	3.56754e-12	1.46469e-11				AT3G51420	172.586	3.46803	0.441194	3.82386e-15	1.11941e-13
AT5G16000	54.0142	8.59003	1.23569	3.61126e-12	1.48037e-11				AT2G47730	23.111	3.46823	0.826993	2.74338e-05	0.000130924
AT2G37460	53.9256	8.58841	1.30665	4.93554e-11	1.65681e-10				AT5G04770	90.0268	3.46866	0.704931	8.62919e-07	5.8422e-06
AT1G79740	53.9295	8.58826	1.25885	8.95857e-12	3.44477e-11				AT3G24495	17.9698	3.47283	0.774825	7.39198e-06	4.03283e-05
AT1G75990	53.9288	8.58755	1.23284	3.26907e-12	1.35354e-11				AT4G30380	8.6823	3.48028	1.05302	0.000949578	0.00307361
AT4G15440	53.8823	8.58715	1.29298	3.10799e-11	1.09575e-10				AT5G47920	66.3328	3.48124	0.517285	1.69851e-11	2.8774e-10
AT3G03990	53.8289	8.58571	1.25268	7.18712e-12	2.80685e-11				AT2G37260	10.3519	3.48444	1.0024	0.000508781	0.00176365
AT1G17450	53.8547	8.58568	1.22707	2.6167e-12	1.1043e-11				AT5G22920	16.5235	3.48586	0.84858	3.99305e-05	0.000183363
AT1G60800	53.7046	8.58246	1.24491	5.4228e-12	2.16689e-11				AT5G60860	34.727	3.486	0.615484	1.48029e-08	1.42709e-07
AT1G31770	53.6975	8.58136	1.22692	2.66703e-12	1.1231e-11				AT3G15760	13.6264	3.48828	0.887657	8.50307e-05	0.000361108
AT4G22150	53.6932	8.58125	1.22685	2.66112e-12	1.12129e-11				AT1G60550	54.3014	3.49445	0.558412	3.9038e-10	5.09991e-09
AT1G55910	53.618	8.57999	1.24073	4.67017e-12	1.88351e-11				AT1G17200	1850.01	3.50103	0.463419	4.19578e-14	1.06582e-12
AT5G49540	53.6489	8.57969	1.29591	3.57753e-11	1.24293e-10				AT1G08250	230.686	3.50584	0.531843	4.34337e-11	6.71578e-10
AT2G23910	53.5762	8.5789	1.24574	5.71358e-12	2.27357e-11				AT1G52780	46.8804	3.50615	0.596129	4.06479e-09	4.32706e-08
AT3G03220	53.5004	8.57696	1.24443	5.48975e-12	2.19019e-11				AT2G28100	116.196	3.50734	0.479664	2.63027e-13	5.9009e-12
AT5G27540	53.5032	8.57667	1.2291	2.99419e-12	1.25131e-11				AT1G27440	11.5228	3.50866	0.899436	9.5814e-05	0.000400003
AT1G49520	53.429	8.57406	1.22892	3.01736e-12	1.25952e-11				AT1G23340	25.94	3.51238	0.767386	4.71531e-06	2.69502e-05
AT3G15630	53.3893	8.57343	1.22541	2.62692e-12	1.10775e-11				AT5G01920	32.1055	3.51452	0.667934	1.42673e-07	1.1464e-06
AT2G25320	53.3375	8.57257	1.2509	7.22424e-12	2.82032e-11				AT3G57670	13.4268	3.51777	0.872733	5.5599e-05	0.000246815
AT4G36600	53.1718	8.56703	1.23546	4.08307e-12	1.66046e-11				AT2G28200	36.4472	3.52083	0.60931	7.54162e-09	7.67918e-08
AT3G66658	53.1525	8.56686	1.22517	2.70289e-12	1.13665e-11				AT4G28650	25.4825	3.52262	0.745321	2.28643e-06	1.40732e-05
AT4G19460	53.1494	8.56631	1.30528	5.28052e-11	1.75941e-10				AT5G41800	8.96423	3.52654	1.00355	0.000441324	0.00155508
AT4G16120	52.9541	8.56176	1.24143	5.32257e-12	2.13185e-11				AT1G53000	26.8622	3.52966	0.643496	4.1315e-08	3.68344e-07
AT2G39000	52.9496	8.5607	1.25132	7.84455e-12	3.04146e-11				AT1G22030	32.1371	3.53444	0.594894	2.82769e-09	3.09948e-08
AT2G35155	52.9261	8.56054	1.22635	2.94144e-12	1.23118e-11				AT2G16630	23.9856	3.5391	0.707073	5.57786e-07	3.94103e-06
AT5G52430	52.7816	8.55651	1.23339	3.9944e-12	1.62748e-11				AT1G23090	27.0651	3.53949	0.643424	3.77607e-08	3.39493e-07
AT3G25580	52.7416	8.55567	1.26982	1.60935e-11	5.95364e-11				AT4G37990	60.769	3.54746	0.642585	3.37822e-08	3.06594e-07
AT5G30495	52.7413	8.55564	1.22827	3.27034e-12	1.35354e-11				AT5G45560	69.9443	3.54896	0.503844	1.87104e-12	3.58597e-11
AT5G57190	52.7206	8.55557	1.24578	6.52605e-12	2.57491e-11				AT4G13710	30.4377	3.5492	0.641743	3.19212e-08	2.90528e-07
AT2G36250	52.5155	8.54969	1.2267	3.17628e-12	1.32072e-11				AT1G02930	198.019	3.55378	0.533572	2.7316e-11	4.42307e-10
AT1G62790	52.5014	8.5495	1.22993	3.62152e-12	1.48401e-11				AT3G08840	69.4293	3.55516	0.623872	1.20835e-08	1.18664e-07
AT3G03710	52.4383	8.54789	1.25136	8.44053e-12	3.26075e-11				AT3G23790	157.455	3.55657	0.473383	5.77458e-14	1.44395e-12
AT3G54720	52.2937	8.54361	1.226	3.1996e-12	1.32991e-11				AT5G43860	66.7578	3.55686	0.776201	4.59678e-06	2.63355e-05
AT4G01660	52.2691	8.54225	1.23579	4.76626e-12	1.9201e-11				AT5G51260	112.575	3.55775	0.532007	2.27134e-11	3.7409e-10
AT5G05250	52.1401	8.5398	1.24811	7.79998e-12	3.02637e-11				AT4G14890	243.532	3.55799	0.650725	4.5584e-08	4.01926e-07
AT3G01180	52.0016	8.53582	1.2348	4.75418e-12	1.91596e-11				AT4G15417	17.2425	3.56593	0.874994	4.594e-05	0.000207747
AT5G55230	51.9789	8.53531	1.27842	2.44822e-11	8.78447e-11				AT5G24370	80.6717	3.57663	0.651178	3.96165e-08	3.5518e-07
AT5G54500	52.0135	8.53502	1.24568	7.29756e-12	2.8448e-11				AT4G37930	16.1619	3.57715	0.782818	4.88699e-06	2.77826e-05
AT2G33510	51.8925	8.53205	1.22765	3.65477e-12	1.49649e-11				AT1G73590	62.5378	3.57903	0.496835	5.86209e-13	1.23438e-11
AT1G49140	51.7115	8.52767	1.24133	6.43013e-12	2.5408e-11				AT2G04842	30.2251	3.57987	0.645461	2.91922e-08	2.6721e-07
AT3G01370	51.5954	8.52467	1.26627	1.67229e-11	6.16738e-11				AT5G41315	9.18177	3.58249	1.03217	0.000518818	0.00179456
AT1G60230	51.5509	8.52331	1.23506	5.15892e-12	2.07206e-11				AT1G75150	20.2121	3.59367	0.975993	0.000231352	0.000878734
AT5G58005	51.5752	8.5229	1.2367	5.51529e-12	2.19956e-11				AT3G21100	80.7184	3.59536	0.609313	3.62002e-09	3.88808e-08
AT3G55140	51.4421	8.51993	1.22838	4.03629e-12	1.64268e-11				AT3G61540	10.435	3.59746	1.10112	0.00108658	0.00345246
AT3G04580	51.4182	8.51911	1.22548	3.61095e-12	1.48037e-11				AT3G12870	18.067	3.59848	0.963824	0.000188803	0.000732775
AT5G37660	51.3851	8.5188	1.24824	8.81485e-12	3.39315e-11				AT2G03350	29.2078	3.60025	0.663097	5.65296e-08	4.89889e-07
AT3G54940	51.394	8.51877	1.24596	8.07932e-12	3.12909e-11				AT5G19780	1109.31	3.60446	0.405902	6.67795e-19	3.27152e-17
AT1G13250	51.3643	8.51815	1.24264	7.13849e-12	2.78988e-11				AT4G20140	268.209	3.60659	0.38126	3.08967e-21	1.9647e-19
AT5G58330	51.3283	8.51719	1.25877	1.32128e-11	4.95456e-11				AT3G28050	11.4885	3.60674	0.921951	9.15084e-05	0.000384872
AT4G28706	51.3323	8.51717	1.23804	6.00278e-12	2.38423e-11				AT4G00570	101.494	3.60873	0.510609	1.57737e-12	3.07219e-11
AT5G10910	51.3205	8.51671	1.23375	5.08756e-12	2.04493e-11				AT5G49320	9.39927	3.61503	1.01571	0.000372096	0.00134117
AT1G74160	51.3044	8.51639	1.28527	3.4456e-11	1.20411e-10				AT2G44500	57.6235	3.62504	0.506256	8.03899e-13	1.65645e-11
AT1G55850	51.3065	8.51578	1.22588	3.74063e-12	1.52815e-11				AT5G63710	41.6798	3.62747	0.840314	1.58303e-05	8.0128e-05
AT4G32660	51.2749	8.51552	1.23303	4.97805e-12	2.00166e-11				AT1G24620	105.266	3.63058	0.51307	1.48176e-12	2.90364e-11
AT3G56130	51.2729	8.51547	1.234	5.17507e-12	2.07777e-11				AT1G23530	20.8034	3.63415	0.982684	0.000217142	0.000830589
AT1G65870	51.2145	8.51297	1.2296	4.40998e-12	1.78394e-11				AT3G63430	35.2161	3.63825	0.898649	5.15306e-05	0.000230138
AT4G27435	51.1189	8.51101	1.23828	6.27534e-12	2.4833e-11				AT2G28320	32.7235	3.64012	0.626704	6.30927e-09	6.5423e-08
AT2G19790	51.0528	8.50871	1.22884	4.38528e-12	1.77462e-11				AT4G40060	27.0121	3.64608	0.670878	5.48628e-08	4.75874e-07
AT5G11600	50.9679	8.507	1.28764	3.93128e-11	1.35146e-10				AT1G23740	637.952	3.64787	0.63151	7.63057e-09	7.7533e-08
AT3G61470	50.9674	8.50686	1.39116	9.65839e-10	2.58747e-09				AT3G16030	15.1348	3.65319	0.863379	2.32374e-05	0.000112633
AT1G31010	50.9738	8.50662	1.23092	4.81901e-12	1.9399e-11				AT2G18570	92.447	3.65333	0.58086	3.18462e-10	4.27674e-09
AT3G21150	50.9826	8.50631	1.23487	5.64094e-12	2.24716e-11				AT5G48500	10.3561	3.65745	1.00412	0.000270067	0.00100941
AT5G20060	50.9674	8.50626	1.22759	4.23144e-12	1.71819e-11				AT5G04020	42.3762	3.66048	0.831177	1.06287e-05	5.61059e-05
AT5G50690	50.9164	8.50412	1.28149	3.221e-11	1.13114e-10				AT1G32930	23.0229	3.66107	0.719157	3.56579e-07	2.64391e-06
AT5G54940	50.905	8.50397	1.24374	8.06303e-12	3.12391e-11				AT3G04090	102.439	3.66306	0.550346	2.81539e-11	4.54342e-10
AT5G23340	50.7442	8.50015	1.23193	5.20546e-12	2.08763e-11				AT5G55740	11.9635	3.66491	0.969317	0.000156251	0.000617161
AT2G29990	50.7237	8.49944	1.23856	6.77354e-12	2.66668e-11				AT3G15050	7.42355	3.66606	1.14127	0.00131688	0.00408684
AT1G44750	50.7174	8.49925	1.22587	4.11299e-12	1.67199e-11				AT4G37250	23.828	3.66718	0.735388	6.14103e-07	4.29782e-06
AT1G79080	50.6467	8.49683	1.23986	7.22776e-12	2.82067e-11				AT3G08920	47.7765	3.67312	0.53682	7.78935e-12	1.37488e-10
AT3G46940	50.5722	8.49588	1.28057	3.25705e-11	1.14306e-10				AT1G62870	12.4126	3.67352	0.935769	8.64867e-05	0.000366643
AT2G02990	50.5209	8.4944	1.26147	1.65352e-11	6.10443e-11				AT3G63280	12.9753	3.67664	0.97581	0.000164706	0.000646041
AT3G22950	50.464	8.49128	1.25739	1.44698e-11	5.39202e-11				AT1G28070	21.8441	3.67723	0.724963	3.93023e-07	2.87857e-06
AT5G08170	50.4221	8.49099	1.23498	6.18167e-12	2.44984e-11				AT1G06870	179.285	3.67942	0.442388	9.00775e-17	3.23942e-15
AT2G20010	50.4172	8.49086	1.22746	4.59852e-12	1.85601e-11				AT1G30970	10.4725	3.68025	1.07084	0.000588693	0.00200306
AT2G41010	50.4055	8.4897	1.26069	1.64844e-11	6.08778e-11				AT1G73360	49.0144	3.68356	0.616225	2.26415e-09	2.51625e-08
AT2G40230	50.35	8.48899	1.25681	1.43425e-11	5.34642e-11				AT4G14940	7.53661	3.68535	1.16638	0.00157965	0.00480785
AT1G60550	50.2899	8.4878	1.27809	3.11545e-11	1.09767e-10				AT1G13790	57.173	3.68537	0.840372	1.15769e-05	6.06446e-05
AT4G18465	50.277	8.4865	1.22866	4.94509e-12	1.98916e-11				AT3G46200	24.7196	3.68631	0.847051	1.34942e-05	6.94007e-05
AT1G08040	50.2761	8.48627	1.22988	5.19722e-12	2.08511e-11				AT1G70830	20.4772	3.69139	0.81778	6.36413e-06	3.53582e-05
AT1G07200	50.2203	8.48538	1.23076	5.40799e-12	2.16319e-11				AT1G29280	35.1951	3.70124	0.763951	1.26698e-06	8.24781e-06
AT1G22970	50.1648	8.48329	1.23419	6.26024e-12	2.47823e-11				AT4G10150	24.5168	3.70207	0.750941	8.22693e-07	5.61443e-06
AT5G62500	50.172	8.48294	1.36377	4.96481e-10	1.39812e-09				AT5G08380	558.002	3.71116	0.478376	8.63971e-15	2.4328e-13
AT1G70330	50.1573	8.48274	1.23706	7.02425e-12	2.75195e-11				AT5G50860	37.2188	3.71568	0.678145	4.27279e-08	3.79181e-07
AT3G48760	50.1391	8.48226	1.23641	6.86718e-12	2.69662e-11				AT3G19450	174.572	3.71664	0.431326	6.88551e-18	2.89976e-16
AT5G48470	50.0798	8.48102	1.23245	5.92545e-12	2.35526e-11				AT2G28870	18.5129	3.71909	0.791438	2.61245e-06	1.58865e-05
AT4G10960	49.9429	8.47684	1.92756	1.09404e-05	1.60399e-05				AT4G30440	443.591	3.72611	0.453785	2.19031e-16	7.45793e-15
AT4G20840	49.937	8.47675	1.23048	5.61954e-12	2.23947e-11				AT5G51560	55.2495	3.73342	0.638483	4.99524e-09	5.25348e-08
AT5G20400	49.8831	8.47573	1.22993	5.53119e-12	2.20508e-11				AT5G46800	151.617	3.73575	0.571129	6.11079e-11	9.11115e-10
AT4G15130	49.8085	8.47373	1.25003	1.21182e-11	4.56804e-11				AT4G29080	23.5706	3.73769	0.905301	3.64861e-05	0.000170068
AT4G30690	49.7808	8.47291	1.23572	7.04914e-12	2.75999e-11				AT3G45600	321.745	3.75074	0.542663	4.78775e-12	8.73992e-11
AT1G48570	49.7876	8.47252	1.22868	5.3629e-12	2.14596e-11				AT5G12890	150.539	3.75438	0.569098	4.19368e-11	6.51581e-10
AT1G47640	49.7968	8.47243	1.24098	8.6578e-12	3.33629e-11				AT1G10370	33.5427	3.75487	0.81383	3.95325e-06	2.30334e-05
AT2G29970	49.7521	8.47135	1.22733	5.11824e-12	2.05649e-11				AT1G27600	133.389	3.75511	0.399895	5.98583e-21	3.68436e-19
AT3G01490	49.6665	8.46886	1.23505	7.02604e-12	2.75195e-11				AT1G61820	8.03322	3.76082	1.12026	0.000787626	0.0025989
AT3G57630	49.5934	8.46749	1.25055	1.27864e-11	4.79972e-11				AT1G33250	22.2664	3.76178	0.75493	6.26215e-07	4.37621e-06
AT2G21100	49.4854	8.46391	1.23364	6.8408e-12	2.68823e-11				AT5G66815	10.3489	3.76292	0.976335	0.000116142	0.000473746
AT5G18660	49.4102	8.4622	1.2394	8.63179e-12	3.32745e-11				AT3G21090	43.6209	3.76343	0.579685	8.45972e-11	1.22519e-09
AT5G03970	49.3506	8.45918	1.24469	1.07416e-11	4.08815e-11				AT3G05625	8.2472	3.768	1.16797	0.00125485	0.00391967
AT5G18410	49.2092	8.4563	1.24094	9.46321e-12	3.62323e-11				AT2G27060	19.3195	3.77036	0.848515	8.85155e-06	4.74795e-05
AT3G04070	49.1542	8.45475	1.24365	1.05835e-11	4.0349e-11				AT1G69420	15.3175	3.77091	0.847672	8.64513e-06	4.64785e-05
AT4G33600	48.9693	8.44925	1.26381	2.30114e-11	8.28721e-11				AT1G24360	43.9919	3.77656	0.738506	3.15754e-07	2.36311e-06
AT5G19860	48.9785	8.44903	1.22869	6.13648e-12	2.43283e-11				AT1G76160	53.2603	3.77841	0.646809	5.16957e-09	5.42494e-08
AT5G38220	48.9772	8.44857	1.22987	6.44459e-12	2.54558e-11				AT1G75800	114.203	3.78234	0.506103	7.81151e-14	1.91342e-12
AT4G11270	48.9	8.44689	1.2315	6.93396e-12	2.71986e-11				AT5G57240	97.0453	3.78612	0.527937	7.41585e-13	1.54375e-11
AT2G47240	48.8438	8.44491	1.22837	6.20244e-12	2.45716e-11				AT2G05540	64.9378	3.79417	0.742759	3.25215e-07	2.42447e-06
AT5G45300	48.7856	8.44379	1.24704	1.27835e-11	4.79972e-11				AT3G19270	15.3615	3.80262	0.915781	3.29111e-05	0.000154756
AT4G21130	48.7621	8.44328	1.27653	3.73455e-11	1.29121e-10				AT2G41940	64.0892	3.80535	0.684008	2.64699e-08	2.44388e-07
AT4G26210	48.7289	8.44108	1.25387	1.67315e-11	6.1684e-11				AT5G62280	10.2909	3.80711	1.00589	0.000153822	0.000609074
AT3G51030	48.6581	8.4398	1.22991	6.78389e-12	2.66919e-11				AT1G61310	78.9755	3.80909	0.731408	1.91002e-07	1.49959e-06
AT5G42660	48.4715	8.43421	1.2291	6.78489e-12	2.66919e-11				AT5G44650	40.165	3.80925	0.661395	8.44031e-09	8.50407e-08
AT1G52760	48.47	8.43395	1.2432	1.1682e-11	4.41916e-11				AT2G43010	19.1127	3.80954	0.788589	1.35968e-06	8.76806e-06
AT3G59140	48.4941	8.4338	1.26317	2.4436e-11	8.77376e-11				AT5G67200	33.3003	3.81112	0.666613	1.08333e-08	1.07018e-07
AT5G20520	48.4342	8.43274	1.22771	6.48054e-12	2.55789e-11				AT2G30490	404.486	3.8204	0.453093	3.4036e-17	1.28667e-15
AT1G50380	48.4089	8.43225	1.22956	6.98475e-12	2.73778e-11				AT1G56670	58.6194	3.8257	0.776539	8.36685e-07	5.6897e-06
AT3G10330	48.1431	8.42479	1.27288	3.62385e-11	1.25658e-10				AT5G67620	57.751	3.82709	0.533825	7.5445e-13	1.56463e-11
AT5G58300	48.107	8.42358	1.23682	9.71416e-12	3.71534e-11				AT4G32690	57.5111	3.83316	0.535228	7.96552e-13	1.64838e-11
AT1G78060	47.934	8.41853	1.25303	1.83563e-11	6.71897e-11				AT3G27950	10.943	3.83523	1.0512	0.000263837	0.000989983
AT3G23760	47.9431	8.41796	1.22894	7.39728e-12	2.87949e-11				AT1G24764	67.6076	3.83585	0.538981	1.10417e-12	2.21804e-11
AT3G30390	47.902	8.41741	1.23729	1.02406e-11	3.91111e-11				AT1G58007	8.43396	3.83701	1.1224	0.00062947	0.00212973
AT1G25550	47.8823	8.41543	1.30326	1.06655e-10	3.37546e-10				AT3G60340	48.0377	3.84197	0.669016	9.31688e-09	9.30912e-08
AT4G39080	47.8603	8.41505	1.23773	1.05496e-11	4.02338e-11				AT1G10460	31.4095	3.84374	0.714259	7.38924e-08	6.27334e-07
AT4G14750	47.8114	8.41428	1.22808	7.30439e-12	2.84643e-11				AT5G08050	93.3699	3.84455	0.522419	1.85126e-13	4.24244e-12
AT4G09570	47.8107	8.41348	1.24061	1.18735e-11	4.48527e-11				AT1G13250	66.3576	3.84857	0.58005	3.24725e-11	5.15868e-10
AT3G58570	47.7072	8.41089	1.23146	8.49097e-12	3.27906e-11				AT5G07580	58.2076	3.85007	0.852547	6.30281e-06	3.5054e-05
AT1G02205	47.6523	8.40993	1.23933	1.15396e-11	4.37145e-11				AT5G21930	288.245	3.85435	0.479444	9.0416e-16	2.87475e-14
AT3G61220	47.6565	8.40926	1.23044	8.23665e-12	3.18543e-11				AT4G23850	22.0953	3.8562	0.757834	3.6101e-07	2.67059e-06
AT5G56040	47.5834	8.40801	1.28216	5.46505e-11	1.81751e-10				AT1G29930	236.932	3.85671	0.493133	5.24825e-15	1.50879e-13
AT5G26667	47.4838	8.40439	1.23188	8.95383e-12	3.44417e-11				AT3G62860	114.482	3.85917	0.469668	2.08997e-16	7.16709e-15
AT1G32100	47.4471	8.40333	1.23893	1.17942e-11	4.45843e-11				AT1G58340	19.2789	3.85979	0.84521	4.95553e-06	2.8139e-05
AT3G60530	47.4231	8.40308	1.31808	1.82685e-10	5.5446e-10				AT2G17120	65.6013	3.86003	0.590056	6.07835e-11	9.07688e-10
AT2G21970	47.412	8.4021	1.23788	1.14107e-11	4.32871e-11				AT5G58600	15.0459	3.8629	0.953149	5.06133e-05	0.000226674
AT4G29130	47.4339	8.40185	1.31473	1.65307e-10	5.06445e-10				AT4G19840	11.2818	3.86847	0.999334	0.000108366	0.000445037
AT1G31810	47.3699	8.40095	1.22794	7.83542e-12	3.03902e-11				AT1G75240	767.472	3.87026	0.36482	2.71535e-26	2.99688e-24
AT2G18750	47.354	8.40027	1.23167	9.08808e-12	3.49206e-11				AT4G01720	18.2355	3.87378	0.874634	9.46568e-06	5.04941e-05
AT1G10740	47.3493	8.40015	1.26797	3.47555e-11	1.21142e-10				AT4G17840	52.8224	3.87687	0.5813	2.57023e-11	4.18293e-10
AT5G60680	47.3072	8.39834	1.23959	1.24335e-11	4.67704e-11				AT4G29340	27.7185	3.87865	0.674664	8.97724e-09	9.00583e-08
AT4G36480	47.2858	8.39772	1.23814	1.181e-11	4.46285e-11				AT3G18890	6.106	3.88514	1.33456	0.00360077	0.0098841
AT1G74850	47.2559	8.39725	1.22667	7.61864e-12	2.96029e-11				AT1G29760	86.7123	3.89111	0.536738	4.18138e-13	9.06312e-12
AT5G01620	47.2312	8.39679	1.22958	8.55204e-12	3.29908e-11				AT3G21720	11482.2	3.8947	0.694644	2.0614e-08	1.93486e-07
AT2G44200	47.1584	8.39383	1.23427	1.04174e-11	3.9772e-11				AT2G35640	15.9766	3.89728	1.00595	0.000106953	0.000440192
AT5G66330	47.1092	8.39299	1.30589	1.30143e-10	4.04955e-10				AT5G47560	85.8183	3.90144	0.459991	2.22218e-17	8.60377e-16
AT1G08520	47.0934	8.39294	1.30283	1.17862e-10	3.69635e-10				AT3G04280	8.37411	3.90291	1.13951	0.000614654	0.0020836
AT1G80910	47.1011	8.39263	1.22757	8.10048e-12	3.13616e-11				AT3G12490	554.253	3.91562	0.454288	6.74005e-18	2.85101e-16
AT3G27890	47.0483	8.39113	1.22802	8.31361e-12	3.21404e-11				AT3G07130	40.5081	3.91973	0.62991	4.88704e-10	6.25672e-09
AT5G13110	46.9886	8.38896	1.23611	1.14836e-11	4.35332e-11				AT4G31350	14.5997	3.92399	0.868013	6.16477e-06	3.43552e-05
AT5G33370	46.9622	8.38887	1.29961	1.08267e-10	3.42043e-10				AT4G09350	11.0848	3.92538	1.00639	9.60059e-05	0.000400108
AT1G77610	46.9473	8.38723	1.24382	1.55009e-11	5.75028e-11				AT4G15620	19.8049	3.92634	0.78157	5.06963e-07	3.60582e-06
AT3G22550	46.8721	8.38564	1.23592	1.16152e-11	4.39854e-11				AT4G19120	170.538	3.93299	0.414879	2.54653e-21	1.64106e-19
AT5G52440	46.7775	8.38293	1.23298	1.05424e-11	4.02206e-11				AT3G18490	1374.96	3.93555	0.383129	9.4108e-25	8.85907e-23
AT2G30980	46.7941	8.38229	1.26397	3.31756e-11	1.16201e-10				AT4G29920	44.1964	3.93613	0.720227	4.62578e-08	4.0712e-07
AT1G04220	46.7217	8.38156	1.24974	1.99137e-11	7.25439e-11				AT4G28660	103.46	3.93999	0.534558	1.69901e-13	3.92161e-12
AT3G52960	46.6726	8.37984	1.26989	4.14362e-11	1.41577e-10				AT1G68060	111.588	3.94227	0.470908	5.68308e-17	2.09881e-15
AT3G12800	46.6408	8.37856	1.23148	1.02018e-11	3.89768e-11				AT2G32100	157.977	3.95318	0.462503	1.25953e-17	5.10298e-16
AT3G46660	46.6295	8.37726	1.39988	2.17334e-09	5.46302e-09				AT3G15680	113.189	3.9556	0.489559	6.48114e-16	2.09535e-14
AT4G00560	46.3984	8.37158	1.2665	3.84248e-11	1.32383e-10				AT1G78430	119.276	3.95919	0.71751	3.42957e-08	3.10082e-07
AT5G04660	46.3319	8.36858	1.25085	2.2269e-11	8.03602e-11				AT3G52490	32.1344	3.96097	0.716615	3.25147e-08	2.9565e-07
AT1G74730	46.2974	8.36811	1.24406	1.73865e-11	6.38796e-11				AT3G46940	47.0323	3.96892	0.625632	2.24085e-10	3.06942e-09
AT4G14660	46.1739	8.36368	1.23917	1.48409e-11	5.5207e-11				AT1G72210	15.4133	3.96985	0.915606	1.45255e-05	7.41881e-05
AT4G29940	46.1154	8.36254	1.24948	2.18902e-11	7.91527e-11				AT5G53210	9.13644	3.97507	1.10793	0.000333443	0.00122017
AT5G64860	46.1037	8.36236	1.24748	2.03591e-11	7.40909e-11				AT3G16660	39.096	3.98116	0.596076	2.40676e-11	3.93022e-10
AT3G18830	46.1205	8.36154	1.24275	1.71718e-11	6.31988e-11				AT1G26560	19.7054	3.983	0.906564	1.11537e-05	5.87806e-05
AT5G25110	46.1035	8.36084	1.36179	8.2724e-10	2.24626e-09				AT2G42900	20.2251	3.98932	0.825169	1.33452e-06	8.62897e-06
AT5G55710	46.0196	8.35895	1.24101	1.63228e-11	6.03431e-11				AT4G31760	67.0301	4.0006	0.53837	1.07823e-13	2.57541e-12
AT3G49910	45.991	8.35777	1.25254	2.51179e-11	9.00051e-11				AT1G05850	497.875	4.00474	0.45531	1.42253e-18	6.5986e-17
AT1G68510	45.9604	8.35647	1.26486	3.93149e-11	1.35146e-10				AT1G29120	46.6599	4.00801	0.701515	1.10767e-08	1.0931e-07
AT3G51890	45.9135	8.3555	1.26773	4.37179e-11	1.48616e-10				AT4G19420	51.9334	4.00902	0.536101	7.53992e-14	1.85637e-12
AT3G48080	45.8887	8.35465	1.22897	1.06034e-11	4.03946e-11				AT5G38520	12.8515	4.01585	0.975591	3.84956e-05	0.000178051
AT1G49540	45.8374	8.35315	1.22928	1.08186e-11	4.11285e-11				AT2G15620	1347.56	4.02635	0.689688	5.28524e-09	5.53423e-08
AT4G00870	45.7336	8.35057	1.23573	1.40292e-11	5.23875e-11				AT4G06744	12.3903	4.02653	0.981248	4.0698e-05	0.000186709
AT5G54130	45.7488	8.35032	1.22835	1.06068e-11	4.03946e-11				AT4G15830	9.14098	4.0274	1.09591	0.000237912	0.000900092
AT1G66350	45.7194	8.34923	1.23059	1.1629e-11	4.40222e-11				AT4G30810	257.721	4.02923	0.39454	1.74367e-24	1.60987e-22
AT4G01970	45.6825	8.34843	1.25578	2.97091e-11	1.05088e-10				AT4G18570	36.7893	4.03072	0.646111	4.41986e-10	5.7196e-09
AT1G30845	45.5465	8.34467	1.2512	2.56985e-11	9.20242e-11				AT3G57790	166.953	4.03265	0.488794	1.58144e-16	5.50179e-15
AT1G56430	45.5006	8.34275	1.26055	3.63271e-11	1.25884e-10				AT1G11820	58.5424	4.03297	0.680506	3.09589e-09	3.3742e-08
AT2G22880	45.5096	8.34272	1.92057	1.39984e-05	2.03317e-05				AT2G32530	46.3496	4.03699	0.926132	1.30674e-05	6.735e-05
AT5G37370	45.4752	8.34183	1.22748	1.07655e-11	4.09555e-11				AT5G01620	61.0989	4.03962	0.663551	1.14413e-09	1.34962e-08
AT3G62470	45.4625	8.34183	1.24601	2.15903e-11	7.81474e-11				AT3G05975	38.2679	4.04299	0.64428	3.49183e-10	4.64385e-09
AT2G36835	45.4397	8.34101	1.23375	1.37336e-11	5.13909e-11				AT1G71691	131.083	4.0504	0.621174	7.00484e-11	1.03478e-09
AT2G45550	45.348	8.33808	1.23044	1.23126e-11	4.63483e-11				AT1G13130	19.2087	4.05233	0.785182	2.45623e-07	1.88678e-06
AT3G60890	45.3646	8.33754	1.38221	1.61891e-09	4.16946e-09				AT3G11620	28.9653	4.05412	0.684146	3.10768e-09	3.37938e-08
AT3G16110	45.3439	8.33725	1.23517	1.47944e-11	5.50532e-11				AT3G15480	30.5337	4.05749	0.833401	1.12395e-06	7.39699e-06
AT2G38025	45.2664	8.33565	1.23348	1.4005e-11	5.23333e-11				AT3G05910	43.4607	4.05875	0.648368	3.85099e-10	5.04464e-09
AT2G44660	45.2572	8.33534	1.23776	1.64838e-11	6.08778e-11				AT1G71250	519.668	4.06247	0.4047	1.03496e-23	9.03424e-22
AT1G29050	45.2632	8.33511	1.24228	1.95252e-11	7.13222e-11				AT4G38650	13.4043	4.06699	0.965536	2.52945e-05	0.000121621
AT2G26670	45.2686	8.33474	1.252	2.79156e-11	9.93007e-11				AT3G62110	9.40004	4.08307	1.10598	0.000222653	0.000849054
AT5G14760	45.243	8.33406	1.23727	1.62962e-11	6.02657e-11				AT2G04220	23.0366	4.08351	0.752537	5.75256e-08	4.97174e-07
AT2G01820	45.1871	8.33309	1.23155	1.32098e-11	4.95456e-11				AT3G17470	50.2669	4.08936	0.621207	4.61273e-11	7.06402e-10
AT3G10080	45.1913	8.33207	1.25458	3.10899e-11	1.09575e-10				AT1G11700	43.0231	4.09918	0.591953	4.36502e-12	7.98342e-11
AT5G61960	44.985	8.32678	1.23868	1.78839e-11	6.5617e-11				AT2G27810	35.2328	4.11208	0.673673	1.0346e-09	1.23253e-08
AT1G65560	44.9339	8.32502	1.24221	2.05901e-11	7.49061e-11				AT4G23690	16.65	4.11692	0.852365	1.36534e-06	8.79863e-06
AT1G59990	44.8937	8.32274	1.24204	2.07164e-11	7.53401e-11				AT2G40230	82.9725	4.11814	0.604538	9.62182e-12	1.6798e-10
AT3G01410	44.8675	8.32262	1.23604	1.6589e-11	6.1222e-11				AT1G55260	109.999	4.11907	0.538466	2.01532e-14	5.3456e-13
AT2G18400	44.8793	8.32251	1.24063	1.96896e-11	7.1825e-11				AT3G23805	30.2585	4.12232	0.764477	6.95437e-08	5.9515e-07
AT4G00950	44.6174	8.31521	1.27758	7.58629e-11	2.45451e-10				AT3G22930	23.803	4.12237	0.787249	1.6372e-07	1.30028e-06
AT4G30170	44.6107	8.31472	1.25181	3.0914e-11	1.09027e-10				AT2G30140	154.315	4.12642	0.440938	8.1052e-21	4.83392e-19
AT4G04180	44.6184	8.31443	1.22774	1.26909e-11	4.76719e-11				AT1G79910	19.1302	4.13208	0.871818	2.14123e-06	1.32732e-05
AT2G36900	44.6136	8.31352	1.24907	2.81784e-11	1.00136e-10				AT3G14840	16.8177	4.14367	0.847887	1.02356e-06	6.8204e-06
AT4G37990	44.5732	8.31225	1.29973	1.60158e-10	4.91653e-10				AT1G11790	20.4509	4.14455	0.832259	6.36218e-07	4.43321e-06
AT2G31750	44.5394	8.31098	1.31816	2.8819e-10	8.43431e-10				AT1G68590	165.384	4.14537	0.718816	8.07202e-09	8.15869e-08
AT1G68750	44.4713	8.30953	1.23519	1.72812e-11	6.35359e-11				AT4G29310	161.071	4.14639	0.49101	3.05068e-17	1.16704e-15
AT5G52540	44.4531	8.30923	1.23138	1.49993e-11	5.57577e-11				AT3G49260	77.6444	4.14793	0.479304	4.96998e-18	2.15935e-16
AT2G27190	44.4793	8.30922	1.24847	2.82257e-11	1.00271e-10				AT3G47800	21.53	4.14939	0.950355	1.26459e-05	6.54234e-05
AT3G50330	44.3852	8.30765	1.26892	5.86922e-11	1.9393e-10				AT1G35560	25.1094	4.155	0.799195	2.00378e-07	1.56425e-06
AT2G46530	44.3185	8.30525	1.25023	3.07352e-11	1.08432e-10				AT4G12420	76.6607	4.15573	0.483124	7.84876e-18	3.24844e-16
AT2G39220	44.2424	8.3028	1.2392	2.08261e-11	7.56622e-11				AT1G65560	80.494	4.15749	0.630611	4.31624e-11	6.6846e-10
AT2G15760	44.2227	8.3007	1.35218	8.31647e-10	2.25613e-09				AT1G42550	91.6004	4.16227	0.698649	2.55979e-09	2.82194e-08
AT1G06550	44.1636	8.29974	1.22817	1.40117e-11	5.23402e-11				AT2G30150	27.699	4.16541	0.720109	7.27626e-09	7.43262e-08
AT5G56530	44.1279	8.2989	1.23217	1.63727e-11	6.05069e-11				AT4G39330	39.047	4.17305	0.676011	6.69813e-10	8.34875e-09
AT2G26040	44.1169	8.29856	1.2351	1.83038e-11	6.70202e-11				AT4G29260	549.62	4.17864	0.437101	1.17899e-21	7.97227e-20
AT1G31760	44.0749	8.29745	1.2587	4.3371e-11	1.47483e-10				AT1G54330	16.3633	4.18133	0.904772	3.8112e-06	2.22598e-05
AT4G00490	44.066	8.29725	1.26858	6.12748e-11	2.01409e-10				AT4G24570	73.5602	4.1827	0.599465	3.00692e-12	5.62816e-11
AT4G29530	44.043	8.2951	1.26192	4.91746e-11	1.65229e-10				AT4G32880	22.9352	4.18685	0.829634	4.49684e-07	3.24896e-06
AT5G48600	44.0019	8.29497	1.28931	1.24572e-10	3.88862e-10				AT5G43020	30.8967	4.19523	0.699385	1.99212e-09	2.23723e-08
AT1G02260	44.0056	8.2947	1.22896	1.48474e-11	5.5212e-11				AT2G41330	48.0553	4.19631	0.683559	8.30826e-10	1.01755e-08
AT2G44300	43.9289	8.29268	1.24672	2.89903e-11	1.02817e-10				AT5G55150	6.56694	4.2059	1.34311	0.00173932	0.00523705
AT3G21140	43.9467	8.29238	1.2285	1.47855e-11	5.5039e-11				AT5G05740	68.493	4.21509	0.571	1.55994e-13	3.6533e-12
AT3G08840	43.9137	8.29213	1.25335	3.69132e-11	1.27709e-10				AT5G38430	2014.47	4.22118	0.780989	6.48375e-08	5.56362e-07
AT5G62360	43.8869	8.29119	1.33755	5.6907e-10	1.58342e-09				AT5G04230	18.2172	4.22286	0.945105	7.89049e-06	4.2829e-05
AT3G45880	43.8968	8.29086	1.23266	1.74431e-11	6.40656e-11				AT5G06720	45.764	4.22339	0.873841	1.344e-06	8.67275e-06
AT1G20540	43.8628	8.29008	1.23356	1.81193e-11	6.639e-11				AT1G27340	78.2226	4.22411	0.487794	4.73349e-18	2.06595e-16
AT2G17190	43.8536	8.28931	1.23352	1.81695e-11	6.65513e-11				AT4G39090	469.121	4.22619	0.515482	2.43387e-16	8.22889e-15
AT1G56670	43.7738	8.28761	1.25353	3.80645e-11	1.31269e-10				AT1G05010	82.4498	4.22725	0.573463	1.6879e-13	3.90639e-12
AT1G54790	43.7743	8.28714	1.23099	1.67215e-11	6.16738e-11				AT1G15550	17.9159	4.23595	0.847178	5.73086e-07	4.02838e-06
AT2G45430	43.7696	8.28649	1.23164	1.72029e-11	6.32914e-11				AT1G53040	9.89855	4.23651	1.14751	0.000222579	0.000849054
AT2G03090	43.7027	8.28427	1.24872	3.26201e-11	1.14442e-10				AT1G60060	47.4524	4.23882	0.597468	1.2969e-12	2.58357e-11
AT4G27840	43.7076	8.28414	1.24079	2.44688e-11	8.78259e-11				AT3G30180	29.2714	4.23939	0.703126	1.64619e-09	1.87728e-08
AT1G25580	43.545	8.27936	1.23026	1.69918e-11	6.25793e-11				AT2G05810	87.422	4.2419	0.549002	1.10486e-14	3.03979e-13
AT4G24400	43.5237	8.27868	1.23559	2.08121e-11	7.56366e-11				AT5G64240	18.3644	4.24384	0.952596	8.38839e-06	4.52756e-05
AT5G56090	43.5182	8.27832	1.25049	3.59028e-11	1.24695e-10				AT4G15440	69.2792	4.24418	0.55315	1.68343e-14	4.52782e-13
AT3G46960	43.5121	8.27782	1.23154	1.79839e-11	6.5939e-11				AT1G06180	21.1856	4.24485	0.802318	1.21828e-07	9.92191e-07
AT4G35220	43.4485	8.27678	1.26506	6.04485e-11	1.99012e-10				AT4G18050	21.9078	4.24825	0.779783	5.09441e-08	4.44292e-07
AT5G67100	43.4312	8.27602	1.27458	8.40642e-11	2.70437e-10				AT1G09540	10.5289	4.25039	1.08084	8.40683e-05	0.000357812
AT2G32410	43.38	8.27328	1.23653	2.22092e-11	8.01713e-11				AT1G14190	13.271	4.25621	1.0341	3.8576e-05	0.000178252
AT3G17470	43.3619	8.27294	1.23398	2.02429e-11	7.37178e-11				AT5G20580	57.8637	4.27132	1.87635	0.0228223	0.0494896
AT5G64640	43.3085	8.27158	1.23045	1.78786e-11	6.5617e-11				AT5G67210	15.0254	4.27289	1.00157	1.98845e-05	9.79633e-05
AT4G38090	43.271	8.26989	1.23284	1.97345e-11	7.19398e-11				AT3G28200	177.405	4.27514	0.549779	7.47974e-15	2.11237e-13
AT2G32530	43.219	8.26761	1.25806	4.97416e-11	1.66925e-10				AT5G14400	47.3102	4.28445	0.616785	3.74676e-12	6.91853e-11
AT1G21690	43.181	8.26641	1.25882	5.14131e-11	1.71997e-10				AT1G04770	24.0047	4.286	0.819387	1.68838e-07	1.3365e-06
AT2G38480	43.1511	8.26619	1.23172	1.93207e-11	7.06231e-11				AT5G54190	133.406	4.30175	0.437323	7.83518e-23	6.21763e-21
AT2G41940	43.1278	8.26581	1.26086	5.53936e-11	1.83994e-10				AT2G36890	10.3968	4.30271	1.13477	0.000149616	0.000594624
AT5G10180	43.1146	8.2656	1.27853	1.01342e-10	3.21966e-10				AT1G14130	115.012	4.30673	0.5067	1.90306e-17	7.50054e-16
AT4G26220	43.1309	8.26556	1.23435	2.13739e-11	7.74424e-11				AT1G52760	56.5706	4.3167	0.730848	3.49599e-09	3.76329e-08
AT1G74930	43.1056	8.26374	1.28165	1.13514e-10	3.57254e-10				AT5G48940	18.75	4.31746	0.88952	1.2118e-06	7.91543e-06
AT1G51940	43.017	8.26225	1.23643	2.35172e-11	8.45516e-11				AT3G27060	42.8915	4.32062	0.650407	3.07471e-11	4.91237e-10
AT1G09960	43.0204	8.26188	1.2362	2.33606e-11	8.40449e-11				AT1G79060	11.0577	4.32358	1.08294	6.53952e-05	0.000286201
AT1G07630	42.925	8.25836	1.22969	1.87029e-11	6.84349e-11				AT2G37580	54.2067	4.32855	0.665871	8.00082e-11	1.16224e-09
AT5G56450	42.6698	8.25016	1.23774	2.6376e-11	9.42616e-11				AT1G68620	38.9518	4.32932	0.672093	1.18257e-10	1.68223e-09
AT1G74210	42.6576	8.24903	1.24067	2.95381e-11	1.04621e-10				AT5G52340	11.9336	4.33028	1.08856	6.95048e-05	0.000302669
AT1G75290	42.5378	8.24611	1.3044	2.58579e-10	7.64188e-10				AT3G07340	18.2442	4.33337	0.876346	7.62155e-07	5.23103e-06
AT5G16290	42.5567	8.24607	1.229	1.95217e-11	7.13222e-11				AT3G63140	25.8804	4.33366	0.815535	1.07312e-07	8.84469e-07
AT4G16370	42.4783	8.24389	1.2318	2.19287e-11	7.92652e-11				AT5G15140	88.8628	4.33823	0.612886	1.45866e-12	2.86422e-11
AT3G56110	42.4878	8.24366	1.24542	3.61196e-11	1.25364e-10				AT5G51750	2026.89	4.33847	0.309609	1.30303e-44	8.93696e-42
AT4G05120	42.4247	8.24236	1.24335	3.37565e-11	1.18082e-10				AT5G63910	150.895	4.34573	0.442855	9.89859e-23	7.72734e-21
AT1G04300	42.3935	8.24069	1.22991	2.08104e-11	7.56366e-11				AT5G54250	122.226	4.35025	0.495373	1.60926e-18	7.39337e-17
AT5G50180	42.3512	8.23978	1.24421	3.53191e-11	1.22827e-10				AT2G40890	114.831	4.35858	0.710695	8.63226e-10	1.05187e-08
AT1G63380	42.3499	8.23855	1.23813	2.85128e-11	1.0119e-10				AT4G16563	185.359	4.35869	0.676832	1.19596e-10	1.69876e-09
AT5G65360	42.3188	8.23835	1.23106	2.19987e-11	7.94379e-11				AT1G75590	15.8619	4.35883	0.919396	2.127e-06	1.31935e-05
AT5G10240	42.3423	8.23809	1.25947	6.11462e-11	2.0111e-10				AT2G35940	33.1302	4.36754	0.744257	4.40219e-09	4.65527e-08
AT4G18425	42.2758	8.23739	1.33631	7.07984e-10	1.94225e-09				AT5G63410	37.5731	4.37585	0.694607	2.98138e-10	4.02067e-09
AT5G45110	42.3012	8.23698	1.23574	2.63572e-11	9.42257e-11				AT3G23510	102.38	4.37586	0.567122	1.20133e-14	3.28637e-13
AT1G30380	42.2707	8.23682	1.23175	2.27651e-11	8.20401e-11				AT5G66230	12.3976	4.37889	1.05653	3.40424e-05	0.000159763
[truncated: 7,473 more rows]

## Sheet: 16%RWC vs T0-PR
Supporting information Table S2. Gene lists of the differentially expressed genes in each pairwise comparison between physiological stages
[truncated: 5,102 more rows]

[truncated: 10 more sheets: 50%RWC vs 16%RWC-PR, TR vs 50%RWC-PR, G vs TR-PR, 50%RWC vs T0-NR, TR vs 50%RWC-NR, G vs TR-NR, T0_NR vs T0_PR, 50_NR vs 50_PR, TR_NR vs TR_PR, G_NR vs G_PR]
