# Supplementary material for: The seed water content as a time-independent physiological trait during germination in wild tree species such as Ceiba aesculifolia
Source: Sci Rep. 2020 Jun 26;10:10429. doi: 10.1038/s41598-020-66759-3 (PMC7319967; doi:10.1038/s41598-020-66759-3)
Supplement: Supplementary file 4 — Supplementary Information 4. [file 41598_2020_66759_MOESM4_ESM.xlsx]

## Sheet: T0-PR
Supporting information Table 2. GO terms included in each functional category presented in figure 4b
Functional Categories present in the transcriptome profile of the dry seed of PR-batches
Functional Category	#GO terms	GO terms	genes
DNA metabolism	9	GO:0006281~DNA repair	AT1G80210, AT2G47590, AT5G20850, AT3G18630, AT2G33340, AT5G45400, AT1G09770, AT5G47690, AT3G17590, AT5G67630, AT3G54670, AT5G43530, AT3G23580, AT1G03190, AT2G19480, AT2G02090, AT2G19520, AT5G43210, AT3G22880, AT3G48900, AT5G64610, AT4G36270, AT1G80420, AT2G01440, AT1G52500, AT1G18450, AT2G27170, AT5G41150, AT5G22010, AT5G66130, AT1G04020, AT5G46210, AT2G24490, AT1G16590, AT5G44740, AT1G48050, AT1…
		GO:0016569~covalent chromatin modification	AT5G05130, AT3G20010, AT3G57300, AT3G17590, AT5G43530, AT3G10390, AT1G21700, AT1G54390, AT2G13370, AT3G06400, AT5G03740, AT2G02090, AT2G19520, AT3G60830, AT5G64630, AT4G36270, AT5G22750, AT2G02470, AT5G18620, AT1G04400, AT1G18450, AT2G44980, AT4G34430, AT5G26210, AT4G22140, AT1G66740, AT3G44530, AT3G12810, AT2G25170, AT5G55390, AT5G20510, AT1G57800, AT4G36280, AT3G44750, AT5G50780, AT1G50410
		GO:0016571~histone methylation	AT2G06210, AT1G79730, AT2G22740, AT3G20740, AT2G23380, AT5G13960, AT1G51450, AT1G76710, AT2G33290
		GO:0000724~double-strand break repair via homologous recombination	AT5G20850, AT5G21140, AT3G05740, AT5G41150, AT5G47870, AT5G56950, AT2G45280, AT1G66740, AT5G24280, AT1G04020, AT1G31360, AT4G35740, AT3G02680, AT2G19480, AT1G18800, AT5G64630, AT5G15920, AT5G22750, AT1G48360, AT5G24040, AT3G15150, AT5G27680
		GO:0006338~chromatin remodeling	AT1G18450, AT2G47210, AT5G67630, AT3G17590, AT3G07740, AT1G56460, AT5G55300, AT1G21700, AT3G22990, AT1G02740, AT2G47350, AT5G43500, AT2G25170, AT4G38495, AT4G37280, AT1G04400
		GO:0043967~histone H4 acetylation	AT1G02740, AT3G11220, AT3G01460, AT5G40550, AT2G47210
		GO:0043966~histone H3 acetylation	AT3G11220, AT3G01460, AT1G54140, AT3G09600, AT5G40550, AT5G16800, AT3G10070
		GO:0006259~DNA metabolic process	AT5G20850, AT5G41150, AT3G22880, AT5G04130, AT3G10270, AT1G68310, AT5G55300, AT5G02820
		GO:0032508~DNA duplex unwinding	AT3G02680, AT1G48050, AT1G30680, AT3G12530, AT4G36020, AT1G31360, AT5G27680, AT1G16970, AT4G35740, AT1G27880
Transcription	26	GO:0006397~mRNA processing	AT2G33340, AT1G27900, AT1G17760, AT1G09770, AT3G19760, AT1G26110, AT5G64960, AT4G21660, AT5G23080, AT4G24740, AT1G11650, AT1G43190, AT5G23150, AT2G20020, AT2G45620, AT3G04680, AT4G08350, AT3G25430, AT5G14580, AT5G09880, AT2G40650, AT1G03910, AT1G20960, AT2G19430, AT5G53180, AT5G13570, AT2G06990, AT4G32850, AT3G52120, AT5G56130, AT5G07350, AT2G45810, AT1G60200, AT1G54080, AT5G38290, AT3G07860, AT1…
		GO:0051028~mRNA transport	AT2G13540, AT5G02530, AT1G66260, AT5G17020, AT1G64350, AT1G79280, AT1G33980, AT3G56900, AT5G59950, AT1G24310, AT3G15970, AT5G51200, AT2G30060, AT2G19430, AT2G45000, AT1G14850, AT1G75340, AT4G30840, AT3G16310, AT1G80680, AT3G05380, AT2G45810, AT1G55540, AT5G58590
		GO:0008380~RNA splicing	AT4G31580, AT2G33340, AT1G27900, AT1G09770, AT3G19760, AT4G02990, AT1G44910, AT1G60170, AT2G44020, AT3G53500, AT1G06790, AT3G52250, AT1G43190, AT5G64200, AT2G40650, AT1G03910, AT1G20960, AT1G51965, AT1G03140, AT2G19430, AT5G53180, AT3G52120, AT5G56130, AT5G38290, AT3G19840, AT3G07860, AT5G25230, AT1G06220, AT1G79220, AT3G13570, AT3G53460, AT4G09620, AT3G01150, AT5G60870, AT4G19650, AT1G77180, AT1…
		GO:0006378~mRNA polyadenylation	AT3G04680, AT5G23880, AT1G17980, AT4G04885, AT4G32850, AT4G25550, AT4G29820, AT1G73820, AT3G06560, AT2G43410, AT2G02160, AT1G30460, AT5G51660, AT2G25850
		GO:0010501~RNA secondary structure unwinding	AT5G63630, AT5G63120, AT3G53110, AT1G55150, AT3G19760, AT4G09730, AT4G15850, AT5G26742, AT4G36020, AT3G02065, AT1G72730, AT3G22310, AT1G12770, AT2G01440, AT5G62190, AT5G54910, AT5G51280, AT2G40700, AT3G18600, AT2G42520, AT3G16840, AT1G77030, AT2G47330, AT2G28600, AT5G05450, AT4G16630, AT2G45810, AT3G09720, AT1G31970
		GO:0006396~RNA processing	AT1G48650, AT4G27490, AT1G27900, AT5G15390, AT4G32720, AT1G60080, AT5G55100, AT1G58060, AT5G27720, AT3G27180, AT1G30460, AT3G53460, AT5G23080, AT2G47300, AT3G60500, AT5G10370, AT1G28090, AT4G26000, AT3G13772, AT3G57150, AT3G61620, AT3G62310, AT1G55140, AT1G14650, AT2G04270, AT5G41770, AT1G13030, AT2G28450, AT2G30800, AT4G17610, AT1G01040, AT5G62640, AT2G40650, AT5G36170, AT3G17740, AT2G01130, AT5…
		GO:0000398~mRNA splicing, via spliceosome	AT3G26560, AT4G31580, AT4G16680, AT1G44910, AT3G47120, AT1G60170, AT5G42820, AT3G13570, AT2G30000, AT3G05760, AT3G53500, AT4G21660, AT1G77180, AT5G08550, AT3G13200, AT5G64200, AT2G43410, AT1G10320, AT4G21110, AT1G09230, AT5G16260, AT1G14650, AT1G10580, AT1G28060, AT4G12600, AT3G50670, AT4G36690, AT1G76940, AT2G41500, AT3G18165, AT1G27650, AT5G16780, AT2G16860, AT2G38770, AT2G35340, AT1G17070, AT3…
		GO:0000184~nuclear-transcribed mRNA catabolic process, nonsense-mediated decay	AT5G16260, AT4G34110, AT5G63120, AT2G03820, AT1G55150, AT1G51510, AT1G33980, AT1G28260, AT2G39260
		GO:0006383~transcription from RNA polymerase III promoter	AT5G23710, AT5G45140, AT5G49530, AT2G29540, AT5G60040, AT1G60620, AT5G57980, AT4G25180, AT1G60850, AT3G49000, AT5G51940
		GO:0045892~negative regulation of transcription, DNA-templated	AT5G04820, AT4G06634, AT1G17760, AT1G30500, AT5G63320, AT5G13180, AT4G20400, AT2G26990, AT1G59750, AT3G61050, AT5G03740, AT4G28910, AT1G75080, AT5G08550, AT4G11660, AT3G07050, AT2G46790, AT2G34720, AT4G38620, AT1G75380, AT2G27350, AT3G20310, AT2G37630, AT3G02860, AT5G04280, AT2G47210, AT5G47370, AT4G21670, AT3G10480, AT1G04020, AT1G71800, AT2G33550, AT1G13260, AT2G32700, AT3G19580, AT5G02810, AT5…
		GO:0031123~RNA 3'-end processing	AT1G71800, AT1G17980, AT1G17760, AT4G32850, AT2G25850
		GO:0006379~mRNA cleavage	AT3G04680, AT2G43190, AT5G23880, AT4G04885, AT1G17760, AT5G13480, AT5G51660
		GO:0016973~poly(A)+ mRNA export from nucleus	AT3G10650, AT5G02770, AT3G53110, AT2G19560, AT1G79280, AT2G41620, AT2G02160
		GO:0006352~DNA-templated transcription, initiation	AT1G02680, AT1G54360, AT3G53920, AT3G29380, AT1G54140, AT4G36650, AT3G10070, AT1G55520, AT1G04950, AT5G43130, AT1G65440, AT3G57290, AT3G57370
		GO:0031047~gene silencing by RNA	AT1G17760, AT1G31290, AT5G09860, AT1G01040, AT2G16485, AT1G48410, AT1G71800, AT2G19430, AT2G02090, AT4G36270, AT4G36280, AT5G56130, AT3G12550, AT3G49250, AT1G15215, AT5G50780, AT1G50410, AT3G42670
		GO:0006367~transcription initiation from RNA polymerase II promoter	AT5G41370, AT4G12610, AT4G20330, AT1G07480, AT4G21010, AT1G07470, AT4G15950, AT4G20810, AT5G59180, AT1G75510
		GO:0016441~posttranscriptional gene silencing	AT1G48410, AT1G14790, AT5G63110, AT5G13570, AT4G29830, AT4G13940, AT1G76630, AT4G11130
		GO:0010629~negative regulation of gene expression	AT1G01260, AT3G10040, AT4G37180, AT4G36730, AT4G08980, AT5G61380, AT2G46510, AT2G21230
		GO:0034427~nuclear-transcribed mRNA catabolic process, exonucleolytic, 3'-5'	AT3G61620, AT4G32175, AT4G27490, AT1G77680, AT3G60500, AT1G60080, AT1G03360
		GO:0006405~RNA export from nucleus	AT2G30060, AT2G45000, AT1G14850, AT1G10390, AT1G55540, AT5G58590, AT4G38760
		GO:0006402~mRNA catabolic process	AT5G21160, AT3G20800, AT3G13300, AT1G77680, AT5G13570, AT5G14580, AT5G07350, AT5G12980
		ath03013:RNA transport	AT1G04635, AT4G34110, AT1G04170, AT5G59980, AT3G19760, AT1G79280, AT4G24880, AT4G11420, AT1G36730, AT1G72730, AT5G55080, AT1G45231, AT2G34970, AT1G72340, AT2G24050, AT2G39260, AT1G54380, AT2G43190, AT5G57870, AT4G31120, AT5G20920, AT2G40290, AT4G20980, AT5G05680, AT3G16260, AT5G59950, AT5G51200, AT3G20430, AT1G24310, AT1G48970, AT2G19430, AT2G39990, AT2G46290, AT5G20010, AT5G56130, AT5G19320, AT4…
		ath03022:Basal transcription factors	AT1G02680, AT4G20330, AT4G12610, AT1G07480, AT1G73690, AT3G29380, AT1G32750, AT5G25150, AT4G20810, AT5G27620, AT5G41370, AT1G03190, AT1G20000, AT4G36650, AT1G55520, AT1G04950, AT4G21010, AT1G07470, AT1G54360, AT1G55750, AT1G73960, AT5G43130, AT1G55300, AT3G57370, AT1G18040, AT4G34340, AT1G54140, AT3G10070, AT5G15570, AT1G75510, AT4G30820
		ath03040:Spliceosome	AT5G57370, AT5G63120, AT4G31580, AT2G33340, AT1G27900, AT3G19760, AT1G09770, AT3G13224, AT4G16680, AT1G44910, AT1G60170, AT3G53500, AT2G30000, AT5G27720, AT3G05070, AT4G21660, AT5G10370, AT5G28740, AT5G64200, AT2G41060, AT1G14650, AT2G41020, AT5G41770, AT1G28060, AT3G50670, AT2G41500, AT3G18165, AT1G27650, AT2G40650, AT5G59950, AT1G20960, AT2G16860, AT2G38770, AT1G03140, AT2G35340, AT2G47330, AT3…
		ath03015:mRNA surveillance pathway	AT5G66240, AT4G34110, AT5G44090, AT1G17760, AT3G19760, AT1G30460, AT2G25850, AT5G10630, AT3G26020, AT1G17720, AT5G28900, AT2G39260, AT3G04680, AT5G55550, AT1G58470, AT5G59950, AT1G27595, AT4G32850, AT1G73820, AT4G29820, AT3G06560, AT4G39680, AT2G13540, AT4G04885, AT1G66260, AT4G25550, AT5G18580, AT1G18070, AT5G10350, AT5G13480, AT3G25800, AT5G51660, AT5G43380, AT3G26618, AT5G51120, AT5G23880, AT2…
		ath03020:RNA polymerase	AT4G21710, AT3G52090, AT5G57980, AT1G60850, AT3G49000, AT4G35800, AT5G59180, AT3G57660, AT1G06790, AT2G15430, AT5G23710, AT5G45140, AT5G49530, AT2G29540, AT5G60040, AT3G13940, AT3G25940, AT4G15950, AT1G60620, AT4G25180, AT5G51940
Translation	14	GO:0006364~rRNA processing	AT3G60360, AT5G63120, AT3G11964, AT1G63780, AT3G19760, AT1G55150, AT5G38720, AT1G08410, AT1G18850, AT5G11010, AT2G47300, AT3G03920, AT1G25260, AT1G77680, AT4G02400, AT3G19810, AT5G46420, AT5G20600, AT1G63810, AT3G02560, AT2G34260, AT1G31660, AT5G41190, AT1G52930, AT2G43190, AT5G11240, AT5G10070, AT5G52490, AT5G14580, AT4G31700, AT1G59760, AT5G10360, AT5G02250, AT3G51800, AT4G04940, AT2G47990, AT4…
		GO:0000462~maturation of SSU-rRNA from tricistronic rRNA transcript (SSU-rRNA, 5.8S rRNA, LSU-rRNA)	AT1G07840, AT1G12650, AT5G28060, AT2G44820, AT5G08420, AT2G34570, AT1G17690, AT3G22510, AT2G43650, AT4G28200, AT5G14050, AT1G42440, AT3G10530, AT4G28450, AT5G18380, AT5G16750, AT3G06530, AT1G04230, AT3G49080, AT2G17250, AT3G11510, AT3G04920, AT3G21540, AT5G27990
		GO:0006413~translational initiation	AT4G20330, AT2G40780, AT4G34110, AT1G13020, AT3G53110, AT4G20810, AT5G35680, AT4G11420, AT4G11160, AT1G69410, AT4G38710, AT1G13950, AT1G18070, AT1G29590, AT1G36730, AT1G72730, AT5G35620, AT2G34970, AT1G71350, AT1G72340, AT3G15750, AT2G24050, AT2G04520, AT4G21010, AT1G10840, AT5G57870, AT2G39240, AT5G20920, AT2G40290, AT3G56150, AT4G20980, AT1G34360, AT2G39820, AT1G48970, AT2G39990, AT5G18110, AT2…
		GO:0030488~tRNA methylation	AT5G24840, AT3G56120, AT5G14600, AT1G78010, AT2G13440, AT1G22270, AT2G45730, AT4G01880, AT5G01230, AT2G39670, AT1G03110
		GO:0042254~ribosome biogenesis	AT5G65220, AT2G34480, AT5G28060, AT3G25520, AT5G55140, AT2G40010, AT3G27160, AT1G02780, AT4G10620, AT5G11750, AT4G39880, AT1G74270, AT5G46420, AT3G01170, AT4G35490, AT4G18100, AT3G53020, AT2G40510, AT5G56710, AT3G57660, AT1G26880, AT5G02610, AT3G06180, AT3G20780, AT1G77750, AT1G18080, AT2G19740, AT2G36620, AT1G24240, AT2G37990, AT3G55280, AT1G08410, AT3G03920, AT4G31420, AT3G47450, AT4G17560, AT3…
		GO:0006446~regulation of translational initiation	AT4G34110, AT5G25757, AT3G56150, AT4G20980, AT4G11420, AT5G27640, AT5G36230, AT1G36730, AT4G33250, AT2G39990, AT2G46290, AT1G66070, AT2G34970, AT1G72340, AT2G45730, AT5G15610, AT3G11400, AT3G07300, AT3G57290
		GO:0001731~formation of translation preinitiation complex	AT1G10840, AT1G04170, AT5G25757, AT3G56150, AT4G20980, AT4G11420, AT5G27640, AT4G33250, AT2G39990, AT2G46290, AT1G71350, AT1G66070, AT3G11400, AT5G15610, AT3G57290
		GO:0000027~ribosomal large subunit assembly	AT1G66580, AT5G61770, AT2G42740, AT2G36620, AT3G53020, AT3G25520, AT4G01310, AT2G44860, AT3G55280, AT3G23620, AT3G12080, AT1G25260, AT1G61580, AT5G52820, AT4G35490, AT4G01560, AT1G52930
		GO:0042274~ribosomal small subunit biogenesis	AT5G10360, AT1G10490, AT5G17930, AT3G60360, AT3G49990, AT3G57940, AT5G05210, AT3G02560, AT1G48830, AT4G31700
		GO:0042273~ribosomal large subunit biogenesis	AT5G05210, AT2G39820, AT2G37990, AT1G02870, AT1G74270, AT2G18220, AT4G27090, AT4G15770, AT4G31420, AT1G29320, AT3G15750, AT1G71840, AT2G34260, AT1G13160
		GO:0000470~maturation of LSU-rRNA	AT5G22440, AT5G27010, AT5G06350, AT4G12600, AT5G12220, AT2G42710, AT3G58660, AT4G26600, AT2G39820, AT3G63490, AT4G01560, AT5G08180
		GO:0017148~negative regulation of translation	AT3G20800, AT1G07705, AT5G18230, AT3G12930, AT1G26110, AT5G12980, AT1G67620, AT1G09570
		GO:0000055~ribosomal large subunit export from nucleus	AT2G03820, AT5G17020, AT5G05680, AT1G13160, AT2G37990
		ath03022:Basal transcription factors	AT1G02680, AT4G20330, AT4G12610, AT1G07480, AT1G73690, AT3G29380, AT1G32750, AT5G25150, AT4G20810, AT5G27620, AT5G41370, AT1G03190, AT1G20000, AT4G36650, AT1G55520, AT1G04950, AT4G21010, AT1G07470, AT1G54360, AT1G55750, AT1G73960, AT5G43130, AT1G55300, AT3G57370, AT1G18040, AT4G34340, AT1G54140, AT3G10070, AT5G15570, AT1G75510, AT4G30820
Post-translation modifications	8	GO:0006457~protein folding	AT5G22060, AT2G01270, AT5G12030, AT1G18700, AT5G27280, AT2G01710, AT1G03680, AT3G22480, AT5G05700, AT2G47320, AT3G17880, AT4G17070, AT5G55200, AT5G18140, AT3G01480, AT4G25340, AT1G36390, AT4G37480, AT1G01230, AT1G15020, AT5G42480, AT2G15790, AT3G04780, AT1G24120, AT1G80030, AT5G49840, AT1G53720, AT2G35010, AT1G21080, AT5G06910, AT5G22080, AT1G24510, AT1G65280, AT3G14200, AT5G06690, AT1G26660, AT1…
		GO:0006470~protein dephosphorylation	AT4G38520, AT1G67820, AT2G25620, AT4G31860, AT2G35680, AT1G72770, AT3G02750, AT2G46920, AT3G51370, AT2G35350, AT4G03415, AT5G66720, AT1G07430, AT1G48040, AT4G31750, AT3G11410, AT1G17720, AT3G51470, AT4G18593, AT1G79630, AT5G43380, AT3G23610, AT3G52180, AT2G39840, AT5G11860, AT2G04550, AT3G55270, AT1G22280, AT2G42810, AT3G15260, AT2G29380, AT5G53140, AT4G16580, AT3G62260, AT5G19280, AT5G46410, AT2…
		GO:0010388~cullin deneddylation	AT1G02090, AT5G14250, AT3G61140, AT5G42970, AT4G14110, AT1G22920, AT2G26990
		GO:0016485~protein processing	AT3G59950, AT1G49630, AT1G77860, AT1G28320, AT5G07250, AT2G29050, AT2G45240, AT2G36305, AT5G15450, AT1G08700, AT3G44330, AT3G52640, AT5G42390, AT2G25140
		GO:0006465~signal peptide processing	AT1G53530, AT3G24590, AT1G34640, AT1G63690, AT5G27430, AT1G01650, AT4G33410, AT2G03120, AT2G43070, AT4G04200, AT1G06200
		GO:0006487~protein N-linked glycosylation	AT2G13290, AT1G71990, AT1G67490, AT2G39630, AT1G30000, AT5G28910, AT1G12990, AT1G27520, AT1G11755, AT5G43710, AT4G21150, AT5G14950, AT1G02145, AT5G02410
		GO:0033619~membrane protein proteolysis	AT1G63690, AT1G01650, AT4G33410, AT2G03120, AT2G43070
		GO:0018026~peptidyl-lysine monomethylation	AT5G14260, AT5G17240, AT2G18850, AT1G01920, AT3G56570, AT3G07670
Protein transport	6	GO:0015031~protein transport	AT3G54140, AT5G58440, AT1G02010, AT1G54710, AT2G19830, AT5G44560, AT2G21190, AT3G01610, AT1G71980, AT4G19490, AT2G27760, AT5G47490, AT3G21865, AT2G36680, AT3G25160, AT5G61210, AT2G31680, AT2G47840, AT1G11180, AT4G09720, AT1G13980, AT3G53930, AT1G17730, AT1G29060, AT3G60860, AT5G50230, AT4G10480, AT2G17980, AT1G72750, AT1G64350, AT5G24650, AT1G48635, AT1G78720, AT2G44100, AT3G63460, AT1G75340, AT5…
		GO:0006886~intracellular protein transport	AT2G38020, AT2G27460, AT5G52580, AT5G43670, AT5G08080, AT5G06120, AT4G27100, AT1G75850, AT2G38410, AT1G12470, AT1G79590, AT2G40060, AT1G04830, AT5G22780, AT4G35410, AT2G37290, AT2G05170, AT1G60070, AT1G09270, AT1G26670, AT3G16270, AT3G51310, AT3G23660, AT5G20010, AT3G05710, AT3G62560, AT5G17190, AT5G15930, AT1G60970, AT3G09740, AT5G60460, AT4G13730, AT1G31730, AT1G72750, AT1G02280, AT3G11820, AT5…
		GO:0006606~protein import into nucleus	AT4G11790, AT5G62600, AT1G10390, AT1G79280, AT5G05680, AT1G09270, AT2G30060, AT1G12930, AT5G55080, AT2G45000, AT5G20010, AT1G14850, AT4G16143, AT3G63130, AT1G80680, AT2G41620, AT1G55540, AT1G26170, AT2G46520, AT4G38760
		GO:0009306~protein secretion	AT1G02010, AT2G17980, AT2G31530, AT4G14870, AT3G09900, AT1G78720, AT1G12360, AT2G01470, AT3G05710, AT2G34250, AT4G24190, AT5G07350, AT1G09330
		GO:0006623~protein targeting to vacuole	AT4G23700, AT3G17440, AT4G35870, AT1G08190, AT3G54300, AT3G53720, AT1G26670, AT5G03840, AT3G29100, AT3G61710, AT1G09070, AT5G11710, AT3G47700, AT5G16830, AT2G14740, AT3G52850
		GO:0006611~protein export from nucleus	AT5G06120, AT2G03820, AT5G17020, AT5G05680, AT2G46520
Transport (vesicle mediated, Golgi)	11	GO:0016192~vesicle-mediated transport	AT5G01640, AT5G22950, AT1G54710, AT3G03180, AT2G19830, AT2G27460, AT1G08190, AT5G44560, AT5G08080, AT1G59750, AT3G60190, AT3G22845, AT1G79590, AT2G40060, AT1G55190, AT5G61210, AT4G35410, AT5G23550, AT1G60070, AT3G54300, AT1G13980, AT1G26670, AT3G28430, AT2G38360, AT3G62560, AT1G17730, AT1G29060, AT1G05360, AT3G60860, AT1G60970, AT1G09330, AT3G10640, AT5G24170, AT5G56020, AT1G51740, AT3G25040, AT4…
		GO:0048193~Golgi vesicle transport	AT3G27530, AT2G18860, AT1G27700, AT1G73430, AT5G66030, AT4G30240, AT3G18480, AT5G58030, AT5G54750
		GO:0006891~intra-Golgi vesicle-mediated transport	AT3G17440, AT5G63640, AT1G06210, AT3G15980, AT5G54440, AT5G01760, AT1G26670, AT1G67930, AT2G45200, AT2G38410, AT1G31780, AT3G29100, AT4G39890, AT3G18480, AT5G16880, AT4G04910, AT1G21380
		GO:0006897~endocytosis	AT5G58440, AT3G20290, AT5G54280, AT2G20990, AT4G26100, AT1G03900, AT3G54840, AT2G01600, AT3G13670, AT3G58600, AT5G22780, AT5G35200, AT3G03940, AT1G14910, AT1G13980, AT4G32160, AT5G43320, AT1G03930, AT2G25760, AT1G03050, AT4G28540, AT4G25940, AT2G25430, AT1G60490, AT3G56960
		GO:0006888~ER to Golgi vesicle-mediated transport	AT3G17440, AT3G13870, AT5G16280, AT4G01810, AT2G27460, AT2G32900, AT3G15980, AT5G43670, AT2G20930, AT1G26670, AT3G27530, AT2G01470, AT2G45200, AT3G07100, AT3G24350, AT3G23660, AT1G73430, AT3G29100, AT5G17190, AT3G47700, AT5G58030, AT1G51160, AT3G59500, AT5G54750
		GO:0007030~Golgi organization	AT3G07100, AT5G51430, AT4G14950, AT1G73430, AT3G05710, AT1G18190, AT1G05360, AT1G78900, AT2G46180, AT1G09330, AT4G04210
		GO:0048278~vesicle docking	AT1G27700, AT3G24350, AT1G16225, AT4G30240, AT3G05710, AT1G79590, AT5G16830, AT3G61450, AT3G11820, AT5G08080, AT3G09740, AT5G12370
		GO:0035542~regulation of SNARE complex assembly	AT2G38020, AT1G12470, AT2G05170, AT1G08190
		GO:0016197~endosomal transport	AT3G19870, AT5G13530, AT2G30330, AT2G38020
		GO:0007029~endoplasmic reticulum organization	AT3G07100, AT4G14950, AT2G03820, AT5G51510, AT1G05360
		GO:0046907~intracellular transport	AT2G30060, AT1G08820, AT3G60600, AT3G15970, AT5G58590, AT1G26670
Primary/intermediary metabolism	33	GO:0016310~phosphorylation	AT5G63770, AT5G49650, AT4G21470, AT3G42850, AT5G05200, AT4G39940, AT5G37850, AT3G17770, AT1G80180, AT2G41880, AT2G03890, AT4G18700, AT1G32380, AT1G54130, AT1G21920, AT4G04402, AT1G55810, AT1G71697, AT5G47080, AT1G29350, AT5G61760, AT3G10030, AT1G10760, AT5G23450, AT5G07920, AT4G19710, AT3G57560, AT3G27190, AT1G49170, AT5G21170, AT5G48820, AT1G80380, AT3G02020, AT4G39540, AT4G36280, AT5G53900, AT5…
		GO:0007031~peroxisome organization	AT2G26230, AT2G14120, AT5G62810, AT3G03490, AT3G04460, AT2G26350, AT1G48635, AT3G21865, AT3G61070, AT1G47750, AT3G58840, AT4G33650
		GO:0006777~Mo-molybdopterin cofactor biosynthetic process	AT2G43760, AT5G55130, AT1G16540, AT4G10100, AT2G31955, AT5G20990, AT5G58270
		GO:0006096~glycolytic process	AT2G21170, AT1G47840, AT1G32440, AT2G36460, AT2G22480, AT3G22960, AT5G50850, AT3G20040, AT1G12000, AT3G52990, AT2G29560, AT1G18270, AT5G42740, AT3G13930, AT3G25860, AT4G26270, AT3G55440, AT5G47810, AT1G54220, AT2G21330, AT3G49160, AT1G16300, AT2G19860, AT3G04120, AT1G01090, AT3G55650, AT5G03690
		GO:0055088~lipid homeostasis	AT4G24160, AT3G06810, AT1G06290, AT1G50940, AT3G45300, AT5G65110, AT3G51840, AT3G57280, AT4G16760
		GO:0033539~fatty acid beta-oxidation using acyl-CoA dehydrogenase	AT3G06810, AT1G06290, AT1G50940, AT3G45300, AT5G65110, AT3G51840, AT4G16760
		GO:0006207~'de novo' pyrimidine nucleobase biosynthetic process	AT3G27190, AT5G23300, AT3G20330, AT4G22930, AT3G27740, AT3G17810, AT4G25280
		GO:0006491~N-glycan processing	AT4G38240, AT1G30000, AT1G27520, AT3G21160, AT5G43710, AT5G56360, AT5G14950
		GO:0006635~fatty acid beta-oxidation	AT1G03000, AT5G08470, AT5G42890, AT5G48230, AT5G65110, AT3G51840, AT5G65940, AT2G33150, AT2G42790, AT1G06290, AT3G06860, AT3G04460, AT2G26350, AT3G58750, AT3G60510, AT4G16760, AT1G62640
		GO:0016559~peroxisome fission	AT2G14120, AT3G19720, AT3G61070, AT1G47750, AT3G57090, AT4G33650, AT1G09020
		GO:0006552~leucine catabolic process	AT5G43430, AT3G45300, AT1G03090, AT4G34030, AT2G43400
		GO:0008654~phospholipid biosynthetic process	AT4G24160, AT1G71697, AT1G80860, AT1G63050, AT5G40610, AT1G78690, AT2G32260, AT1G73600, AT1G80950, AT2G39290, AT4G25970, AT1G62430, AT2G45670, AT2G22530, AT3G25585, AT2G22240
		GO:0019509~L-methionine biosynthetic process from methylthioadenosine	AT2G26400, AT1G49820, AT5G43850, AT4G38800, AT5G53850, AT4G14710
		GO:0035999~tetrahydrofolate interconversion	AT3G12290, AT4G00620, AT1G22020, AT4G32520, AT5G13050, AT2G38660, AT4G13930, AT5G26780
		GO:0006779~porphyrin-containing compound biosynthetic process	AT5G08280, AT5G40850, AT1G03475, AT2G40490, AT2G26540, AT5G63570, AT1G69740, AT1G58290
		GO:0006526~arginine biosynthetic process	AT4G24830, AT3G57560, AT2G22910, AT5G10920, AT3G27740, AT4G37670, AT2G19940
		GO:0006099~tricarboxylic acid cycle	AT1G08480, AT3G15020, AT5G62575, AT2G18450, AT3G14940, AT5G08300, AT2G44350, AT2G05710, AT5G03860, AT5G43330, AT4G35650, AT2G42790, AT3G21720, AT3G47520, AT1G47420, AT3G58750, AT3G09810, AT1G65930, AT1G54340
		GO:0006098~pentose-phosphate shunt	AT5G40760, AT3G02360, AT3G55440, AT5G57655, AT5G13420, AT1G09420, AT2G36460, AT5G03690, AT2G21330, AT3G27300
		GO:0008652~cellular amino acid biosynthetic process	AT2G37250, AT3G10050, AT3G10030, AT2G04400, AT4G39940, AT1G55920, AT4G21990, AT4G14880, AT3G49680, AT4G39980, AT4G33510, AT4G19710, AT2G45300, AT4G35640, AT2G29690, AT1G48850, AT5G04140, AT4G39540, AT5G05730, AT3G61440, AT3G58610, AT4G27070, AT5G34930
		GO:0006002~fructose 6-phosphate metabolic process	AT5G52190, AT4G26270, AT1G12000, AT3G54050, AT5G47810, AT2G22480, AT1G07110, AT5G64380
		ath00240:Pyrimidine metabolism	AT4G21710, AT3G52090, AT2G21790, AT5G57980, AT3G49000, AT3G23580, AT4G02120, AT1G06790, AT1G09815, AT5G23710, AT2G02970, AT2G29540, AT5G60040, AT2G36310, AT3G25940, AT4G15950, AT3G53900, AT4G25180, AT5G51940, AT4G25280, AT1G72880, AT1G55810, AT2G27470, AT3G27740, AT5G14580, AT3G20330, AT4G35800, AT1G60850, AT4G34570, AT5G59180, AT3G17810, AT3G57660, AT3G18680, AT5G12200, AT2G15430, AT5G45140, AT5…
		ath00561:Glycerolipid metabolism	AT5G63770, AT1G54100, AT4G36250, AT3G56310, AT1G63050, AT4G33030, AT5G08380, AT2G19450, AT3G48000, AT1G06520, AT3G11670, AT3G44830, AT3G17770, AT5G07920, AT3G18850, AT5G04040, AT4G34240, AT1G80380, AT4G31780, AT5G60620, AT4G30580, AT3G57650, AT3G51520, AT1G32200, AT1G44170
		ath00330:Arginine and proline metabolism	AT2G43020, AT3G28480, AT1G54100, AT4G36250, AT4G08900, AT2G27450, AT5G53120, AT3G55610, AT5G46180, AT5G66060, AT3G48000, AT5G62530, AT3G06300, AT4G31990, AT5G18930, AT5G11520, AT1G62800, AT1G70310, AT3G59050, AT5G14800, AT4G34240, AT3G02470, AT3G47450, AT4G33910, AT1G44170
		ath00640:Propanoate metabolism	AT4G17260, AT2G14170, AT3G06810, AT5G08300, AT1G36160, AT5G36880, AT4G04320, AT5G48230, AT5G35360, AT5G65940, AT3G60510, AT2G38040, AT5G16390
		ath00280:Valine, leucine and isoleucine degradation	AT4G11820, AT4G36250, AT1G54100, AT1G04710, AT1G48030, AT3G48000, AT1G03090, AT5G48230, AT3G49680, AT5G65940, AT2G33150, AT2G14170, AT3G06810, AT1G55510, AT4G34240, AT3G45300, AT4G34030, AT3G60510, AT2G26800, AT4G20930, AT1G44170, AT5G09300
		ath00620:Pyruvate metabolism	AT3G15020, AT1G18500, AT4G36250, AT4G37870, AT1G32440, AT1G06130, AT1G48030, AT3G48000, AT5G43330, AT2G13560, AT4G17260, AT1G08110, AT3G52990, AT3G22960, AT5G50850, AT1G79750, AT3G13930, AT2G43430, AT1G44170, AT3G25860, AT1G54100, AT3G14940, AT1G54220, AT5G48230, AT5G35360, AT5G03860, AT3G49160, AT4G34240, AT3G47520, AT1G67280, AT1G36160, AT5G36880, AT3G55650, AT1G01090, AT2G38040, AT5G16390
		ath04146:Peroxisome	AT1G20620, AT1G04710, AT1G52870, AT1G48635, AT3G14415, AT5G27450, AT2G33150, AT3G23790, AT1G06290, AT5G17380, AT5G62810, AT4G33905, AT5G18100, AT1G77590, AT3G04460, AT2G26350, AT1G20630, AT2G28190, AT4G16760, AT5G51100, AT1G03000, AT5G08470, AT3G10920, AT5G65110, AT5G20070, AT3G51840, AT2G24580, AT5G19750, AT5G56290, AT3G03490, AT2G04350, AT4G04320, AT4G14305, AT2G26800, AT2G42770, AT1G54340, AT1…
		ath00010:Glycolysis / Gluconeogenesis	AT4G36250, AT2G21170, AT1G09870, AT1G47840, AT1G70730, AT3G54050, AT4G37870, AT1G32440, AT3G50520, AT1G48030, AT5G43940, AT2G22480, AT3G48000, AT2G36460, AT5G66530, AT4G17260, AT3G52990, AT3G20040, AT5G50850, AT3G22960, AT5G24760, AT2G29560, AT5G42740, AT3G17940, AT3G13930, AT5G64380, AT1G44170, AT3G25860, AT4G26270, AT1G54100, AT3G55440, AT1G32780, AT5G47810, AT1G54220, AT2G21330, AT3G49160, AT4…
		ath00071:Fatty acid degradation	AT4G36250, AT1G54100, AT1G04710, AT1G32780, AT3G48000, AT5G43940, AT5G48230, AT5G65110, AT3G51840, AT2G33150, AT3G23790, AT3G06810, AT1G06290, AT4G34240, AT3G06860, AT5G24760, AT1G77590, AT2G04350, AT4G16760, AT1G44170
		ath00230:Purine metabolism	AT2G26230, AT4G21710, AT2G37250, AT1G32440, AT4G39940, AT3G49000, AT3G23580, AT1G63660, AT1G06790, AT2G41880, AT2G16570, AT2G02970, AT3G55010, AT5G60040, AT1G32380, AT5G58240, AT4G15950, AT4G25180, AT1G72880, AT1G27450, AT5G60340, AT2G27470, AT5G14580, AT3G57660, AT3G49160, AT5G49530, AT3G13940, AT4G24730, AT3G52090, AT1G70730, AT2G21790, AT5G57980, AT2G38280, AT1G09815, AT3G01820, AT5G23710, AT2…
		ath00410:beta-Alanine metabolism	AT2G43020, AT4G36250, AT1G54100, AT5G53120, AT3G48000, AT3G17810, AT5G65940, AT5G12200, AT1G70310, AT2G14170, AT3G06810, AT3G59050, AT4G34240, AT4G04320, AT2G42490, AT5G64370, AT3G60510, AT5G48840, AT1G44170
		ath00220:Arginine biosynthesis	AT4G08900, AT5G10920, AT5G07440, AT4G31990, AT4G37670, AT2G19940, AT5G11520, AT1G62800, AT4G24830, AT3G57560, AT2G22910, AT1G44820, AT5G35630, AT3G47450, AT1G72330, AT5G37600, AT1G51720
		ath00564:Glycerophospholipid metabolism	AT5G63770, AT3G10370, AT2G26870, AT4G35790, AT1G06520, AT1G52570, AT3G58830, AT1G80950, AT2G42010, AT4G25970, AT1G62430, AT5G60620, AT4G30580, AT1G15110, AT3G25585, AT1G71697, AT1G80860, AT1G63050, AT4G16700, AT5G40610, AT1G78690, AT2G38670, AT2G32260, AT1G73600, AT5G07920, AT2G39290, AT3G18850, AT3G16785, AT5G25370, AT5G04040, AT4G24730, AT2G45670, AT1G32200, AT3G57650, AT3G05510
Secondary metabolism	1	GO:0008299~isoprenoid biosynthetic process	AT5G16440, AT5G62790, AT1G04920, AT2G18620, AT2G34630, AT5G48230, AT1G17050, AT5G27450, AT4G23660, AT2G17370, AT1G78510, AT4G17190, AT5G60600
Proteolysis	0
Protein catabolism via proteosoma	3	GO:0006511~ubiquitin-dependent protein catabolic process	AT1G48790, AT4G11260, AT4G02570, AT3G58040, AT5G66140, AT1G75950, AT2G04660, AT5G06460, AT1G47250, AT2G22010, AT4G39910, AT3G49600, AT5G02310, AT5G19990, AT4G08980, AT1G45050, AT1G20200, AT3G22110, AT5G05080, AT5G50870, AT4G31300, AT5G58590, AT4G19006, AT3G53970, AT5G57360, AT5G22010, AT4G17510, AT4G10590, AT2G24640, AT3G17000, AT1G47570, AT5G64760, AT2G45950, AT5G05780, AT1G56450, AT4G14800, AT5…
		GO:0016567~protein ubiquitination	AT1G67530, AT3G63530, AT3G18290, AT1G55760, AT1G76260, AT5G55000, AT5G06460, AT4G02740, AT4G12560, AT1G61620, AT2G28840, AT4G17410, AT3G51770, AT3G06190, AT2G15530, AT4G08980, AT1G10170, AT3G19910, AT1G10560, AT1G06590, AT3G17000, AT2G19430, AT5G42200, AT3G26000, AT3G03740, AT5G48655, AT5G49980, AT3G17205, AT1G21760, AT3G49060, AT2G42160, AT5G07270, AT2G14820, AT3G47990, AT3G09770, AT5G21140, AT1…
		GO:0030433~ER-associated ubiquitin-dependent protein catabolic process	AT5G35080, AT1G30000, AT1G27520, AT5G15400, AT1G02145, AT4G29040, AT1G53750, AT1G50670, AT1G45000, AT5G19990, AT2G03510, AT1G01930, AT5G43710, AT3G16090, AT1G17280
Photosynthesis/photorrespiration and Chloroplast	5	GO:0009658~chloroplast organization	AT1G11750, AT3G52750, AT5G17790, AT2G21170, AT5G19620, AT3G26900, AT4G02990, AT3G57180, AT2G44020, AT5G55280, AT5G58270, AT4G33650, AT1G21650, AT1G44000, AT1G06950, AT1G64810, AT1G78600, AT3G47390, AT2G47940, AT2G43090, AT5G63420, AT4G34020, AT3G19220, AT5G49940, AT4G39460, AT5G50920, AT5G45390, AT2G04270, AT1G62750, AT2G31840, AT5G16620, AT2G48120, AT2G17700, AT5G42480, AT2G28000, AT4G23940, AT5…
		GO:0015995~chlorophyll biosynthetic process	AT5G08280, AT5G16440, AT2G40490, AT1G03475, AT2G26540, AT3G14110, AT1G74470, AT2G40400, AT3G51820, AT1G78600, AT5G26030, AT5G63570, AT5G54190, AT1G69740, AT1G44446, AT4G25080, AT1G58290, AT3G56940, AT4G18480
		GO:0015996~chlorophyll catabolic process	AT4G22920, AT5G43430, AT3G44880, AT4G31390, AT4G13250, AT5G13800, AT5G04900, AT2G20890
		GO:0010020~chloroplast fission	AT5G10490, AT3G52750, AT1G20830, AT5G53280, AT1G69390, AT3G19720, AT5G51020, AT5G55280, AT5G42480, AT4G23940
		GO:0045037~protein import into chloroplast stroma	AT1G06950, AT1G16540, AT1G04940, AT5G50920, AT5G22640, AT5G16620, AT5G01590, AT2G04030, AT2G20890
Mitochondria	2	GO:0016226~iron-sulfur cluster assembly	AT5G44316, AT5G49940, AT4G12130, AT5G03900, AT5G03905, AT4G26500, AT5G50210, AT4G32990, AT1G68310, AT1G10500, AT2G16710, AT5G18400, AT5G50960, AT4G03240, AT1G60990, AT4G04770
		GO:0000266~mitochondrial fission	AT5G22350, AT2G14120, AT3G60190, AT1G10290, AT3G57090, AT4G05410, AT4G33650, AT1G59610, AT5G12440, AT1G09020
Development, cell growth	9	GO:0010228~vegetative to reproductive phase transition of meristem	AT2G35720, AT5G49020, AT4G30200, AT3G12140, AT1G10570, AT3G49660, AT3G10490, AT5G63510, AT3G57300, AT2G44950, AT4G10710, AT1G03160, AT3G10390, AT3G04570, AT3G06400, AT3G28730, AT2G15530, AT1G77180, AT4G35390, AT2G23380, AT2G43410, AT1G55250, AT5G18620, AT1G76710, AT3G04680, AT4G12050, AT1G29860, AT1G20900, AT4G02560, AT5G63110, AT2G27550, AT3G63060, AT3G55560, AT1G51450, AT1G01040, AT1G20960, AT3…
		GO:0009908~flower development	AT4G30200, AT1G30970, AT2G36740, AT5G64960, AT1G22770, AT3G06400, AT4G12750, AT2G19520, AT5G01600, AT2G15530, AT4G29830, AT2G23380, AT2G43410, AT3G04680, AT1G61040, AT5G57360, AT2G37630, AT1G25540, AT1G01040, AT4G22140, AT3G12810, AT5G46210, AT2G32700, AT5G03840, AT4G31160, AT3G22440, AT3G11440, AT4G37750, AT1G19850, AT5G08450, AT4G04885, AT1G53160, AT1G64520, AT1G48270, AT5G15840, AT3G23980, AT3…
		GO:0009933~meristem structural organization	AT1G13870, AT4G29040, AT2G35350, AT5G51430, AT1G36160, AT5G64630, AT5G26751, AT5G16780, AT5G55300, AT2G45190, AT3G44600
		GO:0009910~negative regulation of flower development	AT3G33520, AT5G13790, AT1G30970, AT3G54720, AT2G38560, AT1G79280, AT5G67100, AT4G20400, AT5G48890, AT5G22290, AT3G05040, AT5G51230, AT1G79730, AT5G49160, AT2G20570, AT4G29830, AT1G45050, AT2G22540, AT5G16260, AT2G06210, AT5G60800, AT5G56860, AT1G13260, AT3G12810, AT5G60410, AT5G65060, AT5G61150, AT4G26150
		GO:0048366~leaf development	AT1G13870, AT3G61650, AT5G63770, AT4G02570, AT4G07410, AT1G64520, AT5G64960, AT3G54220, AT1G08410, AT3G02150, AT1G01160, AT2G45480, AT5G47390, AT5G01600, AT1G65650, AT5G64630, AT3G47450, AT5G02410, AT5G45190, AT4G37740, AT3G14940, AT4G02440, AT2G28350, AT4G24150, AT4G21550, AT5G53660, AT3G21640, AT4G14720, AT5G16780, AT1G04020, AT3G22990, AT1G13260, AT3G13960, AT5G46210, AT1G17980, AT1G15690, AT4…
		GO:0009909~regulation of flower development	AT5G49020, AT2G31650, AT5G24930, AT5G24655, AT2G45190, AT5G15840, AT1G43850, AT4G15248, AT5G13480, AT4G15880, AT1G65480, AT5G57660, AT5G13290, AT2G25930, AT1G04400, AT3G44600, AT2G40080, AT4G31120, AT2G39940, AT1G20823, AT1G68640, AT1G25540, AT5G45600, AT2G32700, AT4G35900, AT2G34880, AT5G41990
		GO:0009911~positive regulation of flower development	AT3G44110, AT4G02560, AT4G04885, AT1G25540, AT4G22140, AT3G10390, AT3G22590, AT4G35900, AT5G41990, AT4G15880, AT5G55390, AT1G65480, AT2G43410, AT3G04610, AT1G04400
		GO:0008360~regulation of cell shape	AT4G16970, AT1G01510, AT3G14570, AT3G07160, AT3G03940, AT4G26100, AT1G03930, AT5G43320, AT2G25760, AT2G36850, AT4G28540, AT3G13670, AT5G13000, AT3G59380, AT2G47410
		GO:0009965~leaf morphogenesis	AT1G01510, AT2G37630, AT3G25520, AT3G01470, AT2G48120, AT2G44950, AT5G05780, AT5G55300, AT3G02150, AT1G48410, AT3G23980, AT4G29040, AT4G18710, AT2G19520, AT3G13300, AT1G45050, AT2G23380, AT4G18390, AT1G05180, AT1G55250
Cell cycle	3	GO:0010971~positive regulation of G2/M transition of mitotic cell cycle	AT5G14250, AT5G42970, AT1G71230, AT2G40430, AT1G22920
		GO:0000911~cytokinesis by cell plate formation	AT5G61210, AT3G60740, AT3G61650, AT5G66410, AT1G13980, AT1G01040, AT5G54440, AT5G50375, AT4G01370, AT3G48860, AT3G48750, AT1G49040, AT2G35630, AT5G11040, AT3G63130
		GO:0007059~chromosome segregation	AT2G27170, AT1G75950, AT3G10690, AT2G24970, AT5G04130, AT3G10270, AT5G16800, AT2G32900, AT5G15920, AT3G54670, AT4G16630, AT1G68310, AT5G55300
Circadian cycle/rythm	5	GO:0042752~regulation of circadian rhythm	AT2G21150, AT5G52660, AT5G57360, AT4G02570, AT4G08920, AT3G09600, AT3G22380, AT1G01060, AT5G08330, AT1G22770, AT1G17070, AT5G60100, AT1G77180, AT1G59940, AT1G31500, AT1G04400
		GO:0007623~circadian rhythm	AT3G06500, AT4G08920, AT3G22170, AT3G19720, AT4G30350, AT3G12320, AT5G15840, AT4G26700, AT1G22770, AT3G46640, AT4G15248, AT4G32890, AT2G21070, AT1G59940, AT2G46790, AT3G61070, AT3G55960, AT2G25930, AT1G04400, AT1G18330, AT3G52180, AT1G27450, AT5G57360, AT1G01060, AT5G61380, AT1G15950, AT4G13930, AT5G02810, AT4G24470, AT5G60100, AT4G26150, AT4G28610, AT3G04910
		GO:0048511~rhythmic process	AT2G21150, AT3G11540, AT3G26640, AT5G57360, AT5G60100, AT4G21960, AT1G77180, AT3G22380, AT2G06255, AT5G08330, AT2G40080
		GO:0032922~circadian regulation of gene expression	AT4G30200, AT3G09600, AT4G04920, AT5G64813
		ath04712:Circadian rhythm - plant	AT5G47080, AT2G32950, AT5G57360, AT4G08920, AT1G01060, AT5G61380, AT5G08330, AT1G09570, AT5G15840, AT1G22770, AT5G02810, AT5G60100, AT2G46790, AT1G65480, AT5G13930, AT2G25930, AT2G18790, AT1G04400
Cell wall related	0
Auxin, Cytokinin and Brassinosteroid-related processes	2	GO:0009735~response to cytokinin	AT2G44060, AT1G11910, AT5G66510, AT3G25520, AT4G01310, AT1G12000, AT5G01600, AT2G33210, AT1G11650, AT1G47420, AT3G25920, AT3G07480, AT1G59940, AT3G02180, AT2G40490, AT3G22640, AT5G14910, AT1G69040, AT5G15090, AT5G35630, AT3G47520, AT5G58070, AT4G38630, AT2G30950, AT4G16110, AT3G62030, AT3G54050, AT1G64520, AT2G36460, AT1G48270, AT3G26040, AT4G17720, AT1G32060, AT1G13930, AT3G07110, AT4G17520, AT1…
		GO:0009742~brassinosteroid mediated signaling pathway	AT1G14000, AT3G57180, AT1G48270, AT1G32130, AT4G35230, AT2G42080, AT1G08420, AT1G78700, AT4G18710, AT2G27210, AT5G10450, AT1G75080, AT1G03445, AT5G58220, AT4G33430, AT3G46290, AT4G03080, AT1G35160, AT5G65430, AT1G22300
Ethylene, Jasmonates and Salicylic acid-related processes	2	GO:0009867~jasmonic acid mediated signaling pathway	AT4G11260, AT4G34460, AT2G44050, AT4G02570, AT2G39940, AT2G01570, AT1G33980, AT1G19180, AT3G11670, AT1G25540, AT3G11820, AT1G32230, AT4G28910, AT3G17860, AT5G53060, AT1G32640, AT2G18790, AT2G39260, AT5G64810
		GO:0009723~response to ethylene	AT3G11440, AT5G52660, AT4G34460, AT3G24500, AT1G15520, AT3G09600, AT4G01280, AT3G49850, AT3G16350, AT5G03280, AT1G14685, AT1G32230, AT1G17520, AT2G25490, AT3G05420, AT2G26070, AT5G47390, AT5G44790, AT4G32940, AT3G16770, AT2G01930, AT1G18330, AT3G04720, AT2G01570, AT2G19560, AT1G13960, AT1G01060, AT5G42520, AT1G49950, AT3G55730, AT1G02120, AT4G37260, AT1G08720, AT5G05730, AT5G54190, AT5G08560, AT2…
ABA-related processes	1	GO:0009788~negative regulation of abscisic acid-activated signaling pathway	AT5G20910, AT4G34460, AT5G13530, AT5G62880, AT1G76260, AT1G48270, AT5G64750, AT2G19430, AT3G26000, AT1G07430, AT2G25170, AT1G01720, AT1G08720, AT3G11410, AT5G40280, AT3G59380
Giberellin-related processes	0
Response to Karrikin	0
Signaling	1	GO:0045859~regulation of protein kinase activity	AT3G48530, AT5G47080, AT5G21170, AT4G36390, AT4G16360, AT1G09020
Light-related processes	7	GO:0048573~photoperiodism, flowering	AT4G00450, AT3G44110, AT2G42280, AT2G32950, AT4G02440, AT3G01460, AT3G09600, AT1G27650, AT5G42820, AT5G62640, AT4G20400, AT3G26640, AT2G21070, AT1G51140, AT5G41990, AT1G65480, AT2G25930, AT2G35510, AT2G40080
		GO:0009585~red, far-red light phototransduction	AT2G32950, AT4G02440, AT4G16250, AT3G22170, AT2G34640, AT4G14110, AT1G25540, AT1G28520, AT3G13550, AT1G22920, AT3G59470, AT1G09570, AT2G26990, AT1G22770, AT5G63310, AT1G02090, AT5G14250, AT3G61140, AT5G42970, AT1G71230, AT4G11110, AT4G15090, AT2G25930, AT2G18790, AT2G40080
		GO:0009644~response to high light intensity	AT2G35720, AT1G61520, AT4G08920, AT5G12030, AT2G47180, AT1G07350, AT2G42080, AT3G55280, AT2G26150, AT3G47390, AT1G52560, AT4G22260, AT5G58070, AT5G04410, AT2G41430, AT1G74310, AT5G61510, AT4G17490, AT2G22240, AT4G34190, AT2G32120, AT5G53170
		GO:0009640~photomorphogenesis	AT2G32950, AT4G08920, AT1G20900, AT4G14110, AT1G61620, AT3G55370, AT1G22920, AT1G09570, AT2G26990, AT3G48780, AT5G46210, AT1G75540, AT5G14250, AT1G02090, AT3G61140, AT5G42970, AT1G71230, AT5G64813, AT2G18790, AT1G69640, AT3G57290
		GO:0010161~red light signaling pathway	AT2G39840, AT1G22280, AT1G59940, AT2G18790, AT1G09570, AT5G49230
		GO:0010218~response to far red light	AT1G29910, AT2G39940, AT4G08920, AT2G01570, AT5G53660, AT3G22170, AT3G27690, AT4G25130, AT2G34640, AT1G25540, AT2G44910, AT5G38410, AT1G09570, AT5G15840, AT1G22770, AT1G48410, AT4G15090, AT2G18790
		GO:0010387~COP9 signalosome assembly	AT1G02090, AT3G61140, AT1G71230, AT4G14110, AT1G22920
Seed/germination	4	GO:0009793~embryo development ending in seed dormancy	AT1G02680, AT3G14180, AT2G44060, AT1G01550, AT3G18290, AT2G34630, AT1G60170, AT1G02780, AT5G27720, AT5G26742, AT3G01610, AT3G26790, AT1G43850, AT1G55900, AT4G15910, AT5G62090, AT1G67730, AT1G20200, AT2G22240, AT3G49240, AT2G43410, AT5G60540, AT1G55040, AT1G68990, AT1G13980, AT4G09980, AT5G18820, AT1G11680, AT5G02250, AT2G35340, AT1G15220, AT1G56200, AT4G37300, AT2G39990, AT3G47520, AT3G48930, AT1…
		GO:0010029~regulation of seed germination	AT5G13200, AT1G10560, AT3G06500, AT2G01570, AT1G08970, AT2G19450, AT3G63060, AT1G54830, AT5G05700, AT2G45210, AT5G15090, AT5G02310, AT5G66730, AT2G42160, AT5G63470, AT4G38630, AT2G18790
		GO:0009845~seed germination	AT4G21540, AT5G13200, AT4G34460, AT4G27490, AT5G08450, AT2G38560, AT1G48270, AT5G57390, AT3G22942, AT1G60170, AT1G09970, AT5G35600, AT3G01150, AT5G01930, AT3G22490, AT1G49590, AT2G36270, AT3G27660, AT1G62750, AT5G42890, AT4G22140, AT4G03560, AT5G53180, AT1G75390, AT4G21750, AT1G43620, AT1G03120, AT1G18080
		GO:0009553~embryo sac development	AT3G21510, AT3G61650, AT5G59980, AT3G11964, AT1G72440, AT5G52520, AT1G17690, AT3G06400, AT5G35600, AT1G61140, AT2G43410, AT5G52820, AT2G34260, AT1G17560, AT1G31660, AT5G41190, AT3G23940, AT4G30930, AT5G17020, AT2G41500, AT5G45550, AT5G48030, AT5G60410, AT2G47990, AT4G05410, AT3G08510
Stress (biotic)	5	GO:0009626~plant-type hypersensitive response	AT3G12500, AT5G51450, AT1G29340, AT5G13320, AT4G12560, AT3G21220, AT1G19250, AT1G30460, AT4G02640, AT1G14780, AT2G20310, AT5G46180, AT5G51700, AT4G38360, AT1G77220, AT4G12720, AT1G02120, AT4G20380, AT5G15090, AT3G20600, AT4G24290, AT1G02860, AT4G36280, AT2G43790, AT1G08450, AT1G23070
		GO:0009817~defense response to fungus, incompatible interaction	AT4G34460, AT3G04720, AT1G29340, AT4G37870, AT4G11650, AT5G51700, AT3G22942, AT2G44950, AT5G38900, AT4G19660, AT3G20600, AT2G22230, AT1G20020, AT5G42740, AT3G21630, AT2G39200, AT4G04780
		GO:0045824~negative regulation of innate immune response	AT1G17980, AT1G20900, AT1G49040, AT3G55560, AT3G04570
		GO:0045087~innate immune response	AT1G08030, AT4G11260, AT2G33340, AT1G20900, AT1G09770, AT5G05680, AT2G44950, AT3G55560, AT2G37220, AT3G18165, AT5G05780, AT3G04570, AT1G48410, AT4G29040, AT1G61440, AT1G04510, AT2G43850, AT2G20580, AT4G29810, AT3G21630, AT1G55250, AT4G08500, AT5G18610
		ath01130:Biosynthesis of antibiotics	AT3G15020, AT5G16440, AT4G08900, AT1G47840, AT4G37870, AT1G32440, AT3G53580, AT2G34630, AT1G48030, AT3G48000, AT3G49680, AT5G11520, AT4G39980, AT3G14415, AT4G33510, AT4G17260, AT3G55010, AT1G32380, AT3G20040, AT5G13420, AT2G29560, AT2G22240, AT4G34350, AT5G60600, AT3G09810, AT2G35020, AT3G25860, AT4G26270, AT1G32780, AT5G62790, AT5G60340, AT1G79870, AT5G35360, AT4G37670, AT3G49160, AT1G11680, AT1…
Stress (abiotic)	11	GO:0009651~response to salt stress	AT4G01280, AT3G09600, AT3G16350, AT5G62530, AT1G60940, AT2G13560, AT2G38710, AT4G17260, AT1G17520, AT3G61050, AT5G09650, AT5G47390, AT1G66200, AT5G55470, AT2G33380, AT1G10170, AT3G19490, AT3G17980, AT2G26430, AT1G04120, AT5G23860, AT1G78080, AT3G55270, AT1G61340, AT2G18250, AT1G10940, AT1G49950, AT4G39090, AT5G04590, AT5G20010, AT1G60490, AT2G43790, AT4G38630, AT4G08500, AT3G06370, AT1G65930, AT1…
		GO:0046686~response to cadmium ion	AT1G60420, AT2G44060, AT4G19880, AT4G37870, AT4G25200, AT4G01280, AT3G09600, AT1G48030, AT3G48000, AT3G16350, AT1G17520, AT3G60190, AT5G09650, AT5G47390, AT5G13420, AT4G13780, AT5G62790, AT5G12170, AT3G13235, AT1G49950, AT5G20010, AT3G52880, AT4G08500, AT1G13060, AT1G65930, AT3G13860, AT3G22200, AT3G27300, AT4G33010, AT2G41530, AT5G19780, AT1G13930, AT5G20720, AT3G52990, AT3G22960, AT1G60710, AT5…
		GO:0009408~response to heat	AT5G22060, AT4G11260, AT3G24500, AT5G12030, AT5G47910, AT4G26850, AT4G25200, AT2G04030, AT5G63870, AT4G04950, AT1G03190, AT3G53990, AT2G22240, AT1G16540, AT5G48030, AT1G79440, AT1G50500, AT1G32330, AT4G21320, AT5G14800, AT1G48050, AT2G38760, AT5G58070, AT1G80030, AT4G17750, AT1G21760, AT4G38630, AT2G32120, AT1G16970, AT1G52340, AT1G71790, AT4G39960, AT3G44110, AT3G53110, AT3G24320, AT1G64520, AT2…
		GO:0006970~response to osmotic stress	AT3G62770, AT5G03280, AT1G60940, AT5G64750, AT1G32230, AT1G32560, AT5G19000, AT3G06190, AT3G19420, AT2G47770, AT2G38470, AT1G07645, AT1G55870, AT2G04240, AT3G22490, AT3G08730, AT1G16540, AT2G22660, AT1G78080, AT1G20440, AT1G61340, AT3G63060, AT3G12630, AT2G18250, AT1G10940, AT5G21010, AT5G41580, AT5G06760, AT4G39090, AT3G43700, AT3G03740, AT1G50500, AT2G43850, AT5G53060, AT5G08560, AT2G43790, AT1…
		GO:0009414~response to water deprivation	AT2G37170, AT3G24500, AT3G23920, AT3G55530, AT1G58440, AT1G11755, AT5G27620, AT3G22380, AT2G04030, AT4G36020, AT4G00430, AT4G02200, AT5G06530, AT3G61050, AT5G03740, AT5G13750, AT5G62470, AT3G05700, AT4G15910, AT1G02750, AT1G04400, AT5G49230, AT3G29320, AT3G63520, AT1G78080, AT2G21490, AT3G50980, AT2G47800, AT4G39090, AT2G32700, AT3G19580, AT1G13740, AT2G38760, AT5G58070, AT1G08720, AT1G80410, AT1…
		GO:0009631~cold acclimation	AT3G55580, AT3G07020, AT3G04740, AT1G10760, AT3G50980, AT2G21490, AT1G20440, AT1G28520, AT4G36020, AT1G29390, AT3G53460, AT4G25470, AT4G29810, AT1G36160, AT1G77490, AT1G43620, AT1G11760, AT4G04920, AT4G08500, AT3G26420
		GO:0009409~response to cold	AT3G17390, AT5G63770, AT1G20620, AT4G30200, AT2G22300, AT1G60170, AT5G63320, AT3G22840, AT3G07740, AT4G36020, AT5G65940, AT1G03680, AT1G22770, AT3G53990, AT5G01600, AT2G33380, AT2G18790, AT5G20250, AT1G16540, AT3G03050, AT1G78080, AT3G22370, AT4G34150, AT5G15090, AT5G04590, AT3G48750, AT2G38760, AT5G58070, AT3G47520, AT1G67280, AT4G04650, AT3G20740, AT1G21760, AT2G43790, AT4G08500, AT3G54050, AT3…
		GO:0006972~hyperosmotic response	AT4G38240, AT4G01370, AT3G61140, AT5G12030, AT1G57870, AT1G53165, AT5G19660
		GO:0010286~heat acclimation	AT1G20440, AT5G43940, AT1G79350, AT5G21160, AT2G26150, AT5G60410, AT1G50500, AT3G17880, AT4G21320, AT5G58070, AT2G40340, AT5G53060, AT5G10010, AT1G77000, AT3G16770
		GO:1901002~positive regulation of response to salt stress	AT5G46350, AT5G58070, AT1G29060, AT5G26751, AT3G17980
		GO:0047484~regulation of response to osmotic stress	AT2G32700, AT5G19690, AT5G62090, AT1G29060, AT1G15100
Oxydative stress	2	GO:0072593~reactive oxygen species metabolic process	AT4G04950, AT4G34460, AT1G79440, AT1G66330, AT5G47910, AT1G60490, AT5G27620, AT5G62530, AT2G30950, AT5G53540
		GO:0008652~cellular amino acid biosynthetic process	AT4G12570, AT2G43350, AT5G12030, AT2G47180, AT1G32230, AT2G26150, AT1G22770, AT5G63310, AT1G52560, AT5G01600, AT1G74310, AT1G56560, AT1G20630, AT2G43790, AT3G04120, AT2G22240, AT1G11760, AT2G32120, AT4G03240
Aging	3	GO:0006914~autophagy	AT3G62770, AT3G59950, AT4G24690, AT5G66930, AT4G16520, AT1G04140, AT1G54710, AT5G43930, AT2G19240, AT3G56440, AT1G54210, AT1G73190, AT1G62040, AT1G03380, AT5G45900, AT3G53930, AT3G61710, AT4G00355, AT1G17730, AT5G61500, AT2G37840, AT5G54730, AT2G31260
		GO:0000045~autophagosome assembly	AT3G62770, AT3G50590, AT3G59950, AT5G50230, AT5G66930, AT5G16280, AT3G61710, AT4G30510, AT3G56440, AT1G54210, AT2G31260
		GO:0034497~protein localization to pre-autophagosomal structure	AT3G62770, AT5G16280, AT4G30510, AT3G56440, AT2G31260
Cell death	1	GO:0044804~nucleophagy	AT3G62770, AT3G59950, AT5G16280, AT3G61710, AT4G30510, AT3G56440, AT1G54210
Ion transport	1	GO:0006811~ion transport	AT3G20000, AT5G67500, AT1G20780, AT5G42960, AT1G50400, AT3G01100, AT4G35870, AT1G10090, AT1G30360, AT1G47240, AT5G58270, AT5G53550, AT5G10490, AT2G47600, AT3G62880, AT1G58520, AT1G69450, AT4G03240, AT3G13772, AT4G16160
Methylation	0
Other processes	2	GO:0060321~acceptance of pollen	AT1G71820, AT3G10380, AT5G49830, AT4G05410, AT1G47550, AT1G21170, AT5G12370
		GO:0007031~peroxisome organization	AT2G26230, AT2G14120, AT5G62810, AT3G03490, AT3G04460, AT2G26350, AT1G48635, AT3G21865, AT3G61070, AT1G47750, AT3G58840, AT4G33650

## Sheet: 16%PR
Supplemental Table 1. GO terms included in each functional category presented in figure 4B
Functional Categories associated with the genes that were up/down-regulated in the 16%RWC with respect to the T0 seeds, in the PR-batches
UP-REGULATED
Functional Category	#GO terms	GO terms	genes
DNA metabolism	7	GO:0016569~covalent chromatin modification	AT3G33520, AT5G05130, AT1G65470, AT2G33610, AT3G06010, AT5G38110, AT3G57300, AT4G22140, AT3G12810, AT5G05610, AT1G57820, AT5G19310, AT5G49160, AT5G58230, AT2G16780, AT3G24010, AT4G39100, AT1G08600
		GO:0006260~DNA replication	AT1G67500, AT1G65470, AT1G21690, AT4G32700, AT2G29570, AT4G10710, AT3G02920, AT3G18580, AT1G24290, AT1G50840, AT1G66730, AT2G37560, AT2G06510, AT3G28730, AT1G08260, AT5G63960, AT5G58230, AT1G31010, AT1G47720
		GO:0009294~DNA mediated transformation	AT5G66750, AT5G65630, AT5G22650, AT1G06230, AT5G49160, AT1G32750, AT4G38130, AT5G53430, AT1G43700, AT5G38110, AT5G09790
		GO:0006289~nucleotide-excision repair	AT3G02540, AT5G16630, AT5G38470, AT1G52530, AT4G05420, AT1G79650, AT1G21710, AT1G05055
		GO:0031507~heterochromatin assembly	AT1G65470, AT5G58230, AT4G22140, AT4G39100
		ath03430:Mismatch repair	AT2G06510, AT5G27740, AT5G63960, AT1G21690, AT2G29570, AT4G02460, AT4G28440, AT3G02920, AT1G23750, AT3G18580, AT2G33845
		ath03420:Nucleotide excision repair	AT5G27740, AT5G16630, AT1G21690, AT2G29570, AT1G79650, AT3G02920, AT2G33845, AT3G02540, AT2G06510, AT1G08260, AT5G63960, AT5G38470, AT4G28440, AT1G23750, AT1G05055, AT4G30820
Transcription	12	GO:0006364~rRNA processing	AT5G63120, AT3G06480, AT3G11964, AT3G19760, AT5G57280, AT5G38720, AT1G43860, AT5G10360, AT4G25630, AT3G51800, AT3G15460, AT1G77680, AT3G03920, AT5G60990, AT1G63810, AT3G02560, AT2G31410, AT1G31970, AT1G48830
		GO:0010501~RNA secondary structure unwinding	AT5G63120, AT3G06480, AT5G54910, AT2G40700, AT1G27090, AT3G19760, AT3G58570, AT4G36020, AT5G26742, AT3G06980, AT2G47330, AT3G22310, AT4G34910, AT5G60990, AT1G59990, AT1G31970
		GO:0000398~mRNA splicing, via spliceosome	AT5G16260, AT3G26560, AT4G31580, AT1G10580, AT1G28060, AT1G44910, AT3G47120, AT2G41500, AT3G13570, AT5G42820, AT2G30000, AT5G16780, AT2G38770, AT1G03330, AT5G18810, AT1G77180, AT1G21320, AT1G32490, AT5G08550, AT5G44500, AT4G15900, AT5G64200, AT2G43410
		GO:0000184~nuclear-transcribed mRNA catabolic process, nonsense-mediated decay	AT5G16260, AT4G34110, AT1G22760, AT5G63120, AT2G03820, AT3G06480, AT1G60830
		GO:0006368~transcription elongation from RNA polymerase II promoter	AT5G04290, AT5G46030, AT4G08350, AT5G05140, AT3G22590, AT4G10710, AT5G16790, AT3G27100
		GO:0008380~RNA splicing	AT4G18465, AT3G62310, AT4G31580, AT1G06220, AT1G73720, AT3G19760, AT1G44910, AT1G07350, AT5G16790, AT3G13570, AT2G40650, AT1G20960, AT2G17520, AT5G04430, AT4G18520, AT4G37510, AT3G04160, AT1G77180, AT1G32490, AT1G24706, AT5G64200, AT2G36000, AT5G42920, AT2G03050
		GO:0006397~mRNA processing	AT5G04290, AT4G04885, AT1G06220, AT3G14080, AT3G11964, AT3G01370, AT3G19760, AT5G16790, AT3G12640, AT4G37510, AT4G24740, AT5G13480, AT1G24706, AT4G18465, AT5G51120, AT3G62310, AT1G22760, AT4G08350, AT2G16940, AT1G07350, AT2G40650, AT1G20960, AT2G17520, AT1G03330, AT2G06990, AT3G04160, AT2G45350, AT5G42920
		GO:0045892~negative regulation of transcription, DNA-templated	AT5G04820, AT5G22650, AT5G44210, AT2G37630, AT4G35580, AT3G21150, AT3G15210, AT1G30500, AT1G50640, AT2G30470, AT5G06950, AT4G20400, AT1G71800, AT5G14070, AT5G08550, AT3G07050, AT4G11660, AT2G34720, AT4G15900, AT4G04450
		GO:0006396~RNA processing	AT4G18465, AT3G62310, AT3G46210, AT5G41770, AT5G15390, AT2G28450, AT2G30800, AT4G24270, AT2G40650, AT2G47680, AT5G27720, AT3G17740, AT2G01130, AT4G37510, AT5G04895, AT3G13740
		GO:0080156~mitochondrial mRNA modification	AT5G61030, AT1G72530, AT5G19020, AT3G06790, AT1G32580, AT2G13600
		ath03015:mRNA surveillance pathway	AT5G65260, AT4G34110, AT5G14530, AT4G04885, AT4G27650, AT3G19760, AT4G25550, AT5G18580, AT2G25850, AT3G58500, AT1G18070, AT3G52210, AT5G10350, AT4G15415, AT5G13480, AT2G45640, AT1G64040, AT5G51120, AT1G22760, AT5G02530, AT5G59160, AT5G59950, AT1G69960, AT1G71800, AT4G11240, AT1G10430, AT1G73820, AT4G39680
		ath03040:Spliceosome	AT3G26560, AT4G31580, AT5G63120, AT1G06220, AT3G06480, AT3G18790, AT3G19760, AT1G44910, AT1G07360, AT2G30260, AT5G42820, AT3G13570, AT5G27720, AT2G30000, AT5G18810, AT1G77180, AT1G24706, AT5G64200, AT5G61030, AT3G62310, AT5G02530, AT2G41020, AT2G36130, AT5G41770, AT1G10580, AT1G28060, AT2G41500, AT2G40650, AT1G60830, AT1G20960, AT5G59950, AT5G16780, AT2G33435, AT2G38770, AT1G03330, AT2G47330, AT1…
Translation	6	GO:0042254~ribosome biogenesis	AT2G41670, AT2G36620, AT5G39740, AT1G48630, AT5G06360, AT2G40010, AT4G10620, AT1G16740, AT2G37990, AT5G20180, AT1G74270, AT1G50920, AT3G03920, AT4G31420, AT4G17560, AT3G07050, AT1G07070, AT4G35490, AT1G64510, AT3G53020, AT4G09800, AT1G03530, AT3G15190, AT2G40590, AT4G27090, AT4G15770, AT1G26880, AT5G02610, AT5G27820, AT3G06180, AT3G62870, AT1G48350, AT2G19730, AT1G77750
		GO:0000027~ribosomal large subunit assembly	AT1G74060, AT2G42740, AT2G36620, AT1G74050, AT5G39740, AT3G53020, AT1G26910, AT1G18540, AT1G16740, AT3G23620, AT3G15460, AT1G61580, AT4G35490, AT5G45775
		GO:0002181~cytoplasmic translation	AT1G74060, AT1G74050, AT2G27710, AT2G40010, AT4G10450, AT4G25890, AT1G18540, AT1G33140, AT3G28500, AT1G74270, AT3G44590, AT3G49910, AT2G44120, AT1G07070, AT4G16720
		GO:0042273~ribosomal large subunit biogenesis	AT1G74270, AT3G55620, AT4G27090, AT4G15770, AT4G31420, AT3G49910, AT1G43860, AT1G07070, AT1G71840, AT2G37990
		GO:0000462~maturation of SSU-rRNA from tricistronic rRNA transcript (SSU-rRNA, 5.8S rRNA, LSU-rRNA)	AT1G31817, AT4G28450, AT2G44820, AT1G17690, AT2G46230, AT2G09990, AT5G43720, AT3G52580, AT3G10530
		ath03010:Ribosome	AT2G42740, AT1G74060, AT2G27710, AT2G43030, AT5G39740, AT2G40010, AT1G18540, AT1G16740, AT1G74270, AT3G04770, AT3G44590, AT2G31610, AT3G25920, AT5G46160, AT1G67430, AT2G44120, AT3G02560, AT1G27400, AT4G35490, AT1G74050, AT3G53020, AT3G04840, AT1G26910, AT4G10450, AT3G15190, AT5G48760, AT2G40590, AT3G06040, AT4G34670, AT2G18400, AT1G26880, AT5G02610, AT1G43170, AT3G49910, AT2G19730, AT1G61580, AT1…
Post-translation modifications	1	ath04141:Protein processing in endoplasmic reticulum	AT5G22060, AT5G42570, AT4G04860, AT1G75950, AT1G32210, AT1G07400, AT5G63840, AT1G79650, AT4G27960, AT5G43670, AT2G29500, AT5G59300, AT3G09350, AT3G02540, AT2G30050, AT1G19310, AT2G16595, AT3G20920, AT1G34130, AT1G54050, AT5G53300, AT1G72280, AT5G42190, AT2G03170, AT5G14030, AT2G01720, AT5G12020, AT1G51590, AT2G17520, AT2G17200, AT2G18710, AT4G22150, AT3G23660, AT5G38470, AT2G01650, AT1G17280, AT1…
Protein transport	2	GO:0006511~ubiquitin-dependent protein catabolic process	AT3G20630, AT3G22630, AT5G66140, AT1G75950, AT5G23540, AT2G40930, AT2G05840, AT5G58290, AT4G27960, AT5G37930, AT1G47250, AT5G59300, AT4G39910, AT4G29040, AT1G65650, AT3G62980, AT1G26830, AT4G31300, AT3G26340, AT5G58590, AT1G75440, AT5G53300, AT2G26590, AT4G33160, AT2G30110, AT5G42190, AT2G24640, AT1G16890, AT2G03170, AT1G51710, AT5G53360, AT2G20580, AT3G27430, AT4G33210, AT1G21720, AT2G32780, AT5…
		ath03050:Proteasome	AT3G22630, AT5G66140, AT5G23540, AT5G58290, AT2G05840, AT1G47250, AT4G29040, AT5G38650, AT2G20580, AT3G27430, AT1G21720, AT5G09900, AT4G31300, AT3G13330, AT1G13060, AT3G26340
Transport (vesicle mediated, Golgi)	2	GO:0006906~vesicle fusion	AT4G27840, AT5G46860, AT5G22360, AT1G04760, AT1G16240, AT1G15880, AT3G54300, AT4G10170, AT3G11820, AT3G09740
		ath04141:Protein processing in endoplasmic reticulum	AT5G22060, AT5G42570, AT4G04860, AT1G75950, AT1G32210, AT1G07400, AT5G63840, AT1G79650, AT4G27960, AT5G43670, AT2G29500, AT5G59300, AT3G09350, AT3G02540, AT2G30050, AT1G19310, AT2G16595, AT3G20920, AT1G34130, AT1G54050, AT5G53300, AT1G72280, AT5G42190, AT2G03170, AT5G14030, AT2G01720, AT5G12020, AT1G51590, AT2G17520, AT2G17200, AT2G18710, AT4G22150, AT3G23660, AT5G38470, AT2G01650, AT1G17280, AT1…
Primary/intermediary metabolism	6	GO:0006099~tricarboxylic acid cycle	AT3G60100, AT5G08300, AT2G22780, AT2G20420, AT5G03290, AT3G55410, AT5G58330, AT1G53310, AT2G42790, AT5G65165, AT5G66760, AT3G21720, AT1G04410, AT3G58750, AT1G54340
		GO:0006096~glycolytic process	AT2G36580, AT3G25860, AT2G01140, AT1G50460, AT1G59900, AT5G47810, AT4G29130, AT2G36460, AT2G34590, AT5G63680, AT5G61580, AT5G56350, AT1G18270, AT1G76550, AT4G24620
		GO:0046835~carbohydrate phosphorylation	AT1G50460, AT1G17160, AT5G03300, AT4G29130, AT3G09820
		GO:0006541~glutamine metabolic process	AT3G22850, AT1G78680, AT1G30820, AT3G12670, AT5G10240, AT5G19140, AT5G60540, AT4G27450
		ath00020:Citrate cycle (TCA cycle)	AT3G25860, AT3G60100, AT5G08300, AT2G22780, AT1G59900, AT2G20420, AT5G03290, AT2G34590, AT1G09430, AT5G49460, AT3G55410, AT2G42790, AT5G65165, AT5G66760, AT1G04410, AT3G58750, AT1G54340
		ath01200:Carbon metabolism	AT2G36580, AT1G50460, AT2G44160, AT1G59900, AT2G01290, AT4G29130, AT2G20420, AT2G36460, AT3G55410, AT4G37560, AT1G53310, AT4G35090, AT5G66760, AT3G02360, AT5G13110, AT5G56350, AT5G56760, AT1G43670, AT4G24620, AT4G37550, AT3G25860, AT2G01140, AT3G60100, AT5G08300, AT2G22780, AT5G47810, AT5G03290, AT4G18360, AT2G34590, AT2G13360, AT5G58330, AT5G63680, AT2G42790, AT3G13110, AT5G65165, AT2G30970, AT5…
Secondary metabolism	0
Proteolysis	0
Protein catabolism via proteosoma	2	GO:0006511~ubiquitin-dependent protein catabolic process	AT3G20630, AT3G22630, AT5G66140, AT1G75950, AT5G23540, AT2G40930, AT2G05840, AT5G58290, AT4G27960, AT5G37930, AT1G47250, AT5G59300, AT4G39910, AT4G29040, AT1G65650, AT3G62980, AT1G26830, AT4G31300, AT3G26340, AT5G58590, AT1G75440, AT5G53300, AT2G26590, AT4G33160, AT2G30110, AT5G42190, AT2G24640, AT1G16890, AT2G03170, AT1G51710, AT5G53360, AT2G20580, AT3G27430, AT4G33210, AT1G21720, AT2G32780, AT5…
		ath03050:Proteasome	AT3G22630, AT5G66140, AT5G23540, AT5G58290, AT2G05840, AT1G47250, AT4G29040, AT5G38650, AT2G20580, AT3G27430, AT1G21720, AT5G09900, AT4G31300, AT3G13330, AT1G13060, AT3G26340
Photosynthesis/photorrespiration and Chloroplast	2	GO:0015979~photosynthesis	AT3G47470, AT1G52230, AT1G29930, AT5G27390, AT4G05390, AT4G19100, AT3G02780, AT1G79040, AT1G30510, AT3G22840, AT1G53310, AT4G05180, AT2G05100, AT4G30720, AT5G64040, AT5G01600, AT1G76550, AT1G77090, AT5G23120, AT1G76570, AT1G31330, AT1G43670
		GO:0009853~photorespiration	AT2G27730, AT2G33220, AT5G04140, AT4G00620, AT3G18410, AT5G38430, AT5G37510, AT4G16450, AT2G13360, AT1G49140, AT4G39660
Mitochondria	0
Development, cell growth	2	GO:0009933~meristem structural organization	AT1G13870, AT4G29040, AT3G05840, AT4G32700, AT5G16780, AT3G44600
		GO:0010228~vegetative to reproductive phase transition of meristem	AT2G02560, AT2G01290, AT4G14465, AT3G57300, AT4G10710, AT1G20960, AT5G06850, AT1G66330, AT3G28730, AT3G22590, AT1G77180, AT3G57920, AT2G42940, AT2G42200, AT2G43410, AT1G55250, AT1G04870
Cell cycle	0
Circadian cycle/rythm	0
Cell wall-related	0
Auxin, Cytokinin and Brassinosteroid-related processes	1	GO:0009735~response to cytokinin	AT3G08940, AT2G36460, AT1G18540, AT3G26040, AT5G01600, AT3G25920, AT3G07480, AT1G05850, AT1G16350, AT5G40950, AT3G16770, AT4G16420, AT1G52230, AT3G22640, AT1G79040, AT3G16640, AT4G11150, AT5G04430, AT5G10360, AT3G51800, AT5G58070, AT1G51980, AT4G33680, AT1G04410, AT2G19730, AT5G23120, AT2G30950, AT2G43750
Ethylene, Jasmonates and Salicylic acid-related processes	2	GO:0009873~ethylene-activated signaling pathway	AT2G21150, AT5G44210, AT1G75950, AT4G17500, AT4G11140, AT5G57390, AT1G68550, AT4G19040, AT5G03280, AT5G64750, AT1G66340, AT5G44790, AT3G23240, AT5G38480, AT1G64060, AT3G62980, AT1G05850, AT3G16770, AT1G53170, AT5G10120, AT5G42190, AT3G15210, AT1G74930, AT1G50640, AT1G72570, AT3G04580, AT2G33710
		GO:0009723~response to ethylene	AT5G24520, AT2G47190, AT3G58680, AT3G15210, AT1G13960, AT4G19040, AT5G03280, AT1G14920, AT5G42520, AT1G53940, AT3G55730, AT1G66340, AT1G66350, AT5G44790, AT2G21240, AT1G64060, AT2G43790, AT4G02380, AT3G16770
ABA-related processes	1	GO:0009737~response to abscisic acid	AT5G20910, AT5G59320, AT5G59220, AT1G47510, AT2G17290, AT2G46270, AT4G35100, AT1G56600, AT1G14920, AT2G30470, AT3G11820, AT5G66880, AT5G64750, AT2G38280, AT1G66340, AT1G75240, AT2G33700, AT3G11240, AT4G15910, AT1G77180, AT3G11410, AT2G14835, AT2G45640, AT4G02380, AT1G43670, AT1G12420, AT1G10840, AT5G44120, AT2G47190, AT2G39800, AT3G15210, AT1G73980, AT2G38940, AT4G33950, AT1G74520, AT1G10940, AT3…
Giberellin-related processes	0
Response to Karrikin	0
Signaling	1	GO:0010182~sugar mediated signaling pathway	AT5G64930, AT1G66340, AT1G73660, AT4G29130, AT5G03280, AT4G15900, AT4G02060, AT2G13600
Light-related processes	1	GO:0048579~negative regulation of long-day photoperiodism, flowering	AT1G08260, AT2G03500, AT4G22140, AT4G20400
Seed/germination	1	GO:0009793~embryo development ending in seed dormancy	AT4G21710, AT3G20630, AT3G55620, AT4G10760, AT1G79860, AT4G00060, AT4G24900, AT5G26742, AT5G27720, AT4G26500, AT2G36640, AT1G43850, AT5G10170, AT1G10510, AT1G32500, AT4G15910, AT2G43410, AT4G02380, AT5G60540, AT2G31340, AT5G42190, AT4G24270, AT4G29860, AT1G20960, AT4G09980, AT4G36600, AT5G42080, AT3G61140, AT1G43170, AT5G58230, AT4G36800, AT5G09900, AT4G20060, AT5G27740, AT1G06220, AT1G21690, AT1…
Stress (biotic)	0
Stress (abiotic)	6	GO:0046686~response to cadmium ion	AT1G75950, AT1G59900, AT2G24200, AT3G06050, AT5G59880, AT2G01140, AT2G47190, AT5G17330, AT5G08300, AT2G37630, AT5G12170, AT1G68560, AT4G09320, AT3G12810, AT5G08680, AT1G30580, AT1G13060, AT1G35720, AT2G43750, AT5G57410, AT3G13860, AT5G44070, AT2G33800, AT2G20420, AT2G36460, AT5G63840, AT1G02130, AT5G19780, AT4G29040, AT5G20720, AT1G60710, AT1G65980, AT4G11600, AT2G23980, AT3G12670, AT5G60160, AT3…
		GO:0009408~response to heat	AT5G22060, AT3G08720, AT1G07400, AT2G03440, AT5G03280, AT5G12380, AT2G29500, AT2G22360, AT3G09350, AT4G04950, AT1G66340, AT4G29040, AT3G10140, AT5G55160, AT1G05850, AT5G53170, AT1G54050, AT3G06010, AT5G12020, AT2G25140, AT3G17830, AT5G65020, AT3G23990, AT1G68090, AT4G23100, AT5G58070, AT1G21760, AT1G53540, AT1G35720, AT1G71790
		GO:0009651~response to salt stress	AT1G74920, AT4G34110, AT4G30960, AT1G47510, AT3G08720, AT5G23540, AT4G13850, AT3G12360, AT4G36020, AT3G47950, AT2G38710, AT3G09350, AT1G66340, AT3G02360, AT2G31610, AT5G67480, AT4G31300, AT2G04240, AT2G47190, AT1G73660, AT2G37630, AT1G10940, AT3G55730, AT4G09320, AT5G22360, AT3G61140, AT1G30580, AT4G19810, AT2G43790, AT1G35720, AT3G23600, AT1G50460, AT3G57180, AT2G36460, AT2G03440, AT1G56600, AT5…
		GO:0009409~response to cold	AT3G47470, AT1G50460, AT2G27710, AT3G08720, AT2G33800, AT4G16845, AT4G13850, AT3G22840, AT2G03440, AT1G56600, AT4G36020, AT5G12380, AT2G40880, AT1G01120, AT1G66730, AT4G35090, AT3G11170, AT5G20720, AT3G45640, AT3G22310, AT5G01600, AT5G38480, AT5G67320, AT3G11410, AT4G02380, AT5G61030, AT1G63940, AT1G31812, AT5G23070, AT4G11150, AT3G23000, AT1G74520, AT1G68090, AT5G65020, AT2G21060, AT5G38470, AT5…
		GO:0010119~regulation of stomatal movement	AT1G66340, AT5G55630, AT4G23650, AT5G44790, AT2G17290, AT1G69530, AT1G64060, AT3G11410, AT2G19690, AT4G33950, AT5G03280, AT3G11820
		GO:0052544~defense response by callose deposition in cell wall	AT1G66340, AT4G23100, AT5G44070, AT1G59870, AT5G03280, AT1G24100
Oxydative stress	1	GO:0072593~reactive oxygen species metabolic process	AT5G62520, AT4G04950, AT1G66330, AT1G64060, AT2G30950
Cell death	0
Aging	0
Ion transport	0
Methylation	0
Other Processes	0
DOWN-REGULATED
Functional Category	#GO terms	GO terms	genes
DNA metabolism
Transcription	3	GO:0006397~mRNA processing	AT3G04680, AT5G38290, AT3G07860, AT1G27900, AT3G02950, AT3G25430, AT5G14580, AT1G17760, AT1G09770, AT4G36690, AT1G75660, AT5G64960, AT3G53460, AT2G29060, AT5G53180, AT1G04510, AT3G13300, AT5G13570, AT3G23070, AT2G20020, AT2G45810
		GO:0006364~rRNA processing	AT5G11240, AT2G43190, AT5G11010, AT1G25260, AT5G52490, AT5G14580, AT2G47990, AT4G04940, AT3G19810, AT4G05410, AT1G52930, AT4G31700
		GO:0043433~negative regulation of sequence-specific DNA binding transcription factor activity	AT1G28280, AT1G01060, AT5G08330
Translation	2	GO:0006413~translational initiation	AT4G21010, AT1G29590, AT2G39240, AT1G71350, AT2G24060, AT2G45730, AT2G24050, AT5G05470, AT5G35680, AT2G39820, AT1G69410, AT1G13950
		ath03008:Ribosome biogenesis in eukaryotes	AT5G11240, AT2G43190, AT4G07410, AT5G52490, AT4G12600, AT5G17020, AT1G75660, AT2G39820, AT4G28200, AT1G10490, AT5G55080, AT5G20010, AT3G26480, AT2G47990, AT4G04940, AT5G16750, AT3G21540
Post-translation modifications	1	GO:0018342~protein prenylation	AT5G40280, AT1G10095, AT3G59380
Protein transport	1	GO:0006886~intracellular protein transport	AT5G63640, AT2G19240, AT5G17020, AT1G31730, AT1G60070, AT5G01760, AT1G26670, AT4G27100, AT3G24350, AT3G07100, AT3G16270, AT3G51310, AT1G12470, AT5G20010, AT3G05710, AT1G79590, AT3G10780, AT2G20760, AT5G11490, AT1G60970
Transport (vesicle mediated, Golgi)	4	GO:0006891~intra-Golgi vesicle-mediated transport	AT1G31780, AT5G63640, AT4G39890, AT3G18480, AT4G04910, AT5G54440, AT5G01760, AT1G26670
		GO:0007030~Golgi organization	AT3G07100, AT3G05710, AT1G18190, AT1G05360, AT1G09330, AT4G04210
		GO:0016192~vesicle-mediated transport	AT4G14600, AT1G31730, AT1G60070, AT2G33120, AT1G26670, AT3G24350, AT3G28430, AT3G60190, AT3G22845, AT3G11397, AT3G63460, AT1G79590, AT3G10780, AT1G05360, AT1G29060, AT1G60970, AT5G11490, AT1G09330, AT5G04920, AT1G55190
		GO:0006893~Golgi to plasma membrane transport	AT1G47550, AT1G21170, AT5G12370
Primary/intermediary metabolism	9	GO:0016310~phosphorylation	AT4G04402, AT1G55810, AT1G71697, AT5G63770, AT4G21470, AT3G55610, AT5G37850, AT3G23640, AT3G57560, AT5G11010, AT1G32060, AT4G01370, AT1G49170, AT1G32380, AT4G02260, AT3G03930, AT3G02020, AT4G39540, AT1G61640, AT5G53900, AT5G19280, AT1G72040, AT2G36960
		GO:0009435~NAD biosynthetic process	AT5G50210, AT4G36940, AT2G01350, AT1G55090
		GO:0009311~oligosaccharide metabolic process	AT3G56310, AT1G67490, AT5G08380, AT3G26380
		GO:0046477~glycosylceramide catabolic process	AT3G56310, AT5G08380, AT3G26380
		GO:0016139~glycoside catabolic process	AT3G56310, AT5G08380, AT3G26380
		GO:0006807~nitrogen compound metabolic process	AT3G54140, AT2G27450, AT4G01900, AT5G22300, AT1G55090
		ath00330:Arginine and proline metabolism	AT1G70310, AT3G28480, AT5G53120, AT2G27450, AT3G59050, AT3G55610, AT4G34240, AT5G18930, AT3G06300, AT5G11520, AT4G33910
		ath00561:Glycerolipid metabolism	AT3G18850, AT5G63770, AT3G56310, AT5G08380, AT4G34240, AT2G19450, AT5G60620, AT1G32200, AT3G57650, AT3G51520
		ath00230:Purine metabolism	AT1G72880, AT1G70730, AT1G32440, AT5G14580, AT5G57980, AT3G23580, AT1G09815, AT2G15430, AT3G01820, AT2G02970, AT5G45140, AT2G39270, AT1G32380, AT3G22960, AT3G52990, AT1G79470, AT5G58240, AT1G60620, AT4G25180, AT3G55650, AT2G35040
Secondary metabolism	2	ath01130:Biosynthesis of antibiotics	AT1G72880, AT1G70730, AT1G32440, AT5G14580, AT5G57980, AT3G23580, AT1G09815, AT2G15430, AT3G01820, AT2G02970, AT5G45140, AT2G39270, AT1G32380, AT3G22960, AT3G52990, AT1G79470, AT5G58240, AT1G60620, AT4G25180, AT3G55650, AT2G35040
		ath00760:Nicotinate and nicotinamide metabolism	AT1G72880, AT5G50210, AT4G36940, AT2G01350, AT1G55090
Proteolysis	0
Protein catabolism via proteosoma	2	GO:0016567~protein ubiquitination	AT1G53025, AT1G76260, AT2G17030, AT1G55760, AT1G67340, AT5G55000, AT2G42620, AT4G12560, AT2G28840, AT1G59560, AT2G25490, AT4G39550, AT4G08980, AT2G46260, AT3G19910, AT5G57740, AT1G10560, AT1G72310, AT2G13690, AT5G13530, AT2G32950, AT2G39940, AT4G34370, AT2G16920, AT1G25280, AT3G18930, AT1G63170, AT5G21010, AT1G55000, AT2G45950, AT4G35740, AT3G43700, AT3G25650, AT5G62560, AT4G14220, AT1G04510, AT2…
		GO:0006511~ubiquitin-dependent protein catabolic process	AT4G02570, AT3G58040, AT2G39940, AT5G15400, AT2G42620, AT2G45950, AT5G05780, AT1G56450, AT5G46210, AT2G47970, AT3G25650, AT4G14800, AT5G14250, AT2G25490, AT2G03160, AT5G19990, AT4G08980, AT1G48530, AT5G10790, AT1G16470, AT1G65350, AT5G57740, AT1G55860, AT1G77000
Photosynthesis/photorrespiration and Chloroplast	1	GO:0009658~chloroplast organization	AT3G52750, AT5G50920, AT2G04270, AT5G16620, AT2G31840, AT2G17700, AT4G02990, AT5G58270, AT4G33650, AT2G28000, AT4G38470, AT4G22260, AT5G15450, AT2G24060, AT3G19220
Mitochondria	0
Development, cell growth	2	GO:0009555~pollen development	AT3G14270, AT3G55610, AT5G17310, AT3G07160, AT5G17020, AT1G42470, AT2G03120, AT5G63890, AT1G67360, AT5G58270, AT3G57370, AT3G48780, AT4G01370, AT4G34200, AT2G34880, AT5G64630, AT1G18750, AT3G51610, AT3G07980, AT2G21870
		GO:0040008~regulation of growth	AT3G26618, AT2G45210, AT5G60410, AT3G48860, AT1G49040, AT1G55325, AT1G68920, AT1G48605, AT2G26710, AT2G46660, AT1G10370, AT3G22990
Cell cycle	0
Circadian cycle/rythm	1	ath04712:Circadian rhythm - plant	AT2G32950, AT1G01060, AT1G65480, AT5G13930, AT5G08330, AT1G09570, AT1G04400, AT5G15840
Cell wall-related	0
Auxin, Cytokinin and Brassinosteroid-related processes	0
Ethylene, Jasmonates and Salicylic acid-related processes	0
ABA-related processes	1	GO:0009737~response to abscisic acid	AT5G52660, AT3G24500, AT2G47180, AT2G19450, AT5G13180, AT3G51810, AT4G17260, AT3G05700, AT4G08980, AT2G47770, AT1G20630, AT5G40280, AT3G11050, AT2G23460, AT1G32640, AT1G22300, AT2G21230, AT5G46350, AT3G22490, AT5G13530, AT2G01570, AT3G55610, AT2G04550, AT5G60980, AT2G21490, AT1G20440, AT3G50980, AT1G01060, AT1G69700, AT4G35230, AT1G49950, AT1G09700, AT1G58220, AT4G01370, AT3G19580, AT4G34240, AT3…
Giberellin-related processes	0
Response to Karrikin	0
Signaling	0
Light-related processes	1	GO:0010218~response to far red light	AT1G29910, AT2G39940, AT2G01570, AT3G22170, AT4G15090, AT2G44910, AT5G38410, AT1G09570, AT5G15840
Seed/germination	0
Stress (biotic)	0
Stress (abiotic)	5	GO:0046686~response to cadmium ion	AT1G60420, AT5G52660, AT2G44060, AT1G20620, AT4G19880, AT1G70730, AT3G29380, AT4G25200, AT3G49850, AT5G58270, AT3G27300, AT4G33010, AT2G41530, AT1G13930, AT3G52990, AT3G22960, AT3G60190, AT5G10450, AT1G20630, AT1G07810, AT3G25800, AT1G18330, AT5G38830, AT5G62790, AT5G17310, AT3G13235, AT4G13430, AT1G01060, AT2G19940, AT1G49950, AT2G42810, AT1G56450, AT4G14800, AT5G35630, AT1G04510, AT5G20010, AT2…
		GO:0009651~response to salt stress	AT1G11910, AT5G52660, AT1G57870, AT2G47180, AT1G53165, AT2G19450, AT3G49850, AT5G13180, AT2G13560, AT4G17260, AT1G13930, AT3G05700, AT5G40550, AT2G47770, AT4G34180, AT5G55470, AT3G19490, AT2G43430, AT3G17980, AT2G26430, AT3G08730, AT5G10220, AT1G18330, AT2G01570, AT5G17310, AT1G73230, AT1G01060, AT1G49950, AT4G12720, AT1G56450, AT5G28510, AT4G01370, AT5G35630, AT5G04590, AT5G19690, AT5G20010, AT1…
		GO:0006972~hyperosmotic response	AT4G01370, AT5G12030, AT1G57870, AT1G53165
		GO:0009409~response to cold	AT5G63770, AT1G20620, AT3G54050, AT2G26250, AT2G47180, AT4G28210, AT4G35790, AT2G19450, AT2G20990, AT1G55920, AT3G53460, AT1G32060, AT5G53000, AT4G21150, AT2G35040, AT3G08730, AT5G10220, AT3G03050, AT1G20440, AT1G01060, AT2G27720, AT4G01370, AT5G04590, AT4G25470, AT1G67280, AT4G24190, AT5G54770, AT4G08500
		GO:0009408~response to heat	AT5G10220, AT3G24500, AT4G39960, AT5G12030, AT3G24320, AT4G25200, AT2G47180, AT5G17020, AT2G26150, AT5G48030, AT1G03190, AT1G18650, AT1G74310, AT5G15450, AT5G53000, AT2G22240, AT2G32120
Oxydative stress	1	GO:0042542~response to hydrogen peroxide	AT2G26150, AT2G43350, AT5G12030, AT2G47180, AT1G74310, AT1G20630, AT2G22240, AT2G32120
Cell death	0
Aging	0
Ion transport	1	GO:0006812~cation transport	AT4G23700, AT2G43950, AT5G23630, AT1G60960, AT1G51610, AT1G54115, AT2G39450, AT1G54110, AT1G30450
Methylation	0
Other Processes	1	GO:0060321~acceptance of pollen	AT4G05410, AT1G47550, AT1G21170, AT5G12370

## Sheet: 50% PR
Supplemental Table 1. GO terms included in each functional category presented in figure 4B
Functional Categories associated with the genes that were up/down-regulated in the 50%RWC with respect to the 16%RWC seeds, in the PR-batches
UP-REGULATED
Functional Category	#GO terms	GO terms	genes
DNA metabolism	0
Transcription	0
Translation	0
Post-translation modifications	0
Protein transport	0
Transport (vesicle mediated, Golgi)	1	GO:0055085~transmembrane transport	AT3G47420, AT4G35300, AT2G39210, AT2G32830, AT5G57090
Primary/intermediary metabolism	0
Secondary metabolism	0
Proteolysis	1	GO:0006508~proteolysis	AT1G02170, AT4G39090, AT5G67360, AT3G14067, AT5G51750, AT1G01300, AT5G23140, AT3G18490
Protein catabolism via proteosoma	0
Photosynthesis/photorrespiration and Chloroplast	0
Mitochondria	0
Development, cell growth	0
Cell cycle	0
Circadian cycle/rythm	0
Cell wall-related	0
Auxin, Cytokinin and Brassinosteroid-related processes	0
Ethylene, Jasmonates and Salicylic acid-related processes	0
ABA-related processes	0
Giberellin-related processes	0
Response to Karrikin	0
Signaling	0
Light-related processes	0
Seed/germination	0
Stress (biotic)	0
Stress (abiotic)	1	GO:0009414~response to water deprivation	AT4G39090, AT1G77120, AT3G12630, AT3G18490, AT4G36020
Oxydative stress	0
Aging	0
Ion transport	0
Methylation	0
Other Processes	0
	0
DOWN-REGULATED
Functional Category	#GO terms	GO terms	genes
DNA metabolism	0
Transcription	0
Translation	0
Post-translation modifications	0
Protein transport	0
Transport (vesicle mediated, Golgi)	0
Primary/intermediary metabolism	0
Secondary metabolism	0
Proteolysis	0
Protein catabolism via proteosoma	0
Photosynthesis/photorrespiration and Chloroplast	0
Mitochondria	0
Development, cell growth	0
Cell cycle	0
Circadian cycle/rythm	0
Cell wall-related	0
Auxin, Cytokinin and Brassinosteroid-related processes	0
Ethylene, Jasmonates and Salicylic acid-related processes	0
ABA-related processes	0
Giberellin-related processes	0
Response to Karrikin	0
Signaling	0
Light-related processes	0
Seed/germination	2	GO:0009793~embryo development ending in seed dormancy	AT1G32560, AT3G12080, AT1G79860, AT4G21020
		GO:0010431~seed maturation	AT5G44120, AT4G02280
Stress (biotic)	0
Stress (abiotic)	0
Oxydative stress	0
Aging	0
Ion transport	0
Methylation	0
Other Processes	0

## Sheet:  TR-PR
Supplemental Table 1. GO terms included in each functional category presented in figure 4B
Functional Categories associated with the genes that were up/down-regulated in the TR with respect to the 50%RWC seeds, in the PR-batches
UP-REGULATED
Functional Category	#GO terms	GO terms	genes
DNA metabolism	0
Transcription	0
Translation	0
Post-translation modifications	1	GO:0017006~protein-tetrapyrrole linkage	AT5G35840, AT4G18130, AT1G09570
Protein transport	0
Transport (vesicle mediated, Golgi)	0
Primary/intermediary metabolism	24	GO:0055114~oxidation-reduction process	AT5G50770, AT1G76160, AT1G24360, AT1G58440, AT1G59900, AT1G61720, AT2G05990, AT1G65560, AT3G14690, AT4G12420, AT3G61220, AT2G23630, AT4G33790, AT4G35000, AT3G23510, AT4G37760, AT1G77120, AT1G05160, AT3G09640, AT1G05260, AT1G13710, AT5G63910, AT2G30860, AT5G39950, AT1G43800, AT1G50430, AT5G13700, AT5G06900, AT2G44800, AT5G48450, AT5G42250, AT2G46660, AT4G15440, AT1G67090, AT2G46210, AT5G08640, AT1…
		GO:0006633~fatty acid biosynthetic process	AT1G43800, AT1G08510, AT1G24360, AT1G68530, AT2G26250, AT2G05990, AT2G47240, AT1G02205, AT5G35360, AT5G04530, AT2G29390, AT3G10280, AT1G07420, AT1G67560, AT5G38020
		GO:0006099~tricarboxylic acid cycle	AT4G35650, AT3G60100, AT2G22780, AT3G21720, AT1G04410, AT2G47510, AT5G43330, AT1G54340, AT1G65930
		GO:0006869~lipid transport	AT5G55410, AT5G59320, AT1G13170, AT1G31812, AT4G12520, AT5G57240, AT3G08770, AT4G33355, AT1G62500, AT2G44290, AT5G48485, AT4G12490, AT2G37870, AT3G51600, AT5G48490
		GO:0016126~sterol biosynthetic process	AT1G20050, AT1G50430, AT1G58440, AT1G07420, AT4G37760, AT2G29390, AT5G13710
		GO:0043255~regulation of carbohydrate biosynthetic process	AT1G12840, AT5G05170, AT1G05850
		GO:0008610~lipid biosynthetic process	AT3G23470, AT3G23530, AT2G26250, AT3G23510
		GO:0005975~carbohydrate metabolic process	AT1G77410, AT5G20870, AT5G26570, AT5G08370, AT1G70730, AT3G57790, AT4G23500, AT2G22780, AT4G34480, AT3G18080, AT3G06510, AT5G43330, AT3G23640, AT2G21370, AT3G59850, AT1G11820, AT1G42550, AT4G30440, AT1G03310, AT1G18270, AT1G04410, AT1G72990, AT1G05850, AT3G46970
		GO:0006631~fatty acid metabolic process	AT3G23790, AT4G15440, AT3G12800, AT3G15730, AT5G27600, AT2G47240, AT3G63170
		GO:0005983~starch catabolic process	AT5G26570, AT5G64860, AT2G40840, AT3G10940
		GO:0044209~AMP salvage	AT1G27450, AT5G03300, AT3G09820
		GO:0016042~lipid catabolic process	AT1G71250, AT3G11210, AT2G15230, AT3G15730, AT1G29670, AT3G16370, AT2G42990, AT1G54790, AT5G03810, AT2G19940, AT2G17230, AT5G55050
		GO:0006108~malate metabolic process	AT2G22780, AT1G04410, AT2G47510, AT5G43330
		ath01100:Metabolic pathways	AT2G19570, AT5G05980, AT1G59900, AT2G05990, AT5G36890, AT4G02280, AT3G59850, AT3G15730, AT1G05160, AT1G77120, AT1G05260, AT1G53000, AT4G32260, AT5G13710, AT2G07050, AT1G74910, AT3G60100, AT1G50430, AT2G05830, AT5G13700, AT2G22780, AT5G25900, AT2G40840, AT5G35360, AT5G42250, AT5G45930, AT1G67090, AT1G07420, AT1G60550, AT4G24670, AT5G08640, AT1G72330, AT1G71695, AT1G65930, AT1G54340, AT4G39330, AT5…
		ath01212:Fatty acid metabolism	AT1G43800, AT3G23790, AT3G06810, AT1G24360, AT1G08510, AT5G27600, AT2G05990, AT4G14070, AT2G47240, AT5G35360, AT3G60340, AT3G51840
		ath00061:Fatty acid biosynthesis	AT1G43800, AT3G23790, AT1G24360, AT1G08510, AT5G27600, AT2G05990, AT4G14070, AT2G47240, AT5G35360
		ath00071:Fatty acid degradation	AT3G23790, AT4G36250, AT3G06810, AT5G27600, AT1G77120, AT4G14070, AT2G47240, AT5G42250, AT3G51840
		ath00630:Glyoxylate and dicarboxylate metabolism	AT1G67090, AT3G60100, AT5G35630, AT2G22780, AT5G04140, AT3G25530, AT3G21720, AT1G04410, AT1G17650, AT5G43330
		ath00020:Citrate cycle (TCA cycle)	AT4G35650, AT3G60100, AT2G22780, AT1G59900, AT1G04410, AT2G47510, AT5G43330, AT1G54340, AT1G65930
		ath04146:Peroxisome	AT3G23790, AT5G43140, AT4G33790, AT3G12800, AT5G27600, AT4G14070, AT2G47240, AT3G51840, AT1G54340, AT1G65930
		ath01210:2-Oxocarboxylic acid metabolism	AT4G35650, AT3G60100, AT2G30970, AT4G17830, AT1G10070, AT2G19940, AT1G72330, AT1G54340, AT1G65930
		ath00220:Arginine biosynthesis	AT1G67550, AT5G35630, AT2G30970, AT4G17830, AT2G19940, AT1G72330
		ath01200:Carbon metabolism	AT4G36250, AT5G21105, AT1G07890, AT4G35000, AT3G09640, AT4G26260
		ath00511:Other glycan degradation	AT3G26720, AT1G72990, AT5G66150, AT4G34260
Secondary metabolism	4	GO:0009813~flavonoid biosynthetic process	AT4G27570, AT1G61720, AT3G51240, AT2G36760, AT2G18570, AT5G12890, AT2G45400, AT3G21790, AT3G55700, AT5G08640, AT3G63170
		ath01110:Biosynthesis of secondary metabolites	AT1G58440, AT1G59900, AT1G61720, AT5G36890, AT3G61220, AT3G15730, AT3G10280, AT4G37760, AT1G77120, AT1G11790, AT1G05160, AT1G05260, AT2G47510, AT1G10070, AT5G13710, AT2G07050, AT1G74910, AT3G60100, AT1G50430, AT5G25900, AT2G22780, AT5G35360, AT5G42250, AT5G45930, AT4G15440, AT5G15140, AT4G35650, AT1G67560, AT1G07420, AT1G60550, AT5G08640, AT4G31760, AT1G71695, AT1G54340, AT1G65930, AT4G33150, AT4…
		ath00100:Steroid biosynthesis	AT2G07050, AT1G20050, AT1G50430, AT1G58440, AT1G07420, AT4G37760, AT2G29390, AT5G13710
		ath00940:Phenylpropanoid biosynthesis	AT4G39330, AT3G17070, AT3G28200, AT3G18080, AT4G21960, AT5G36890, AT2G24800, AT5G48930, AT2G22420, AT1G05260, AT4G25980, AT4G31760, AT1G71695
Proteolysis	0
Protein catabolism via proteosoma	0
Photosynthesis/photorrespiration and Chloroplast	0
Mitochondria	0
Development, cell growth	4	GO:0009825~multidimensional cell growth	AT5G60920, AT5G55540, AT4G32410, AT1G05850, AT4G01710
		GO:0048367~shoot system development	AT1G70560, AT2G20300, AT4G24670, AT3G22200, AT5G49720, AT5G55730, AT1G11130, AT1G73590
		GO:0043622~cortical microtubule organization	AT5G66410, AT5G55230, AT3G20860, AT5G49720, AT3G23090
		GO:0010588~cotyledon vascular tissue pattern formation	AT1G70560, AT1G31770, AT4G24670, AT2G21050
Cell cycle	1	GO:0000911~cytokinesis by cell plate formation	AT3G17360, AT2G35190, AT5G66410, AT5G55230, AT5G54440
Circadian cycle/rythm	0
Cell wall-related	5	GO:0071555~cell wall organization	AT4G19420, AT4G19410, AT5G08370, AT3G09405, AT4G34480, AT2G32530, AT5G05170, AT5G13870, AT1G27600, AT1G13250, AT1G68060, AT3G59850, AT1G64390, AT1G53000, AT1G75500, AT5G57560, AT4G13840, AT5G49720, AT4G02290, AT4G25810, AT3G62060, AT4G17220, AT1G23210, AT4G32410, AT5G22940
		GO:0030245~cellulose catabolic process	AT1G23210, AT1G70710, AT1G64390, AT5G36890, AT5G49720, AT4G02290
		GO:0042335~cuticle development	AT3G10280, AT1G68530, AT2G26250, AT2G20300, AT1G02205, AT2G33510
		GO:0010025~wax biosynthetic process	AT4G33790, AT1G68530, AT2G47240, AT1G02205, AT4G13840
		GO:0009664~plant-type cell wall organization	AT5G57560, AT1G69530, AT4G21960, AT1G05260, AT4G25980, AT2G24800, AT4G31760, AT1G71695
Auxin, Cytokinin and Brassinosteroid-related processes	3	GO:0009735~response to cytokinin	AT4G39330, AT2G44060, AT3G54050, AT5G49720, AT5G45930, AT4G34160, AT1G07890, AT1G12000, AT5G35630, AT4G35000, AT1G16880, AT1G04410, AT1G05190, AT1G05850, AT4G32260
		GO:0009734~auxin-activated signaling pathway	AT4G16340, AT1G10210, AT5G55540, AT2G22670, AT3G13980, AT5G57090, AT1G69160, AT1G12110, AT1G04240, AT5G12050, AT2G01950, AT2G21050, AT5G60450, AT1G73590, AT1G75500
		GO:0016132~brassinosteroid biosynthetic process	AT1G50430, AT1G05160, AT2G45400, AT1G12740, AT4G19230
Ethylene, Jasmonates and Salicylic acid-related processes	0
ABA-related processes	0
Giberellin-related processes	0
Response to Karrikin	1	GO:0080167~response to karrikin	AT1G17200, AT5G64620, AT2G26250, AT5G11260, AT5G64410, AT3G21090, AT5G08640, AT1G25520, AT3G61220, AT1G78290, AT4G33150
Signaling	2	GO:0009744~response to sucrose	AT4G34160, AT4G30850, AT5G04140, AT1G69780, AT1G16880, AT1G77120, AT1G20950
		GO:0007169~transmembrane receptor protein tyrosine kinase signaling pathway	AT5G63710, AT5G63410, AT5G43020, AT5G51560, AT1G06840, AT4G28650, AT2G01950, AT4G20140, AT2G27060, AT1G48480
Light-related processes	1	GO:0009584~detection of visible light	AT5G35840, AT4G18130, AT1G09570
Seed/germination	0
Stress (biotic)	1	ath01130:Biosynthesis of antibiotics	AT4G36250, AT1G70730, AT1G58440, AT3G54050, AT1G59900, AT4G11010, AT5G43330, AT3G06810, AT4G23900, AT1G11790, AT4G37760, AT1G10070, AT2G47510, AT5G63910, AT5G13710, AT3G60100, AT5G17310, AT2G22780, AT5G35360, AT2G19940, AT5G42250, AT4G35650, AT5G15140, AT2G30970, AT4G17830, AT1G04410, AT4G33150, AT1G65930, AT1G54340
Stress (abiotic)	5	GO:0046686~response to cadmium ion	AT3G12500, AT2G44060, AT1G70730, AT1G59900, AT1G34550, AT3G22200, AT5G19780, AT3G15730, AT1G12000, AT5G09650, AT1G42550, AT1G77120, AT2G30860, AT3G46970, AT1G74910, AT1G27450, AT5G17310, AT4G10320, AT1G63770, AT2G19940, AT1G07890, AT2G30970, AT5G35630, AT1G04410, AT4G24190, AT3G09820, AT1G35720, AT1G65930
		GO:0001666~response to hypoxia	AT3G14230, AT1G31812, AT1G77120, AT5G15120, AT5G39890, AT1G72330
		GO:0009409~response to cold	AT1G24620, AT1G31812, AT3G54050, AT5G57560, AT1G68530, AT2G26250, AT1G20440, AT2G39730, AT3G06510, AT5G04530, AT5G65020, AT1G67090, AT1G16880, AT1G77120, AT1G05260, AT3G12490, AT4G24190, AT1G35720, AT1G23740
		GO:0009414~response to water deprivation	AT5G59320, AT1G58440, AT4G38410, AT1G20440, AT1G02205, AT4G02280, AT1G69700, AT3G08770, AT5G65020, AT1G15690, AT5G44650, AT1G77120, AT1G12110, AT3G12490, AT4G24190, AT1G05850, AT3G46970, AT1G35720
		GO:0071281~cellular response to iron ion	AT3G43660, AT2G05830, AT2G19590, AT5G36890, AT2G01770
Oxydative stress	3	GO:0042744~hydrogen peroxide catabolic process	AT3G17070, AT3G28200, AT5G34850, AT4G21960, AT2G24800, AT2G22420, AT1G07890, AT4G35000, AT3G09640, AT1G05260, AT4G25980, AT4G31760, AT1G71695
		GO:0006979~response to oxidative stress	AT3G17070, AT3G28200, AT3G25530, AT4G11010, AT4G21960, AT2G24800, AT3G22200, AT2G22420, AT1G07890, AT4G35000, AT1G05260, AT3G09640, AT3G12490, AT2G47510, AT4G25980, AT4G31760, AT1G71695, AT1G35720
		ath00053:Ascorbate and aldarate metabolism	AT4G36250, AT5G21105, AT1G07890, AT4G35000, AT3G09640, AT4G26260
Ageing	0
Ion transport	1	GO:0071421~manganese ion transmembrane transport	AT3G43660, AT3G58060, AT2G01770
Methylation	0
Other Processes	0
DOWN-REGULATED
Functional Category	#GO terms	GO terms	genes
DNA metabolism	0
Transcription	0
Translation	0
Post-translation modifications	0
Protein transport	0
Transport (vesicle mediated, Golgi)	0
Primary/intermediary metabolism	0
Secondary metabolism	0
Proteolysis	0
Protein catabolism via proteosoma	0
Photosynthesis/photorrespiration and Chloroplast	0
Mitochondria	0
Development, cell growth	0
Cell cycle	0
Circadian cycle/rythm	0
Cell wall-related	0
Auxin, Cytokinin and Brassinosteroid-related processes	1	GO:0009733~response to auxin	AT3G02260, AT3G63300, AT1G47510, AT3G12830, AT1G15750, AT3G16350, AT4G30080, AT1G49950, AT2G25930, AT2G47260, AT3G55730
Ethylene, Jasmonates and Salicylic acid-related processes	0
ABA-related processes	3	GO:0009737~response to abscisic acid	AT5G61210, AT3G22490, AT5G59220, AT1G47510, AT3G15210, AT2G47180, AT1G56600, AT1G49950, AT5G64750, AT3G55730, AT5G40390, AT5G26340, AT1G77180, AT4G15910, AT3G11410, AT4G26080, AT4G19810, AT4G27410, AT2G47770, AT2G25930, AT1G12420
		GO:0009738~abscisic acid-activated signaling pathway	AT1G08650, AT1G08970, AT1G72770, AT4G26080, AT3G11410, AT5G51990, AT5G47710, AT5G64750, AT5G67450
		GO:0009788~negative regulation of abscisic acid-activated signaling pathway	AT5G59220, AT4G26080, AT3G11410, AT5G64750
Giberellin-related processes	0
Response to Karrikin	0
Signaling	0
Light-related processes	0
Seed/germination	2	GO:0010029~regulation of seed germination	AT5G13200, AT3G06500, AT1G60190, AT1G08970, AT5G66730
		GO:0009793~embryo development ending in seed dormancy	AT5G13200, AT3G22490, AT3G61630, AT5G61760, AT5G12840, AT1G79860, AT5G48230, AT5G27720, AT1G20960, AT3G14900, AT2G36640, AT4G23660, AT5G05560, AT4G00231, AT4G15910, AT5G62090
Stress (biotic)	1	GO:0010200~response to chitin	AT1G75490, AT3G21150, AT3G16720, AT3G15210, AT5G37490, AT4G31550, AT1G64380, AT4G23810, AT1G74410, AT5G48655, AT2G38470, AT2G28710, AT1G62300, AT5G67450
Stress (abiotic)	4	GO:0009651~response to salt stress	AT3G62770, AT1G47510, AT2G47180, AT3G16350, AT1G56600, AT4G36020, AT5G14040, AT3G47950, AT3G09350, AT5G24090, AT5G62520, AT5G26340, AT4G11600, AT1G77180, AT2G38470, AT2G47770, AT1G10170, AT5G02020, AT1G02500, AT3G23490, AT5G26751, AT1G49950, AT1G01520, AT3G55730, AT1G70170, AT4G19810, AT2G41010
		GO:0009414~response to water deprivation	AT3G62770, AT3G22490, AT5G59970, AT5G59220, AT4G34100, AT2G47180, AT1G56600, AT4G36020, AT5G40390, AT5G26340, AT2G41430, AT4G15910, AT3G11410, AT2G38470, AT4G27410, AT2G41010
		GO:0009409~response to cold	AT2G27710, AT2G47180, AT4G24280, AT1G56600, AT4G36020, AT1G01120, AT5G24090, AT1G09560, AT5G01600, AT4G26080, AT3G11410, AT5G42900, AT2G38470, AT2G25930, AT5G67450
		GO:0009408~response to heat	AT3G09350, AT1G54050, AT2G47180, AT4G24280, AT4G26080, AT2G38470, AT5G12020, AT1G53540, AT2G29500
Oxydative stress	1	GO:0042542~response to hydrogen peroxide	AT1G54050, AT5G01600, AT2G47180, AT4G23810, AT2G29500
	0
Ageing	0
Ion transport	0
Methylation	0
Other Processes	0

## Sheet: G-PR
Supplemental Table 1. GO terms included in each functional category presented in figure 4B
Functional Categories associated with the genes that were up/down-regulated in G with respect to the TR seeds, in the PR-batches
UP-REGULATED
Functional Category	#GO terms	GO terms	genes
DNA metabolism	0
Transcription	0
Translation	0
Post-translation modifications	0
Protein transport	0
Transport (vesicle mediated, Golgi)	1	GO:0006810~transport	AT4G28040, AT3G16240, AT5G13490, AT5G25050, AT1G80760, AT5G47450, AT5G13930, AT4G01470, AT2G16850, AT5G14040
Primary/intermediary metabolism	2	GO:0006629~lipid metabolic process	AT5G67050, AT5G42930, AT1G29760, AT5G19290, AT1G10670, AT2G26560, AT1G74210, AT5G55340
		GO:0055114~oxidation-reduction process	AT3G13730, AT2G37130, AT1G61720, AT2G44790, AT3G30180, AT3G50210, AT4G00570, AT1G14130, AT5G38710, AT2G04850, AT3G26320, AT1G76690, AT2G34500, AT5G21105, AT4G39830, AT1G74790, AT1G14550, AT1G05260, AT3G52960, AT1G77330
Secondary metabolism	4	GO:0009813~flavonoid biosynthetic process	AT5G66230, AT5G05270, AT5G54010, AT1G61720, AT5G13930
		ath01110:Biosynthesis of secondary metabolites	AT1G61720, AT2G01290, AT3G30180, AT1G10670, AT5G66120, AT2G20340, AT5G48930, AT1G76690, AT2G34500, AT5G28840, AT4G23900, AT1G05260, AT1G10070, AT1G77330, AT3G13730, AT2G37130, AT2G30390, AT5G38710, AT1G65060, AT1G08250, AT4G34050, AT1G14550, AT5G13930, AT2G02010, AT1G65930, AT4G33150
		ath00941:Flavonoid biosynthesis	AT4G34050, AT1G61720, AT5G13930, AT5G48930
		ath00940:Phenylpropanoid biosynthesis	AT1G65060, AT2G37130, AT4G34050, AT1G14550, AT1G05260, AT5G48930
Proteolysis	0
Protein catabolism via proteosoma	0
Photosynthesis/photorrespiration and Chloroplast	1	ath00710:Carbon fixation in photosynthetic organisms	AT3G14940, AT2G01290, AT4G00570, AT4G15530
Mitochondria	0
Development, cell growth	1	GO:0009826~unidimensional cell growth	AT5G54510, AT4G28250, AT1G69530, AT3G18000, AT5G05500, AT4G01630
Cell cycle	3	GO:0031145~anaphase-promoting complex-dependent catabolic process	AT1G50490, AT3G20060
		GO:0010032~meiotic chromosome condensation	AT3G57060, AT4G15890
		GO:0030071~regulation of mitotic metaphase/anaphase transition	AT1G50490, AT3G20060
Circadian cycle/rythm	0
Cell wall-related	10	GO:0071555~cell wall organization	AT4G31590, AT3G18660, AT4G11050, AT2G37090, AT4G28250, AT1G32170, AT3G28340, AT4G24010, AT4G24000, AT1G71380, AT1G65610, AT5G54690
		GO:0009992~cellular water homeostasis	AT3G16240, AT1G80760, AT5G47450, AT4G01470, AT2G16850
		GO:0009664~plant-type cell wall organization	AT4G28250, AT2G37130, AT1G69530, AT1G21310, AT1G05260, AT4G01630
		GO:0010417~glucuronoxylan biosynthetic process	AT3G18660, AT2G37090, AT5G54690
		GO:0005975~carbohydrate metabolic process	AT5G55180, AT1G74790, AT3G57790, AT4G24430, AT1G22650, AT3G57270, AT3G06510, AT1G09890, AT3G13790, AT3G18070
		GO:0010413~glucuronoxylan metabolic process	AT2G37090, AT5G54690
		GO:0030245~cellulose catabolic process	AT4G11050, AT1G71380, AT1G65610
		GO:0045492~xylan biosynthetic process	AT3G18660, AT1G67330, AT5G54690
		GO:0000271~polysaccharide biosynthetic process	AT3G28340, AT4G24010, AT4G24000
		GO:0009828~plant-type cell wall loosening	AT4G28250, AT1G69530, AT4G01630
Auxin, Cytokinin and Brassinosteroid-related processes	1	GO:0010252~auxin homeostasis	AT5G54510, AT1G14130, AT5G48930
Ethylene, Jasmonates and Salicylic acid-related processes	0
ABA-related processes	0
Giberellin-related processes	1	GO:0071370~cellular response to gibberellin stimulus	AT1G12240, AT1G62660
Response to Karrikin	0
Signaling	0
Light-related processes	0
Seed/germination	0
Stress (biotic)	1	GO:0010200~response to chitin	AT2G44840, AT3G45640, AT2G35930, AT1G27730, AT1G62300
Stress (abiotic)	2	GO:0009611~response to wounding	AT1G76690, AT1G65060, AT3G45640, AT2G21970, AT1G27730, AT2G20340, AT5G13930, AT3G13790
		GO:0009651~response to salt stress	AT5G26340, AT5G60920, AT2G38750, AT2G01980, AT4G11650, AT1G27730, AT1G35515, AT1G10370, AT5G14040, AT1G65930, AT1G50010
Oxydative stress	1
Ageing	0
Ion transport	1	GO:0006814~sodium ion transport	AT5G47560, AT2G01980, AT2G29650
Methylation	0
Other Processes	1	GO:0051453~regulation of intracellular pH	AT5G47560, AT5G25430, AT2G01980
DOWN-REGULATED
Functional Category	#GO terms	GO terms	genes
DNA metabolism
Transcription	1	GO:0006351~transcription, DNA-templated	AT5G10120, AT2G36270, AT3G50700, AT1G74930, AT4G11140, AT1G68550, AT4G01120, AT5G06839, AT3G12320, AT3G26790, AT2G45480, AT4G32280, AT5G22290, AT5G10510, AT5G11350, AT5G09740, AT5G20900, AT5G06980
Translation	0
Post-translation modifications	1	ath04141:Protein processing in endoplasmic reticulum	AT4G10250, AT4G27670, AT1G54050, AT1G52560, AT5G12020, AT1G53540
Protein transport	0
Transport (vesicle mediated, Golgi)	0
Primary/intermediary metabolism	2	GO:0019915~lipid storage	AT3G18570, AT1G05510, AT3G01570, AT5G16460
		GO:0005986~sucrose biosynthetic process	AT5G40390, AT1G04920, AT5G11110
Secondary metabolism	0
Proteolysis	0
Protein catabolism via proteosoma	0
Photosynthesis/photorrespiration and Chloroplast	0
Mitochondria	0
Development, cell growth	1	GO:0008284~positive regulation of cell proliferation	AT3G26790, AT1G65660, AT1G13710
Cell cycle	0
Circadian cycle/rythm	0
Cell wall-related	0
Auxin, Cytokinin and Brassinosteroid-related processes	0
Ethylene, Jasmonates and Salicylic acid-related processes	1	GO:0009873~ethylene-activated signaling pathway	AT5G10120, AT5G10510, AT1G74930, AT4G11140, AT1G68550
ABA-related processes	1	GO:0009737~response to abscisic acid	AT5G40390, AT3G22490, AT1G18100, AT5G59220, AT1G05510, AT2G36270, AT1G13740, AT2G47770, AT1G71960
Giberellin-related processes	0
Response to Karrikin	0
Signaling	0
Light-related processes	1	GO:0009644~response to high light intensity	AT4G27670, AT1G54050, AT1G52560, AT1G74310, AT2G32120
Seed/germination	2	GO:0010344~seed oilbody biogenesis	AT1G05510, AT3G01570, AT5G16460
		GO:0009793~embryo development ending in seed dormancy	AT3G22490, AT2G36640, AT3G26790, AT4G36600, AT1G32560, AT1G05510, AT4G01560, AT4G21020
Stress (biotic)
Stress (abiotic)	4	GO:0009408~response to heat	AT4G10250, AT4G27670, AT1G54050, AT1G52560, AT5G57560, AT1G74310, AT5G12020, AT2G32120, AT1G53540
		GO:0009651~response to salt stress	AT5G62520, AT5G02020, AT2G36270, AT1G03220, AT4G11600, AT1G16850, AT2G47770, AT5G55470
		GO:0009414~response to water deprivation	AT5G40390, AT3G22490, AT1G32560, AT5G59220, AT2G36270, AT1G13740
		ath04075:Plant hormone signal transduction	AT2G29380, AT4G32280, AT5G10120, AT5G59220, AT2G36270, AT5G57560, AT5G20900, AT5G06839
Oxydative stress	1	GO:0042542~response to hydrogen peroxide	AT4G27670, AT1G54050, AT1G52560, AT1G74310, AT2G32120
Ageing	0
Ion transport	0
Methylation	0
Other Processes	0

## Sheet: T0-NR
Supplemental Table 1. GO terms included in each functional category presented in figure 5b
Functional Categories present in the transcriptome profile of the dry seed of NR-batches
Supplemental Table. GO terms included in each functional category presented in table
Functional Category	#GO terms	GO terms	genes
DNA metabolism	17	GO:0006281~DNA repair	AT5G20850, AT3G61420, AT1G01880, AT5G65740, AT3G23580, AT1G10930, AT1G49980, AT2G02090, AT3G22880, AT5G43210, AT2G31610, AT5G64610, AT4G10180, AT2G01440, AT4G30870, AT1G18450, AT5G64520, AT2G27170, AT5G41150, AT5G66130, AT2G14050, AT3G20540, AT1G50840, AT5G48720, AT1G14410, AT2G24490, AT5G44740, AT1G48050, AT4G36280, AT3G19210, AT5G07400, AT3G15620, AT2G31970, AT4G25290, AT1G16970, AT5G44680, AT1…
		GO:0000724~double-strand break repair via homologous recombination	AT5G20850, AT5G21140, AT3G05740, AT1G35530, AT2G28560, AT1G10930, AT3G02680, AT2G19480, AT4G33925, AT2G17690, AT5G64630, AT5G15920, AT5G22750, AT1G48360, AT1G71310, AT3G15150, AT4G21070, AT4G30870, AT5G64520, AT5G41150, AT1G65470, AT5G47870, AT5G38110, AT5G24280, AT1G66740, AT1G31360, AT4G35740, AT5G01630, AT5G61460, AT3G05210, AT1G52530, AT4G31400, AT3G19210, AT2G31970, AT5G27680, AT5G07660, AT5…
		GO:0006338~chromatin remodeling	AT3G33520, AT2G33610, AT3G06660, AT5G67630, AT3G17590, AT3G07740, AT1G56460, AT1G21700, AT4G26630, AT5G22330, AT1G04400, AT1G18450, AT4G16420, AT5G56840, AT1G19000, AT2G47210, AT2G23740, AT1G74840, AT1G70000, AT5G55300, AT3G22990, AT2G47350, AT5G43500, AT2G25170, AT4G38495, AT4G37280
		GO:0000723~telomere maintenance	AT4G09680, AT2G04395, AT5G13820, AT1G79950, AT1G10930, AT5G16850, AT1G48050, AT2G05210, AT1G51190, AT3G20840, AT5G57160, AT5G06310, AT1G56260, AT2G31970, AT1G16970
		GO:0006270~DNA replication initiation	AT4G16970, AT4G02110, AT5G49010, AT2G07690, AT4G29910, AT5G67100, AT2G14050, AT2G20980, AT5G44635, AT2G01120, AT1G77320, AT3G25100, AT1G26840, AT5G46280, AT1G44900, AT5G16690, AT1G67630, AT4G02060, AT1G80190
		GO:0006303~double-strand break repair via nonhomologous end joining	AT4G02390, AT3G23100, AT1G19025, AT5G67100, AT1G66730, AT1G48050, AT1G10520, AT2G45700, AT1G80420, AT5G57160, AT3G48190, AT5G40820, AT1G16970
		GO:0006260~DNA replication	AT1G21690, AT2G29570, AT4G32700, AT4G10710, AT3G02920, AT3G23580, AT1G08130, AT1G10930, AT1G24290, AT1G63160, AT1G09815, AT1G66730, AT2G01120, AT2G06510, AT3G28730, AT1G08260, AT1G77470, AT1G31010, AT3G12530, AT2G31270, AT5G08020, AT5G49010, AT1G67500, AT4G20010, AT5G22010, AT1G65470, AT2G16365, AT4G29910, AT2G13840, AT2G14050, AT3G18580, AT3G20540, AT1G31360, AT5G55300, AT1G50840, AT1G07370, AT2…
		GO:0009294~DNA mediated transformation	AT5G22650, AT1G06230, AT1G79000, AT1G32750, AT1G43700, AT5G38110, AT5G66750, AT5G65630, AT2G19480, AT5G03760, AT5G49160, AT4G38130, AT5G53430, AT3G18520, AT5G22750, AT3G44750, AT2G23380, AT5G09790, AT5G50320
		GO:0016569~covalent chromatin modification	AT5G40530, AT5G05130, AT2G33610, AT1G19100, AT3G17590, AT3G10390, AT3G06400, AT2G02090, AT2G19520, AT5G49160, AT2G16780, AT5G22750, AT3G24010, AT5G18620, AT1G04400, AT1G18450, AT2G44980, AT1G65470, AT5G38110, AT4G22140, AT3G12810, AT5G05610, AT2G25170, AT5G58230, AT4G36280, AT5G55390, AT3G44750, AT1G08620, AT5G44800, AT4G31900, AT3G33520, AT3G20010, AT3G57300, AT1G54390, AT1G21700, AT2G13370, AT5…
		GO:0006268~DNA unwinding involved in DNA replication	AT3G23890, AT2G07690, AT2G32000, AT3G10690, AT5G04130, AT3G10270, AT4G31210, AT5G46280, AT5G63920, AT1G44900, AT4G02060, AT5G44635
		GO:0006310~DNA recombination	AT1G80210, AT4G25120, AT4G32700, AT1G79050, AT3G02920, AT1G08130, AT1G10930, AT1G66730, AT5G63950, AT2G06510, AT2G21800, AT3G10140, AT5G64630, AT5G57160, AT2G01440, AT4G21070, AT5G08020, AT1G65470, AT3G23100, AT2G16365, AT2G22140, AT4G02460, AT1G31360, AT4G35740, AT2G24490, AT2G19490, AT1G48050, AT1G16970, AT1G51130, AT1G27880
		GO:0045910~negative regulation of DNA recombination	AT4G02070, AT1G65070, AT1G75950, AT3G24320, AT1G79950, AT1G47720, AT5G54090, AT3G24495
		GO:0006289~nucleotide-excision repair	AT4G17020, AT5G16630, AT2G03390, AT5G41150, AT3G28030, AT3G61420, AT4G05420, AT1G79650, AT1G21710, AT5G41370, AT3G02540, AT1G03190, AT5G38470, AT1G52530, AT1G10520, AT1G05055, AT1G52500, AT1G18340
		GO:0006298~mismatch repair	AT5G16630, AT2G25100, AT4G09140, AT4G25540, AT3G24320, AT4G02460, AT2G29570, AT5G54090, AT1G07370, AT4G02070, AT1G65070, AT3G18524, AT4G35520, AT3G24495
		GO:0006301~postreplication repair	AT3G52560, AT5G21140, AT2G40550, AT1G78870, AT3G18524, AT1G23260, AT1G16890, AT2G36060
		GO:0006302~double-strand break repair	AT5G20850, AT5G16270, AT2G16365, AT5G15170, AT5G54260, AT3G20540, AT1G08130, AT5G61460, AT1G48050, AT3G07800, AT5G40840, AT1G10520, AT3G59550, AT5G57160, AT2G31970, AT4G29170, AT1G27880
		GO:0016573~histone acetylation	AT4G16420, AT1G16690, AT1G19000, AT5G56840, AT1G49540, AT1G79000, AT1G79020, AT4G14385, AT5G67630, AT3G07740, AT1G74840, AT1G70000, AT5G22330, AT4G38130, AT3G54610, AT4G37280, AT2G17930
Transcription	14	GO:0006397~mRNA processing	AT3G01370, AT1G11290, AT5G16790, AT5G23080, AT5G04050, AT5G58040, AT5G46920, AT5G16180, AT3G04680, AT4G08350, AT3G54230, AT1G26370, AT4G37380, AT2G40650, AT2G19430, AT5G53180, AT5G13570, AT4G32850, AT2G33730, AT5G56130, AT4G24770, AT1G61010, AT1G60200, AT3G07860, AT4G04885, AT1G62930, AT1G75660, AT2G01730, AT3G53460, AT1G55310, AT2G48160, AT1G70070, AT3G23070, AT2G46200, AT1G55870, AT1G23400, AT3…
		GO:0008380~RNA splicing	AT4G31580, AT1G27900, AT3G19760, AT1G09770, AT4G02990, AT1G44910, AT1G60170, AT5G16790, AT2G44020, AT1G06790, AT3G60400, AT5G61140, AT5G46920, AT5G64200, AT3G48250, AT4G18465, AT1G78930, AT3G54230, AT1G26370, AT1G73720, AT5G64950, AT5G16140, AT2G40650, AT1G03910, AT1G51965, AT1G20960, AT1G03140, AT2G19430, AT1G65660, AT3G61860, AT5G53180, AT5G56130, AT3G52120, AT3G19670, AT1G62110, AT3G19840, AT3…
		GO:0006396~RNA processing	AT1G27900, AT5G15390, AT2G43970, AT1G60080, AT3G21300, AT2G35920, AT5G26880, AT4G15417, AT5G27720, AT3G19090, AT5G23080, AT5G37370, AT3G60500, AT1G51310, AT4G26000, AT4G18465, AT3G61620, AT5G41770, AT2G28450, AT2G30800, AT4G24270, AT4G17610, AT2G47680, AT2G40650, AT5G36170, AT2G01130, AT1G24450, AT1G04530, AT5G23690, AT3G52120, AT3G13740, AT4G24770, AT4G27490, AT3G17040, AT1G58060, AT3G27180, AT3…
		GO:0010501~RNA secondary structure unwinding	AT5G63630, AT5G63120, AT3G06480, AT3G19760, AT1G27090, AT1G55150, AT4G09730, AT3G58570, AT4G15850, AT4G36020, AT5G26742, AT5G08110, AT5G19210, AT3G02065, AT1G72730, AT3G22310, AT5G14610, AT1G54270, AT5G60990, AT2G01440, AT5G62190, AT5G54910, AT5G51280, AT2G40700, AT2G42520, AT3G06980, AT2G28600, AT2G47330, AT4G34910, AT5G05450, AT2G33730, AT1G59990, AT1G20920, AT4G16630, AT3G13920, AT1G31970, AT3…
		GO:0051028~mRNA transport	AT5G40480, AT5G02530, AT5G17020, AT1G64350, AT1G79280, AT1G33980, AT3G56900, AT5G59950, AT5G51200, AT1G24310, AT2G05120, AT2G19430, AT2G30050, AT2G45000, AT1G14850, AT5G37720, AT3G21430, AT4G14300, AT1G75340, AT4G30840, AT3G16310, AT1G80670, AT1G52380, AT4G37130, AT1G55540, AT5G58590
		GO:0045893~positive regulation of transcription, DNA-templated	AT5G13790, AT4G17500, AT2G36990, AT2G32250, AT1G64280, AT2G43280, AT4G23810, AT2G40950, AT4G17880, AT1G45249, AT4G12850, AT5G49520, AT1G09340, AT1G32640, AT4G28500, AT2G34640, AT1G25540, AT3G55370, AT4G17616, AT3G59470, AT5G03790, AT5G44160, AT3G62420, AT1G56280, AT4G15090, AT4G32910, AT2G42430, AT2G02540, AT1G74850, AT1G28520, AT5G47670, AT3G58120, AT1G63910, AT3G10500, AT5G64220, AT1G27370, AT3…
		GO:0045892~negative regulation of transcription, DNA-templated	AT2G22670, AT5G24470, AT5G44210, AT3G21150, AT5G13790, AT1G17760, AT1G30500, AT4G18830, AT2G30470, AT1G59750, AT3G61050, AT5G62000, AT4G26630, AT1G33240, AT4G38130, AT4G16780, AT1G27730, AT1G15750, AT2G46790, AT4G11660, AT2G22540, AT2G37630, AT1G80840, AT4G35580, AT3G56400, AT1G50640, AT1G13260, AT2G33550, AT2G32700, AT5G02810, AT5G04590, AT2G25170, AT5G18230, AT1G06920, AT2G22370, AT1G62300, AT4…
		GO:0000184~nuclear-transcribed mRNA catabolic process, nonsense-mediated decay	AT5G47010, AT5G16260, AT4G34110, AT1G22760, AT5G63120, AT2G03820, AT3G06480, AT1G55150, AT5G19400, AT1G33980, AT1G28260, AT1G60830
		GO:0031047~gene silencing by RNA	AT1G17760, AT3G49500, AT2G19910, AT1G63020, AT3G43920, AT2G02090, AT1G70070, AT3G22430, AT1G15215, AT5G43810, AT4G36290, AT1G15910, AT1G31280, AT5G43990, AT5G09860, AT1G08060, AT1G48410, AT1G71800, AT2G19430, AT3G23780, AT3G48670, AT2G27880, AT4G36280, AT5G56130, AT1G13790, AT3G49250, AT1G50410, AT3G42670
		GO:0010267~production of ta-siRNAs involved in RNA interference	AT2G19430, AT3G43920, AT5G23570, AT3G15390, AT1G69440, AT5G56130, AT3G03300, AT3G49500, AT5G09860, AT3G62800, AT5G20320
		GO:0001510~RNA methylation	AT4G10760, AT4G20910, AT4G17610, AT5G26880, AT4G15520, AT1G30550, AT4G25630, AT5G66180, AT2G22400, AT1G45231, AT4G38020, AT3G54170, AT5G01230
		GO:0042793~transcription from plastid promoter	AT5G67570, AT3G54090, AT4G02990, AT2G34640, AT1G74850, AT5G24314, AT4G20130, AT1G21600
		GO:0006378~mRNA polyadenylation	AT3G04680, AT5G23880, AT1G17980, AT4G04885, AT5G40490, AT4G32850, AT4G25550, AT4G29820, AT1G73820, AT3G06560, AT2G43410, AT5G51660, AT1G61010, AT2G25850
		ath03015:mRNA surveillance pathway	AT5G66240, AT4G34110, AT5G14530, AT3G21650, AT5G44090, AT1G17760, AT3G19760, AT2G25850, AT3G52210, AT5G10630, AT4G15415, AT3G26020, AT1G17720, AT1G64040, AT3G04680, AT1G11400, AT5G55550, AT3G09880, AT5G59950, AT5G59160, AT2G33410, AT1G69960, AT1G49760, AT5G47010, AT1G27595, AT2G23350, AT4G32850, AT4G29820, AT1G73820, AT3G06560, AT4G39680, AT1G61010, AT2G29400, AT5G65260, AT4G04885, AT3G20650, AT4…
Translation	5	GO:0006364~rRNA processing	AT2G17510, AT5G63120, AT3G18610, AT5G40530, AT3G19760, AT5G38720, AT3G15460, AT1G77680, AT4G02400, AT5G60990, AT3G19810, AT4G21130, AT5G20600, AT3G02560, AT1G09340, AT1G67120, AT3G03710, AT2G43190, AT5G10070, AT5G14580, AT3G63140, AT1G59760, AT5G02250, AT4G25630, AT2G47990, AT4G05410, AT2G17250, AT2G31410, AT1G31970, AT1G48830, AT3G60360, AT3G06480, AT3G11964, AT1G63780, AT1G55150, AT1G43860, AT1…
		GO:0008033~tRNA processing	AT2G04530, AT2G43190, AT1G09800, AT1G04635, AT3G06950, AT3G02320, AT2G32230, AT5G14580, AT2G32320, AT5G35400, AT1G22660, AT1G34150, AT1G68460, AT4G25630, AT3G58140, AT1G75200, AT1G74700, AT3G24560, AT3G56330, AT2G30320, AT5G20040, AT1G76120, AT3G03710
		GO:0000027~ribosomal large subunit assembly	AT1G74060, AT5G61770, AT2G42740, AT2G36620, AT1G74050, AT5G39740, AT3G53020, AT4G01310, AT1G26910, AT2G44860, AT1G18540, AT1G16740, AT3G23620, AT3G12080, AT3G15460, AT1G32990, AT1G25260, AT1G61580, AT5G52820, AT1G67120, AT4G35490, AT4G01560, AT5G45775
		GO:0000460~maturation of 5.8S rRNA	AT3G55620, AT5G59460, AT5G15550, AT5G12220, AT5G06360, AT1G03360, AT4G01560, AT1G23280, AT1G59760
		GO:0042273~ribosomal large subunit biogenesis	AT3G55620, AT1G43860, AT1G34570, AT2G37990, AT1G74270, AT1G02870, AT2G18220, AT4G27090, AT2G20450, AT4G15770, AT4G31420, AT3G15750, AT1G29320, AT3G49910, AT1G07070, AT1G71840, AT2G34260, AT1G13160
Post-translation modifications	8	GO:0006470~protein dephosphorylation	AT5G59220, AT4G31860, AT5G27930, AT3G05640, AT1G72770, AT3G12620, AT3G51370, AT3G01510, AT1G68410, AT4G33920, AT2G35350, AT1G48040, AT3G51470, AT1G17720, AT3G44620, AT1G64040, AT4G18593, AT2G25070, AT2G04550, AT5G23720, AT3G06270, AT1G47380, AT1G07160, AT5G59160, AT4G28400, AT4G33500, AT3G16560, AT2G29380, AT5G57050, AT5G56610, AT3G62260, AT1G07630, AT2G29400, AT4G38520, AT1G67820, AT2G25620, AT1…
		GO:0046777~protein autophosphorylation	AT5G13160, AT5G26570, AT1G70530, AT3G10660, AT5G24430, AT4G28860, AT2G17290, AT5G04510, AT2G03890, AT1G12970, AT3G13690, AT4G24740, AT1G35670, AT2G38910, AT5G58140, AT5G54380, AT1G04400, AT4G16970, AT3G51550, AT3G57530, AT1G08650, AT1G74740, AT4G04720, AT4G35310, AT5G18910, AT4G24400, AT5G35980, AT5G38210, AT4G28650, AT4G02630, AT3G06030, AT2G31800, AT5G04870, AT2G43850, AT4G28540, AT1G56720, AT1…
		GO:0018105~peptidyl-serine phosphorylation	AT4G28880, AT1G30640, AT1G45160, AT3G10660, AT5G09890, AT4G28860, AT1G12680, AT2G17290, AT5G12480, AT3G10540, AT4G26100, AT5G04510, AT1G03920, AT3G51850, AT4G33080, AT1G72710, AT3G13670, AT1G35670, AT4G14350, AT3G23340, AT2G38910, AT2G19400, AT2G20470, AT2G30880, AT1G76040, AT5G62310, AT4G09570, AT4G16970, AT2G17890, AT1G08650, AT3G57530, AT4G04720, AT1G74740, AT5G66210, AT4G35310, AT3G03940, AT1…
		GO:0018026~peptidyl-lysine monomethylation	AT5G14260, AT1G24610, AT5G17240, AT2G18850, AT3G55080, AT1G01920, AT3G56570, AT4G20130, AT3G07670, AT1G14030
		GO:0006457~protein folding	AT5G22060, AT2G21510, AT1G18700, AT4G24280, AT1G03680, AT5G49910, AT5G05700, AT3G17880, AT4G17070, AT3G15520, AT3G01480, AT4G25340, AT5G58710, AT5G56000, AT3G06730, AT3G08910, AT1G36390, AT4G37200, AT1G01230, AT4G03520, AT5G42480, AT3G51030, AT3G04780, AT1G24120, AT1G80030, AT5G49840, AT1G76700, AT1G53720, AT5G04260, AT1G10350, AT1G21080, AT2G20560, AT1G56300, AT5G06910, AT5G22080, AT1G65280, AT5…
		GO:0000413~protein peptidyl-prolyl isomerization	AT3G10060, AT1G26940, AT5G67530, AT1G73655, AT1G20810, AT3G55920, AT3G25230, AT3G12340, AT2G38730, AT5G21990, AT4G17070, AT3G15520, AT4G33060, AT3G01480, AT5G58710, AT5G48580, AT1G18170, AT3G44600, AT2G29960, AT2G36130, AT3G63400, AT4G19830, AT3G66654, AT5G13410, AT5G13120, AT3G54010, AT1G53720, AT1G74070, AT4G34960, AT2G43560
		GO:0061077~chaperone-mediated protein folding	AT4G26555, AT3G10060, AT3G60370, AT1G73655, AT3G21640, AT4G04330, AT1G20810, AT4G19830, AT5G56030, AT3G25230, AT3G12340, AT5G13410, AT4G13830, AT5G52640, AT5G19855, AT5G21990, AT3G53990, AT3G54010, AT2G43560, AT4G25340, AT1G18170, AT5G48580
		GO:0018208~peptidyl-proline modification	AT4G26555, AT3G10060, AT3G60370, AT1G73655, AT3G21640, AT1G20810, AT4G19830, AT3G25230, AT3G12340, AT5G13410, AT5G21990, AT3G54010, AT2G43560, AT4G25340, AT1G18170, AT5G48580
Protein transport	2	GO:0006470~protein dephosphorylation	AT5G59220, AT4G31860, AT5G27930, AT3G05640, AT1G72770, AT3G12620, AT3G51370, AT3G01510, AT1G68410, AT4G33920, AT2G35350, AT1G48040, AT3G51470, AT1G17720, AT3G44620, AT1G64040, AT4G18593, AT2G25070, AT2G04550, AT5G23720, AT3G06270, AT1G47380, AT1G07160, AT5G59160, AT4G28400, AT4G33500, AT3G16560, AT2G29380, AT5G57050, AT5G56610, AT3G62260, AT1G07630, AT2G29400, AT4G38520, AT1G67820, AT2G25620, AT1…
		GO:0046777~protein autophosphorylation	AT5G13160, AT5G26570, AT1G70530, AT3G10660, AT5G24430, AT4G28860, AT2G17290, AT5G04510, AT2G03890, AT1G12970, AT3G13690, AT4G24740, AT1G35670, AT2G38910, AT5G58140, AT5G54380, AT1G04400, AT4G16970, AT3G51550, AT3G57530, AT1G08650, AT1G74740, AT4G04720, AT4G35310, AT5G18910, AT4G24400, AT5G35980, AT5G38210, AT4G28650, AT4G02630, AT3G06030, AT2G31800, AT5G04870, AT2G43850, AT4G28540, AT1G56720, AT1…
Transport (vesicle mediated, Golgi)	8	GO:0006888~ER to Golgi vesicle-mediated transport	AT3G17440, AT5G42570, AT2G35190, AT2G27460, AT3G52190, AT2G32900, AT2G36900, AT5G43670, AT1G02130, AT2G20930, AT1G80500, AT5G02280, AT3G29100, AT1G48440, AT4G17170, AT1G51160, AT5G48660, AT1G53710, AT3G07190, AT1G30630, AT3G13870, AT5G16280, AT4G01810, AT4G32640, AT5G05760, AT1G79990, AT3G17780, AT1G26670, AT3G27530, AT2G01470, AT2G45200, AT3G24350, AT3G07100, AT3G23660, AT1G52360, AT1G73430, AT5…
		GO:0006810~transport	AT2G25810, AT2G40460, AT4G37925, AT4G23890, AT5G47510, AT1G80760, AT5G26740, AT2G16850, AT1G22530, AT2G41700, AT5G19760, AT4G13510, AT3G20240, AT1G32500, AT3G11530, AT1G15370, AT1G79710, AT3G62300, AT3G46450, AT1G75500, AT1G68170, AT1G72160, AT2G33280, AT4G36050, AT1G79260, AT3G23660, AT5G40210, AT1G74240, AT1G55840, AT4G10170, AT4G24570, AT5G13930, AT1G05520, AT1G23070, AT1G58340, AT4G23400, AT1…
		GO:0016192~vesicle-mediated transport	AT5G22950, AT4G23460, AT2G27460, AT1G13890, AT1G08190, AT5G05987, AT5G44560, AT3G11130, AT1G59750, AT5G08080, AT2G33860, AT1G08770, AT3G60190, AT3G22845, AT5G09260, AT5G01430, AT2G40060, AT3G07680, AT4G29160, AT4G36630, AT4G31480, AT1G55190, AT5G61210, AT1G03950, AT4G35410, AT5G23550, AT1G60070, AT1G11890, AT1G09580, AT1G13980, AT3G54300, AT1G48760, AT5G56230, AT1G26670, AT3G28430, AT2G38360, AT5…
		GO:0042147~retrograde transport, endosome to Golgi	AT1G50730, AT3G17440, AT2G35190, AT1G71270, AT2G36900, AT3G47810, AT5G10260, AT1G26670, AT1G48550, AT5G53530, AT1G75850, AT1G50500, AT3G29100, AT1G50120, AT5G39510, AT4G27690, AT2G17790
		GO:0034765~regulation of ion transmembrane transport	AT1G45170, AT4G22200, AT4G32650, AT2G26650, AT5G42960, AT4G32500, AT1G04690, AT3G02850, AT5G46240, AT4G03560, AT2G25600
		GO:0006891~intra-Golgi vesicle-mediated transport	AT3G17440, AT1G30630, AT5G16300, AT5G63640, AT2G35190, AT1G06210, AT2G36900, AT4G32760, AT1G79990, AT5G54440, AT5G10260, AT1G26670, AT2G45200, AT2G38410, AT1G31780, AT3G29100, AT1G52360, AT5G39510, AT1G15880, AT3G18480, AT5G16880, AT4G04910, AT5G11980, AT1G21380
		GO:0003333~amino acid transmembrane transport	AT2G01170, AT3G28960, AT4G38250, AT5G19500, AT4G35180, AT5G23810, AT5G02180, AT2G39130, AT3G30390, AT2G40420, AT2G21050, AT2G41190, AT5G16740, AT5G41800, AT2G38120, AT1G47670, AT2G33260, AT5G09220, AT1G08230, AT5G04770, AT3G13620, AT1G77690, AT1G80510, AT3G19553, AT3G56200, AT4G21120, AT1G31830
		GO:0009738~abscisic acid-activated signaling pathway	AT5G20910, AT2G41070, AT3G10660, AT5G45860, AT1G72770, AT2G17290, AT2G26040, AT3G48040, AT5G64750, AT2G01540, AT1G45249, AT5G47100, AT1G18100, AT3G15730, AT3G46620, AT1G42550, AT3G01090, AT2G38910, AT5G47710, AT5G63910, AT2G38310, AT1G32640, AT3G17980, AT5G52900, AT2G26980, AT1G12240, AT3G48360, AT3G51550, AT5G13530, AT3G57530, AT3G08550, AT1G08650, AT1G74740, AT4G04720, AT2G04550, AT4G35310, AT2…
Primary/intermediary metabolism	37	GO:0016310~phosphorylation	AT1G01220, AT5G37850, AT5G14060, AT1G80460, AT2G14750, AT1G32380, AT2G26930, AT4G08170, AT1G54130, AT1G71697, AT5G47080, AT1G29350, AT1G10760, AT3G43153, AT3G02020, AT4G36280, AT5G53900, AT1G48430, AT1G27070, AT4G26510, AT1G07910, AT1G49820, AT2G21940, AT4G15530, AT2G46090, AT1G10700, AT5G11010, AT1G74320, AT3G14050, AT1G19600, AT5G58730, AT3G07700, AT3G10572, AT3G15680, AT5G55630, AT2G39800, AT5…
		GO:0055114~oxidation-reduction process	AT1G74920, AT1G80560, AT4G26740, AT4G38540, AT3G06350, AT5G17820, AT3G26170, AT5G03260, AT5G62530, AT4G34640, AT2G23630, AT4G35090, AT3G25560, AT4G20870, AT3G06550, AT5G65840, AT4G28720, AT2G30860, AT4G20930, AT4G23430, AT4G13260, AT1G63460, AT3G25180, AT1G56000, AT1G53670, AT1G75130, AT4G03520, AT1G68850, AT5G38710, AT5G20960, AT5G23300, AT3G13682, AT2G46210, AT2G15620, AT4G29720, AT1G55980, AT1…
		GO:0009089~lysine biosynthetic process via diaminopimelate	AT5G52100, AT5G11880, AT2G13810, AT3G53580, AT3G14390, AT2G44040, AT5G14060, AT4G19710, AT1G14810, AT1G31230, AT3G59890, AT3G02020, AT4G33680, AT5G21060, AT5G13280
		GO:0006633~fatty acid biosynthetic process	AT2G34770, AT1G24360, AT1G19440, AT1G32440, AT2G05990, AT4G25050, AT5G46290, AT5G15530, AT1G01120, AT1G76690, AT3G25110, AT5G05580, AT3G11170, AT4G20870, AT1G74960, AT3G10280, AT3G01090, AT4G23850, AT1G79750, AT1G62640, AT4G30950, AT1G43800, AT1G14290, AT3G25180, AT2G47240, AT5G35360, AT1G09430, AT4G16360, AT3G16170, AT5G57800, AT3G22400, AT5G21170, AT1G67560, AT1G07420, AT2G26640, AT3G45770, AT5…
		GO:0008652~cellular amino acid biosynthetic process	AT2G37250, AT5G10870, AT3G06350, AT1G25220, AT4G21990, AT5G66120, AT2G21940, AT3G49680, AT5G14060, AT4G39980, AT4G33510, AT2G45300, AT4G35640, AT2G14750, AT3G03900, AT5G65780, AT1G15710, AT1G48860, AT5G56760, AT1G07780, AT3G61440, AT3G20390, AT1G10070, AT5G21060, AT3G29200, AT5G34930, AT5G17990, AT1G75500, AT3G10050, AT3G10030, AT4G14880, AT4G19710, AT3G59760, AT3G13110, AT2G29690, AT1G50110, AT1…
		GO:0008654~phospholipid biosynthetic process	AT4G24160, AT1G12640, AT2G38110, AT2G26830, AT5G57190, AT2G45150, AT1G80950, AT5G10170, AT1G74320, AT4G09760, AT3G25585, AT2G22240, AT1G71697, AT5G40610, AT5G04490, AT3G60620, AT1G78690, AT3G18000, AT2G32260, AT1G73600, AT4G15130, AT2G39290, AT2G40690, AT5G58560, AT5G42870, AT2G45670, AT2G22530, AT1G68000
		GO:0009073~aromatic amino acid family biosynthetic process	AT3G06350, AT5G10870, AT3G26900, AT5G66120, AT2G21940, AT4G33510, AT4G39980, AT2G45300, AT2G29690, AT1G48850, AT1G48860, AT3G29200, AT2G35500, AT3G28760
		GO:0006071~glycerol metabolic process	AT5G58170, AT3G10370, AT2G19450, AT5G43300, AT3G17770, AT1G74210, AT3G44830, AT3G02040, AT5G04040, AT5G41080, AT5G58050, AT5G55480, AT3G51520, AT5G13640, AT1G66970, AT1G48430
		GO:0019252~starch biosynthetic process	AT5G51830, AT5G04360, AT3G55800, AT5G51820, AT2G39930, AT1G70730, AT3G20440, AT5G48300, AT1G10670, AT1G66430, AT3G58560, AT1G27680, AT5G19220, AT5G39790, AT4G18240, AT5G24300, AT1G03310, AT2G21590, AT4G39210, AT3G01180, AT1G32900, AT5G03650
		GO:0005986~sucrose biosynthetic process	AT5G40390, AT3G55800, AT5G20280, AT3G43190, AT4G10120, AT1G04920, AT3G54050, AT5G37180, AT5G11110, AT4G02280, AT2G35840, AT1G73370, AT1G43670, AT3G58560, AT5G64380
		GO:0006099~tricarboxylic acid cycle	AT1G08480, AT5G62575, AT4G35260, AT4G26910, AT2G20420, AT3G55410, AT5G43330, AT1G53310, AT5G66760, AT5G50950, AT4G35830, AT2G47510, AT3G60100, AT5G08300, AT3G14940, AT2G22780, AT1G53240, AT2G05710, AT5G03290, AT5G58330, AT4G35650, AT2G42790, AT5G65165, AT1G68750, AT3G21720, AT3G47520, AT1G04410, AT3G58750, AT5G55070, AT5G14590, AT1G65930, AT1G54340
		GO:0031408~oxylipin biosynthetic process	AT1G17420, AT4G26740, AT3G01420, AT1G73680, AT3G11670, AT1G19640, AT2G26560, AT3G22400, AT1G76690, AT3G45140, AT1G67560, AT5G42650, AT5G63380, AT1G72520, AT2G06050, AT5G55240, AT1G76680
		GO:0005978~glycogen biosynthetic process	AT1G27680, AT5G19220, AT5G51820, AT1G70730, AT3G20440, AT5G48300, AT2G21590, AT4G39210, AT1G05610, AT5G03650
		GO:0009435~NAD biosynthetic process	AT5G50210, AT5G55810, AT4G36940, AT5G14760, AT2G01350, AT1G55090, AT2G23420
		GO:0009097~isoleucine biosynthetic process	AT3G10050, AT1G50110, AT1G14810, AT2G31810, AT5G65780, AT5G16290, AT1G10070, AT3G20390, AT3G58610, AT3G49680, AT5G21060
		GO:0006094~gluconeogenesis	AT1G22170, AT3G55800, AT2G21170, AT5G65690, AT3G55440, AT3G54050, AT4G37870, AT1G78050, AT1G43670, AT4G24620, AT5G64380
		GO:0005982~starch metabolic process	AT3G55760, AT5G26570, AT3G52180, AT3G18660, AT4G18240, AT5G22510, AT1G67140, AT3G22380, AT4G02280, AT4G24620, AT5G03650
		GO:0006744~ubiquinone biosynthetic process	AT4G01660, AT4G23660, AT2G30920, AT5G57300, AT1G78510, AT2G34630, AT2G30490, AT5G33320, AT4G19010, AT1G17050, AT3G24200
		GO:0006629~lipid metabolic process	AT3G27670, AT5G58170, AT1G11910, AT2G16530, AT2G26560, AT1G04010, AT2G42450, AT5G37710, AT5G05580, AT3G62860, AT1G73480, AT4G33790, AT3G11170, AT2G40116, AT5G19290, AT5G55380, AT3G12120, AT5G19660, AT3G49050, AT3G11980, AT5G53470, AT5G58140, AT5G55340, AT5G58700, AT1G06250, AT3G14075, AT4G30950, AT5G42930, AT3G10550, AT1G29760, AT3G15820, AT1G52760, AT2G29980, AT3G03310, AT4G36945, AT2G18250, AT5…
		GO:0009058~biosynthetic process	AT1G70580, AT5G59070, AT1G02050, AT5G11520, AT4G16600, AT4G01210, AT4G17360, AT2G01220, AT3G60290, AT1G55810, AT1G74910, AT1G79500, AT1G74010, AT2G18250, AT5G04620, AT2G38670, AT2G32260, AT3G07270, AT4G15130, AT4G36480, AT5G55810, AT5G51690, AT1G77130, AT1G66520, AT5G13930, AT1G72330, AT3G59530, AT1G18870, AT1G26190, AT4G11280, AT4G26510, AT1G63680, AT3G61510, AT1G03030, AT3G27440, AT1G32060, AT2…
		GO:0009423~chorismate biosynthetic process	AT3G06350, AT1G48850, AT1G48860, AT2G21940, AT5G66120, AT4G33510, AT4G39980, AT2G45300
		GO:0043097~pyrimidine nucleoside salvage	AT1G55810, AT3G27440, AT1G32060, AT1G26190, AT2G01460, AT1G73980, AT4G26510, AT1G03030
		GO:0010189~vitamin E biosynthetic process	AT1G78620, AT2G18950, AT5G04490, AT1G06570, AT1G74470, AT5G53970, AT3G63410, AT4G32770
		GO:0006561~proline biosynthetic process	AT3G57560, AT1G26640, AT2G39800, AT3G55610, AT5G46180, AT5G14800, AT2G43000, AT1G52340
		GO:0046835~carbohydrate phosphorylation	AT1G50460, AT3G10700, AT1G47840, AT1G17160, AT3G06580, AT2G19860, AT5G03300, AT4G29130, AT3G09820
		ath00410:beta-Alanine metabolism	AT4G36250, AT5G53120, AT1G31710, AT4G12290, AT3G48000, AT5G65940, AT3G06810, AT1G23800, AT1G65840, AT1G44170, AT2G43020, AT1G54100, AT5G17330, AT5G13700, AT1G06550, AT4G14940, AT3G17760, AT4G31810, AT3G17810, AT5G12200, AT1G70310, AT2G14170, AT3G59050, AT4G34240, AT2G30650, AT4G29720, AT4G04320, AT5G64370, AT1G31690, AT3G60510, AT2G02010, AT5G48840, AT1G62810
		ath00760:Nicotinate and nicotinamide metabolism	AT1G72880, AT3G21070, AT3G62040, AT4G14930, AT5G20070, AT1G55090, AT2G23420, AT2G38680, AT1G78590, AT5G50210, AT5G55810, AT1G21640, AT2G36310, AT4G36940, AT5G14760, AT2G01350
		ath01100:Metabolic pathways	AT1G74920, AT2G38110, AT5G17820, AT1G75020, AT5G62530, AT5G36890, AT4G34640, AT5G65940, AT1G13280, AT1G80460, AT5G10170, AT1G32380, AT2G31810, AT2G40116, AT3G22740, AT5G58700, AT4G39120, AT3G13790, AT4G13260, AT1G74910, AT3G10550, AT1G23870, AT1G68850, AT2G18250, AT3G25570, AT1G68460, AT5G23300, AT1G44820, AT1G07420, AT5G13930, AT4G34890, AT2G01290, AT4G13250, AT2G20420, AT2G43360, AT3G58830, AT5…
		ath00620:Pyruvate metabolism	AT2G36580, AT4G37870, AT1G59900, AT1G32440, AT4G00570, AT3G48000, AT2G13560, AT5G15530, AT1G08110, AT4G17260, AT2G47510, AT1G79750, AT3G25860, AT1G54100, AT3G14940, AT2G22780, AT5G35360, AT5G48230, AT2G38860, AT5G58330, AT5G06580, AT5G03370, AT3G49160, AT1G34430, AT1G68750, AT3G47520, AT1G67280, AT4G36250, AT5G65690, AT1G74040, AT1G06130, AT5G43330, AT4G15530, AT1G53310, AT3G02720, AT1G24180, AT3…
		ath00640:Propanoate metabolism	AT5G08300, AT1G06550, AT2G20420, AT5G48230, AT5G35360, AT4G31810, AT5G65940, AT5G15530, AT4G17260, AT2G14170, AT3G06810, AT2G30650, AT5G36880, AT5G47720, AT4G04320, AT3G60510, AT2G38040, AT5G16390
		ath00300:Lysine biosynthesis	AT5G11880, AT2G13810, AT3G53580, AT2G44040, AT3G14390, AT5G14060, AT4G19710, AT1G14810, AT1G31230, AT3G02020, AT4G33680, AT3G59890, AT5G13280
		ath00670:One carbon pool by folate	AT2G44160, AT5G13050, AT4G34570, AT4G13930, AT5G26780, AT1G76730, AT1G31220, AT1G22020, AT5G47435, AT1G66520, AT4G32520, AT4G37930, AT1G11860, AT2G16370, AT4G17360, AT2G35040
		ath00561:Glycerolipid metabolism	AT5G08370, AT4G36250, AT3G56310, AT2G38110, AT1G12640, AT4G33030, AT1G75020, AT4G00550, AT2G19450, AT3G48000, AT1G06520, AT3G17770, AT4G01950, AT1G80460, AT1G23800, AT5G60620, AT3G51520, AT1G44170, AT1G54100, AT2G20900, AT5G08380, AT3G11670, AT3G44830, AT4G30340, AT3G18850, AT5G57690, AT5G04040, AT4G34240, AT5G42870, AT4G31780, AT3G57650, AT1G32200, AT5G13640, AT1G48430, AT5G01220
		ath01200:Carbon metabolism	AT1G47840, AT1G12230, AT4G37870, AT1G59900, AT1G32440, AT5G36790, AT4G00570, AT5G11520, AT2G13560, AT5G65940, AT4G26530, AT4G35090, AT1G32380, AT5G13420, AT3G25860, AT4G26270, AT2G01140, AT3G60100, AT3G14940, AT2G22780, AT5G35360, AT5G42250, AT5G58330, AT3G49160, AT1G12550, AT2G14170, AT1G34430, AT1G67090, AT3G47520, AT2G30650, AT1G16300, AT1G22020, AT1G13700, AT4G37930, AT1G72330, AT1G48430, AT1…
		ath00330:Arginine and proline metabolism	AT4G36250, AT4G08900, AT5G53120, AT3G48000, AT5G62530, AT5G11520, AT1G23800, AT4G25600, AT1G65840, AT1G44170, AT2G43020, AT1G54100, AT3G28480, AT2G27450, AT5G13700, AT2G39800, AT3G55610, AT1G20270, AT5G66060, AT5G46180, AT3G06300, AT5G18930, AT5G38710, AT1G70310, AT2G43080, AT3G25570, AT3G59050, AT2G30970, AT5G14800, AT4G34240, AT4G29720, AT3G02470, AT4G34880, AT5G08170, AT4G33910
		ath00240:Pyrimidine metabolism	AT4G21710, AT2G19570, AT5G22110, AT4G14930, AT5G67100, AT3G49000, AT3G23580, AT2G38680, AT1G06790, AT2G02970, AT5G60040, AT1G67630, AT3G54470, AT4G25280, AT3G03710, AT1G72880, AT1G55810, AT5G14580, AT3G20330, AT4G34570, AT3G20540, AT3G17810, AT3G57660, AT3G18680, AT5G12200, AT1G50840, AT4G09320, AT5G49530, AT5G23300, AT3G13940, AT4G22930, AT3G57080, AT5G64370, AT3G52090, AT1G29940, AT4G11010, AT4…
		ath00230:Purine metabolism	AT4G21710, AT2G26230, AT2G36580, AT2G37250, AT5G22110, AT4G14930, AT1G32440, AT5G67100, AT3G49000, AT3G23580, AT2G38680, AT1G06790, AT1G36280, AT2G02970, AT3G55010, AT5G60040, AT2G14750, AT3G03900, AT1G32380, AT5G58240, AT4G04955, AT1G67630, AT3G03710, AT1G72880, AT1G27450, AT5G35170, AT4G20070, AT5G14580, AT2G37690, AT4G11980, AT3G20540, AT3G57660, AT3G49160, AT1G50840, AT4G09320, AT5G49530, AT3…
Secondary metabolism	3	GO:0019288~isopentenyl diphosphate biosynthetic process, methylerythritol 4-phosphate pathway	AT4G14850, AT5G62790, AT2G26930, AT1G63970, AT4G15560, AT4G34350, AT5G60600, AT2G02500
		GO:0042372~phylloquinone biosynthetic process	AT1G18870, AT1G60550, AT1G48320, AT1G30520, AT5G08740, AT1G74710, AT1G68890, AT1G60600, AT1G23360
		ath01110:Biosynthesis of secondary metabolites	AT1G80560, AT2G38110, AT4G08900, AT3G06350, AT5G17820, AT1G75020, AT4G37870, AT5G36790, AT5G36890, AT4G34640, AT5G11520, AT5G20950, AT5G14060, AT1G13280, AT4G35090, AT3G55010, AT1G32380, AT2G31810, AT5G57330, AT3G10280, AT2G27760, AT3G22740, AT4G39120, AT3G25860, AT1G74910, AT2G01140, AT1G68850, AT5G38710, AT1G68460, AT1G44820, AT1G07420, AT5G42870, AT5G13930, AT1G75330, AT4G34890, AT1G68530, AT2…
Proteolysis	1	GO:0043171~peptide catabolic process	AT5G54140, AT4G38220, AT3G02875, AT5G13520, AT1G63770, AT4G33090, AT1G44820, AT4G17830, AT1G44350, AT1G51760, AT2G41790, AT1G51780, AT1G44180
Protein catabolism via proteosoma	3	GO:0051865~protein autoubiquitination	AT5G59550, AT1G06770, AT3G11840, AT2G30580, AT3G63530, AT1G71020, AT3G52450, AT3G46620, AT2G35930, AT3G12630, AT1G23030, AT3G19910, AT5G57740
		GO:0006511~ubiquitin-dependent protein catabolic process	AT3G20630, AT3G58040, AT5G66140, AT2G04660, AT1G47250, AT4G39910, AT1G68050, AT2G32730, AT4G08980, AT1G45050, AT1G20200, AT1G75990, AT5G50870, AT4G34210, AT5G58590, AT3G26340, AT4G19006, AT1G75440, AT4G17510, AT1G17110, AT2G24640, AT4G10590, AT3G17000, AT5G05780, AT3G21280, AT3G63000, AT4G33210, AT3G07550, AT5G41340, AT5G09900, AT1G13060, AT3G46460, AT4G05320, AT2G40930, AT2G05840, AT5G59300, AT5…
		GO:0016567~protein ubiquitination	AT2G42360, AT3G26810, AT3G18290, AT4G12560, AT1G61620, AT2G28840, AT1G64280, AT4G17410, AT5G47610, AT2G24240, AT2G17450, AT1G10170, AT4G34210, AT1G06590, AT2G30580, AT3G11950, AT3G17000, AT2G46495, AT5G57900, AT3G54790, AT5G42200, AT3G03740, AT3G03550, AT5G41340, AT3G49060, AT2G38920, AT5G07270, AT3G47990, AT2G39810, AT5G37490, AT5G65920, AT2G20000, AT1G68940, AT3G08505, AT4G09110, AT2G01620, AT2…
Photosynthesis/photorrespiration and Chloroplast	7	GO:0009658~chloroplast organization	AT1G11750, AT3G63190, AT1G35680, AT5G59220, AT1G04770, AT5G19620, AT3G08010, AT4G02990, AT5G23730, AT1G52080, AT2G44020, AT5G55280, AT5G58270, AT4G33650, AT3G19570, AT5G24120, AT1G06950, AT1G64810, AT1G78600, AT2G47940, AT1G32080, AT3G60400, AT2G20570, AT1G09340, AT4G34020, AT2G32480, AT5G35220, AT5G49940, AT1G78930, AT5G45390, AT2G31840, AT1G08540, AT3G63140, AT2G17700, AT4G20130, AT5G42480, AT2…
		GO:0010027~thylakoid membrane organization	AT1G35680, AT1G74730, AT1G06870, AT1G44575, AT3G26900, AT3G24590, AT4G14870, AT2G28800, AT2G45770, AT5G24314, AT1G03160, AT1G65260, AT2G20890, AT5G15250, AT3G61320, AT2G26300, AT5G12130, AT1G32500, AT2G30170, AT5G35220, AT2G07050, AT1G28530, AT4G20130, AT3G10670, AT2G39290, AT5G08050, AT2G18710, AT2G01110, AT4G31780, AT2G30950
		GO:0015995~chlorophyll biosynthetic process	AT1G08520, AT5G16440, AT5G14220, AT1G03475, AT2G20180, AT3G14930, AT2G26540, AT1G63970, AT3G02780, AT1G10670, AT1G74470, AT4G15560, AT4G03205, AT3G21200, AT5G45930, AT2G40400, AT3G51820, AT1G78600, AT4G27430, AT3G48730, AT5G26030, AT5G18660, AT4G01690, AT5G54190, AT1G44446, AT3G03710, AT5G13630, AT4G18480
		GO:0010196~nonphotochemical quenching	AT4G10340, AT4G03280, AT5G43050, AT1G65420, AT5G08050, AT1G74730, AT1G44575, AT1G15820, AT1G56500
		GO:0015979~photosynthesis	AT3G47470, AT1G11750, AT2G30570, AT5G16440, AT2G20260, AT1G45474, AT1G19150, AT1G15820, AT3G22840, AT4G15510, AT1G74470, AT5G38410, AT1G20950, AT4G28660, AT4G05180, AT1G64810, AT1G12000, AT5G01600, AT1G54130, AT1G76550, AT4G22890, AT3G55330, AT1G27730, AT1G43670, AT1G52230, AT3G14940, AT1G06680, AT1G29930, AT5G27390, AT4G19100, AT3G02780, AT5G54270, AT1G17050, AT5G02120, AT5G45930, AT4G09650, AT4…
		GO:0045037~protein import into chloroplast stroma	AT1G16540, AT1G04940, AT5G50920, AT2G28900, AT5G16620, AT5G01590, AT2G04030, AT2G20890, AT3G46740, AT4G03320, AT1G06950, AT5G22640, AT2G15290
		GO:0010020~chloroplast fission	AT3G52750, AT5G53280, AT1G63680, AT3G19720, AT2G36250, AT5G55280, AT5G42480, AT1G75010, AT4G23940, AT5G46290, AT5G10490, AT1G20830, AT5G51020, AT3G19180
Mitochondria	1	GO:0006839~mitochondrial transport	AT4G01100, AT1G72820, AT4G11440, AT4G32400, AT4G28390, AT5G46800, AT1G14560, AT5G19760, AT3G20240, AT1G07030, AT3G55640, AT3G05290, AT5G56450, AT2G33820, AT4G39460, AT4G26180, AT1G14140, AT4G15010, AT5G09470, AT5G58970, AT4G27940, AT5G64970, AT5G01340, AT1G25380, AT5G15640, AT1G74240, AT2G30160, AT1G34065, AT2G47490, AT4G24570
Development, cell growth	26	GO:0048364~root development	AT1G55180, AT2G37250, AT5G05980, AT3G53480, AT1G01550, AT4G13750, AT2G39830, AT3G54720, AT5G03540, AT5G24630, AT1G53330, AT2G23140, AT5G58270, AT2G22840, AT5G13750, AT3G16857, AT2G25180, AT2G27230, AT4G16780, AT5G09810, AT4G02380, AT5G58710, AT3G51550, AT3G02260, AT1G06230, AT1G17110, AT4G24400, AT4G09510, AT4G00730, AT3G15920, AT5G66815, AT5G45550, AT1G31930, AT3G22400, AT1G09540, AT5G10510, AT2…
		GO:0009908~flower development	AT5G60910, AT2G38110, AT3G24440, AT4G29010, AT5G51810, AT5G08335, AT3G54720, AT2G36740, AT5G23730, AT1G69490, AT5G62040, AT1G68480, AT1G68050, AT3G06400, AT4G12750, AT4G29830, AT3G62300, AT2G23380, AT2G43410, AT3G04680, AT5G42400, AT3G02310, AT1G17110, AT1G25540, AT5G10510, AT5G58230, AT4G24670, AT3G03450, AT1G71692, AT1G73590, AT4G37750, AT5G08450, AT4G04885, AT2G30120, AT1G48270, AT5G15840, AT2…
		GO:0009965~leaf morphogenesis	AT5G08370, AT1G01510, AT5G55540, AT5G39740, AT5G60970, AT2G44950, AT5G67100, AT5G13300, AT3G02150, AT1G68480, AT2G26330, AT4G29040, AT3G23980, AT1G68130, AT2G19520, AT3G13300, AT3G05040, AT1G45050, AT2G23380, AT1G55250, AT1G05180, AT2G30130, AT2G37630, AT2G48120, AT3G01470, AT5G66870, AT2G17040, AT5G13680, AT4G36380, AT1G52150, AT5G55300, AT5G05780, AT1G48410, AT1G25250, AT4G00100, AT5G53400, AT5…
		GO:0009933~meristem structural organization	AT1G13870, AT5G55540, AT2G34780, AT5G46700, AT4G32700, AT5G26751, AT5G16780, AT5G55300, AT2G45190, AT4G29040, AT2G35350, AT5G51430, AT3G05840, AT5G64630, AT3G18730, AT3G44600
		GO:0010150~leaf senescence	AT5G59220, AT1G70530, AT1G17020, AT2G22300, AT5G66100, AT2G39730, AT1G69490, AT1G04010, AT5G11520, AT4G23810, AT1G59750, AT5G05700, AT5G62000, AT1G54130, AT3G01090, AT4G02380, AT5G12080, AT5G13170, AT1G05620, AT4G01250, AT1G66330, AT5G44160, AT1G11190, AT2G43790, AT2G39200, AT5G37600, AT3G62770, AT5G62165, AT5G17290, AT1G20780, AT2G13810, AT3G60800, AT4G10500, AT1G27320, AT5G03280, AT5G13180, AT4…
		GO:0010449~root meristem growth	AT1G13870, AT5G05980, AT3G26540, AT4G07410, AT4G02450, AT3G24240, AT5G48940, AT5G45550, AT5G16850, AT3G03773, AT1G51190, AT3G20840, AT4G08500
		GO:0010305~leaf vascular tissue pattern formation	AT1G14000, AT3G63300, AT5G55540, AT4G18750, AT1G19850, AT4G13750, AT4G07410, AT1G27340, AT4G20910, AT5G46700, AT3G54720, AT2G42580, AT5G16780, AT1G11130, AT5G10250, AT1G48920, AT1G48410, AT1G05470, AT2G32010, AT2G32280, AT2G01950, AT3G44600
		GO:0010087~phloem or xylem histogenesis	AT4G31910, AT5G19530, AT3G63300, AT1G70560, AT4G02570, AT4G18750, AT1G27320, AT5G13300, AT1G13980, AT5G16780, AT1G52150, AT5G10250, AT5G23080, AT1G78770, AT2G18290, AT4G13195, AT2G32280, AT4G24670, AT3G55830, AT5G35750, AT5G62940
		GO:0010090~trichome morphogenesis	AT2G35110, AT3G13540, AT1G13180, AT5G43900, AT3G27000, AT4G01800, AT1G68360, AT5G24630, AT3G12280, AT5G24310, AT5G64930, AT5G20490, AT4G15415, AT1G33240, AT4G00100, AT2G19520, AT5G18410, AT2G46225, AT1G64690, AT1G05230, AT4G01710, AT5G23940, AT5G45190, AT1G30825
		GO:0009909~regulation of flower development	AT5G62165, AT1G65380, AT1G66400, AT3G24440, AT5G49020, AT3G21150, AT4G20910, AT3G24870, AT3G06930, AT1G27320, AT3G61250, AT2G45190, AT5G15840, AT1G43850, AT4G15248, AT3G50870, AT5G13480, AT3G02380, AT5G57660, AT3G18990, AT2G25930, AT5G13290, AT1G04400, AT3G44600, AT2G40080, AT4G31120, AT2G39940, AT5G37055, AT5G42400, AT2G03070, AT1G20823, AT5G59990, AT1G68640, AT4G16280, AT1G52740, AT3G24880, AT1…
		GO:0010082~regulation of root meristem growth	AT1G71696, AT1G08030, AT1G69380, AT4G26540, AT3G54720, AT5G56040, AT3G24240, AT1G70940, AT5G48940, AT2G25010, AT3G12380, AT3G16857, AT2G25180, AT1G67710, AT1G44900, AT3G15150, AT5G24740, AT5G13290, AT3G44600
		GO:0009561~megagametogenesis	AT3G23440, AT3G60360, AT3G56990, AT1G29940, AT2G48140, AT2G04660, AT5G40740, AT2G42260, AT4G00310, AT4G14790, AT3G63480, AT5G45140, AT3G06400, AT4G34200, AT4G14220, AT2G35950, AT2G47990, AT3G59550, AT5G57790
		GO:0010091~trichome branching	AT5G40330, AT1G01510, AT4G38600, AT1G73360, AT5G65930, AT5G38110, AT2G46600, AT4G20780, AT1G66740, AT2G42260, AT4G22910, AT3G23980, AT5G42080, AT5G20490, AT1G80350, AT5G41315, AT3G58070, AT1G64690, AT3G12400
		GO:0048366~leaf development	AT3G61630, AT4G02570, AT4G07410, AT2G19760, AT3G49500, AT2G22840, AT3G02150, AT1G01160, AT4G14713, AT5G01600, AT5G02410, AT5G10270, AT5G53950, AT4G02440, AT3G14940, AT1G17110, AT3G21640, AT1G65470, AT5G56030, AT4G14720, AT4G36380, AT1G13260, AT5G46210, AT5G27150, AT2G37860, AT5G58230, AT2G24060, AT1G07630, AT4G15900, AT1G13870, AT1G70560, AT3G50660, AT5G60970, AT1G64520, AT4G11140, AT1G10670, AT1…
		GO:0009910~negative regulation of flower development	AT3G33520, AT5G13790, AT1G30970, AT3G54720, AT2G38560, AT1G79280, AT5G67100, AT4G20400, AT5G48890, AT5G22290, AT3G05040, AT5G51230, AT1G79730, AT5G49160, AT2G20570, AT4G29830, AT1G45050, AT2G22540, AT5G16260, AT2G06210, AT5G60800, AT5G56860, AT1G13260, AT3G12810, AT5G60410, AT5G65060, AT5G61150, AT4G26150
		GO:0009932~cell tip growth	AT3G07880, AT3G13870, AT1G70140, AT3G02050, AT4G23640, AT4G34580, AT3G51460, AT5G20350, AT5G65090, AT4G12420
		GO:0001558~regulation of cell growth	AT4G31910, AT2G26330, AT3G51800, AT4G28540, AT5G42350, AT3G01470, AT1G55350, AT3G16640, AT1G69220, AT3G12280
		GO:0010158~abaxial cell fate specification	AT2G33860, AT1G68480, AT1G08465, AT5G16560, AT4G00180, AT2G45190, AT5G60450
		GO:0008356~asymmetric cell division	AT4G31805, AT1G14580, AT2G37630, AT5G44160, AT3G48750, AT1G80080, AT4G37650, AT3G12280, AT1G03840, AT1G46264, AT3G54220
		GO:0048868~pollen tube development	AT4G01220, AT2G34090, AT5G03080, AT1G79500, AT3G12160, AT1G16570, AT3G05000, AT2G34590, AT2G22125, AT4G38350, AT3G03690, AT1G47550, AT3G59760, AT5G04480, AT3G06430, AT3G01640, AT4G24580, AT2G47510, AT3G07330, AT3G03810
		GO:0009630~gravitropism	AT5G35220, AT1G08190, AT1G54490, AT1G70940, AT5G02750, AT2G18390, AT3G54220, AT1G09570, AT3G15540, AT1G31930, AT3G62100, AT1G42540, AT5G13750, AT1G25250, AT1G68130, AT1G56590, AT1G50030, AT5G39510, AT1G31480, AT2G19690, AT3G14370, AT2G36810, AT1G73590
		GO:0008360~regulation of cell shape	AT5G23260, AT4G16340, AT4G16970, AT4G28880, AT1G01510, AT3G59100, AT3G14570, AT3G07160, AT4G28860, AT3G03940, AT1G63680, AT4G26100, AT1G06490, AT1G03930, AT2G25760, AT2G36850, AT5G49430, AT1G72710, AT4G28540, AT3G13670, AT3G23340, AT5G13000, AT3G59380, AT2G47410
		GO:0009825~multidimensional cell growth	AT2G35110, AT1G13180, AT5G60920, AT5G55540, AT3G48860, AT4G18710, AT3G27000, AT1G80350, AT1G49040, AT4G32410, AT1G20330, AT1G69490, AT1G05850, AT4G01710
		GO:0048467~gynoecium development	AT3G50330, AT1G75520, AT1G43850, AT1G70560, AT5G20490, AT3G53020, AT5G43900, AT4G24670, AT5G62090, AT3G49500, AT2G22125, AT3G15170, AT4G26000, AT5G67060
		GO:0010053~root epidermal cell differentiation	AT5G40330, AT3G07880, AT4G26270, AT1G78870, AT3G13870, AT1G16890, AT4G34580, AT4G31230, AT5G65090, AT5G51060, AT1G67490, AT4G31170, AT5G09810, AT1G05850
		GO:0009555~pollen development	AT5G64510, AT4G09140, AT1G01880, AT1G77980, AT3G63480, AT2G39880, AT5G09790, AT1G53000, AT2G07050, AT2G31210, AT5G50260, AT2G37690, AT2G03120, AT1G53320, AT4G14790, AT5G48720, AT5G55810, AT3G63290, AT5G15100, AT5G58230, AT5G56270, AT3G11330, AT2G43790, AT2G21870, AT4G24510, AT1G60870, AT5G63890, AT1G01690, AT3G12280, AT3G13530, AT3G10405, AT3G06430, AT1G56430, AT1G17420, AT2G01820, AT2G39800, AT4…
Cell cycle	9	GO:0007067~mitotic nuclear division	AT2G32980, AT1G75950, AT5G27570, AT2G32900, AT2G04660, AT3G54670, AT5G40740, AT2G42260, AT2G18290, AT2G41350, AT4G34160, AT5G62500, AT4G21270, AT2G47980, AT4G11920, AT1G61000, AT5G48520, AT2G39090, AT4G30870, AT1G06590, AT1G47200, AT5G03455, AT2G20190, AT2G01910, AT5G17620, AT2G34680, AT3G47690, AT4G21530, AT1G78770, AT2G40550, AT2G38720, AT3G48750, AT5G40840, AT3G19210, AT5G51600, AT5G06150, AT1…
		GO:0051301~cell division	AT3G57060, AT4G17500, AT2G04660, AT5G40740, AT3G01610, AT2G42260, AT1G22530, AT4G05440, AT1G66340, AT4G34160, AT2G44740, AT5G20490, AT3G60190, AT5G51020, AT1G14830, AT5G48520, AT4G30870, AT5G01230, AT2G26430, AT1G06590, AT4G00150, AT3G08550, AT2G20190, AT2G27170, AT5G38110, AT5G17620, AT1G72160, AT3G47690, AT4G21530, AT5G45550, AT1G70210, AT2G43790, AT1G01370, AT3G19210, AT3G60660, AT5G06150, AT1…
		GO:0000911~cytokinesis by cell plate formation	AT3G19050, AT3G17360, AT2G32980, AT1G53140, AT2G35190, AT5G66410, AT2G30410, AT5G50375, AT3G48860, AT5G05620, AT1G49040, AT3G63130, AT5G10470, AT1G50240, AT5G61210, AT3G60740, AT4G02980, AT1G13980, AT5G54440, AT4G39920, AT4G01370, AT5G42080, AT4G00100, AT3G48750, AT3G43210, AT5G55230, AT5G11040, AT5G18700, AT5G51600
		GO:0007062~sister chromatid cohesion	AT2G40550, AT2G27170, AT5G16270, AT5G40840, AT5G15540, AT1G04730, AT4G31400, AT3G59550, AT5G15920, AT3G54670, AT5G07660, AT5G61460
		GO:0000712~resolution of meiotic recombination intermediates	AT1G78790, AT3G23890, AT5G22010, AT5G41150, AT5G50930, AT5G63920, AT5G48390, AT5G52290, AT4G30870, AT5G63540
		GO:0006312~mitotic recombination	AT5G20850, AT5G64520, AT4G09140, AT5G50930, AT1G07745, AT1G79050, AT2G28560, AT3G05210, AT3G02680, AT3G23890, AT2G19490, AT3G10140, AT2G31970, AT4G30870
		GO:0007059~chromosome segregation	AT1G69400, AT2G27170, AT1G75950, AT3G10690, AT5G42190, AT5G16800, AT2G32900, AT5G48600, AT3G54670, AT5G55300, AT5G61460, AT2G45490, AT3G23890, AT2G24970, AT5G04130, AT3G10270, AT3G19590, AT5G63920, AT5G15920, AT4G16630, AT3G60660, AT5G07660
		GO:0007131~reciprocal meiotic recombination	AT5G20850, AT1G22260, AT5G64520, AT1G22275, AT4G09140, AT4G25540, AT5G50930, AT3G24320, AT5G51330, AT4G02460, AT1G07745, AT2G28560, AT1G60460, AT3G02680, AT1G77320, AT2G06510, AT4G02070, AT3G22880, AT1G53490, AT4G35520, AT1G05180, AT3G48190, AT2G31970, AT4G29170, AT3G24495
		GO:0007126~meiotic nuclear division	AT3G43610, AT5G22010, AT4G27650, AT1G35530, AT5G19400, AT1G80260, AT3G22880, AT1G07060, AT1G53490, AT5G63920, AT1G01370, AT5G06680, AT3G48190, AT5G40820, AT2G46980, AT5G63540
Circadian cycle/rythm	4	GO:0048511~rhythmic process	AT2G21150, AT1G17455, AT5G57360, AT5G24470, AT2G37130, AT5G05660, AT2G29950, AT4G21960, AT3G22380, AT1G68850, AT2G06255, AT3G54500, AT3G11540, AT3G26640, AT5G60100, AT1G77180, AT2G31870, AT1G12910, AT2G40080
		GO:0042752~regulation of circadian rhythm	AT2G21150, AT5G52660, AT5G57360, AT4G02570, AT4G08920, AT3G09600, AT3G22380, AT1G01060, AT5G48890, AT1G10470, AT5G60100, AT3G20810, AT5G52910, AT1G77180, AT1G59940, AT1G31500, AT1G04400
		GO:0042753~positive regulation of circadian rhythm	AT4G12850, AT2G29950, AT3G09600, AT3G22170, AT3G07500, AT5G11260, AT4G15090, AT2G43280, AT4G19990, AT2G32250, AT3G59470, AT2G40080
		GO:0007623~circadian rhythm	AT3G06500, AT5G24470, AT3G19720, AT3G12320, AT4G26700, AT1G68050, AT3G56480, AT1G59940, AT2G46790, AT5G58140, AT1G09340, AT3G55960, AT1G04400, AT4G00150, AT3G48360, AT1G18330, AT1G27450, AT5G57360, AT3G63140, AT4G02630, AT5G02120, AT3G07650, AT5G02810, AT4G24470, AT5G60100, AT3G20810, AT3G01060, AT4G37930, AT4G03390, AT4G08920, AT3G22170, AT4G18020, AT2G17840, AT3G57040, AT5G15840, AT4G15248, AT4…
Cell wall-related	1	GO:0009809~lignin biosynthetic process	AT5G54160, AT4G39330, AT1G74550, AT5G09360, AT5G05340, AT2G46770, AT5G05170, AT2G02400, AT5G03260, AT2G23910, AT1G67980, AT5G48930, AT4G26220, AT5G13420, AT1G61810, AT3G16920, AT1G05850, AT5G60020, AT4G37980, AT1G72680, AT2G29130, AT2G36880, AT2G40890, AT5G14700, AT3G19450, AT1G52760, AT1G12840, AT4G36220, AT3G11670, AT1G15950, AT2G46570, AT2G38080, AT4G37970, AT4G34050, AT1G33030, AT5G58910, AT2…
Auxin, Cytokinin and Brassinosteroid-related processes	4	GO:0009734~auxin-activated signaling pathway	AT3G26810, AT3G63300, AT3G13980, AT5G57090, AT5G65670, AT5G23080, AT2G33860, AT2G46690, AT2G20120, AT3G61830, AT2G21050, AT1G75500, AT2G38120, AT1G10210, AT2G33310, AT4G23980, AT2G04550, AT1G56010, AT2G17800, AT1G71090, AT5G13680, AT5G45550, AT5G01990, AT5G15100, AT1G77690, AT3G20840, AT3G28860, AT1G73590, AT5G46700, AT2G32410, AT5G03280, AT4G29080, AT3G15540, AT4G02520, AT1G21410, AT3G14370, AT4…
		GO:0009735~response to cytokinin	AT2G44060, AT1G11910, AT2G20260, AT4G01310, AT1G18540, AT4G25050, AT5G46290, AT4G34160, AT1G12000, AT3G16857, AT2G25180, AT4G35000, AT5G01600, AT3G25920, AT1G11650, AT1G16880, AT3G07480, AT4G16780, AT1G59940, AT1G30260, AT5G58140, AT4G32260, AT2G26980, AT4G16420, AT1G52230, AT5G20630, AT5G62920, AT2G18300, AT3G22640, AT3G63140, AT5G14910, AT1G69040, AT3G49010, AT5G45930, AT5G62380, AT4G09650, AT5…
		GO:0009733~response to auxin	AT1G75590, AT3G63300, AT2G47750, AT1G28130, AT3G09600, AT3G16350, AT5G57090, AT3G59900, AT5G13360, AT5G19140, AT1G54990, AT5G65670, AT5G65940, AT5G13220, AT2G33860, AT1G17520, AT3G26790, AT1G43850, AT1G66340, AT2G46690, AT4G00880, AT4G16780, AT1G15750, AT2G22240, AT2G38120, AT1G75580, AT2G33310, AT2G39550, AT2G04550, AT1G71090, AT5G07700, AT1G74840, AT1G49950, AT5G01990, AT3G28910, AT1G24590, AT4…
		GO:0009926~auxin polar transport	AT5G55540, AT4G13750, AT3G53480, AT1G76520, AT1G28560, AT2G34650, AT2G31190, AT5G57090, AT2G42620, AT5G03280, AT1G54990, AT5G23080, AT4G04950, AT5G65980, AT3G14370, AT1G29510, AT5G19530, AT3G02260, AT2G38120, AT1G29430, AT1G71090, AT1G70940, AT2G26170, AT5G01990, AT5G16530, AT4G33090, AT5G15100, AT1G15690, AT1G77690, AT3G28860, AT1G29500, AT5G13930, AT1G73590
Ethylene, Jasmonates and Salicylic acid-related processes	2	GO:0009723~response to ethylene	AT1G15520, AT3G09600, AT3G16350, AT5G57090, AT2G14580, AT1G17520, AT1G66340, AT5G67580, AT3G20770, AT4G02380, AT5G35220, AT1G18330, AT2G38120, AT3G51550, AT2G47190, AT5G13330, AT2G31180, AT1G74840, AT1G49950, AT3G55730, AT1G31930, AT1G02120, AT3G28910, AT3G23250, AT2G21240, AT4G24670, AT2G43790, AT3G03450, AT3G11440, AT4G34460, AT5G52660, AT1G70560, AT4G11280, AT4G19040, AT1G25220, AT1G54490, AT5…
		GO:0009867~jasmonic acid mediated signaling pathway	AT2G02990, AT4G34460, AT4G02570, AT3G50660, AT3G11820, AT1G14920, AT1G79380, AT1G32230, AT1G28480, AT3G23240, AT5G63970, AT3G17860, AT5G41315, AT1G15750, AT1G32640, AT2G44050, AT2G39940, AT2G01570, AT4G14940, AT1G17440, AT1G33980, AT1G19180, AT3G11670, AT1G25540, AT1G19640, AT5G47010, AT1G66350, AT5G26170, AT5G53060, AT3G03450
ABA-related processes	4	GO:0009737~response to abscisic acid	AT1G61210, AT4G26740, AT1G64990, AT3G09600, AT5G15860, AT3G60240, AT2G30470, AT1G18100, AT5G57330, AT1G27730, AT3G06550, AT3G18490, AT2G04550, AT1G61340, AT5G23720, AT5G13680, AT1G10940, AT1G49950, AT1G51965, AT3G12560, AT5G46050, AT2G43790, AT3G03450, AT3G22060, AT1G58340, AT2G15970, AT5G08450, AT3G02850, AT2G17840, AT4G35890, AT1G14920, AT3G11820, AT3G23700, AT1G05470, AT3G11410, AT3G47860, AT4…
		GO:0071215~cellular response to abscisic acid stimulus	AT4G21540, AT3G55620, AT5G44120, AT5G41790, AT4G36830, AT5G13170, AT1G48630, AT5G28770, AT1G27320, AT5G13680, AT1G10930, AT1G18390, AT5G58787, AT4G21534, AT2G26300, AT2G23070, AT1G05680, AT5G35750, AT1G05200, AT3G07360, AT1G18080
		GO:0009788~negative regulation of abscisic acid-activated signaling pathway	AT5G20910, AT4G34460, AT3G51550, AT5G13530, AT5G59220, AT5G62880, AT2G39550, AT5G08335, AT4G33360, AT1G48270, AT3G48040, AT3G02140, AT5G64750, AT5G20270, AT2G19430, AT5G57050, AT3G26000, AT2G26300, AT2G25170, AT1G01720, AT4G26080, AT3G11410, AT5G40280, AT3G59380
		GO:0009738~abscisic acid-activated signaling pathway	AT5G20910, AT2G41070, AT3G10660, AT5G45860, AT1G72770, AT2G17290, AT2G26040, AT3G48040, AT5G64750, AT2G01540, AT1G45249, AT5G47100, AT1G18100, AT3G15730, AT3G46620, AT1G42550, AT3G01090, AT2G38910, AT5G47710, AT5G63910, AT2G38310, AT1G32640, AT3G17980, AT5G52900, AT2G26980, AT1G12240, AT3G48360, AT3G51550, AT5G13530, AT3G57530, AT3G08550, AT1G08650, AT1G74740, AT4G04720, AT2G04550, AT4G35310, AT2…
Giberellin-related processes	0
Response to Karrikin	1	GO:0080167~response to karrikin	AT3G47470, AT3G02870, AT5G17050, AT3G11600, AT4G30400, AT3G57520, AT2G46170, AT5G51810, AT5G57710, AT3G22840, AT5G64410, AT3G61220, AT4G01970, AT1G80460, AT4G03280, AT1G31350, AT4G13510, AT5G13750, AT2G39980, AT5G06980, AT3G21090, AT3G60290, AT3G13790, AT1G78290, AT3G19450, AT2G29980, AT5G40780, AT5G11260, AT4G35110, AT1G33590, AT5G08050, AT3G03550, AT1G17200, AT5G64620, AT1G01300, AT5G42900, AT5…
Signaling	4	GO:0010182~sugar mediated signaling pathway	AT1G78580, AT3G26090, AT4G29130, AT5G03280, AT2G20890, AT5G64930, AT1G66340, AT3G51770, AT3G01090, AT3G20770, AT2G13600, AT4G02060, AT1G16540, AT3G48360, AT2G36270, AT1G73660, AT1G16610, AT5G03730, AT5G46210, AT5G47010, AT5G67030, AT2G19860, AT4G15900, AT3G47990, AT1G52340
		GO:0009749~response to glucose	AT1G72320, AT1G10840, AT1G73840, AT3G08550, AT2G28900, AT3G26090, AT1G67890, AT4G34390, AT2G19450, AT4G24400, AT5G57090, AT4G37220, AT1G20950, AT5G64750, AT1G31930, AT1G28330, AT2G26300, AT1G79550, AT1G56570, AT4G15900, AT3G47340, AT2G23460, AT1G18080
		GO:0009744~response to sucrose	AT1G72320, AT2G28900, AT3G62410, AT4G30850, AT4G37680, AT2G30470, AT1G20950, AT2G01120, AT4G34160, AT1G16880, AT3G06850, AT1G77120, AT2G23460, AT1G10840, AT4G34390, AT2G22490, AT5G03730, AT4G16360, AT4G37220, AT5G20270, AT1G31930, AT1G28330, AT5G47010, AT3G54320, AT5G21170, AT1G67070, AT5G04140, AT1G69780, AT4G38320, AT4G01900, AT5G65420, AT3G47340
		GO:0007186~G-protein coupled receptor signaling pathway	AT1G31930, AT2G26300, AT5G20635, AT4G34390, AT3G49660, AT1G48270, AT3G63420, AT2G23460, AT2G20890
Light-related processes	11	GO:0009644~response to high light intensity	AT3G47470, AT4G27670, AT2G35720, AT1G45474, AT4G08920, AT2G47180, AT2G17840, AT4G32770, AT2G29500, AT2G26150, AT3G47390, AT1G52560, AT2G41430, AT5G04410, AT3G47860, AT1G27730, AT2G22240, AT5G58140, AT5G53170, AT1G17420, AT1G54050, AT1G61520, AT1G17870, AT1G07350, AT5G54270, AT2G42080, AT5G02120, AT4G22260, AT5G58070, AT1G74310, AT5G61510, AT3G61470, AT2G05620, AT2G47450, AT2G32120, AT1G01470
		GO:0009637~response to blue light	AT2G21150, AT4G28880, AT4G08920, AT1G19150, AT4G28860, AT5G27620, AT1G10120, AT3G08940, AT5G55280, AT4G01120, AT5G38410, AT5G24120, AT1G68050, AT5G53980, AT1G42550, AT4G40060, AT1G76570, AT5G58140, AT2G46340, AT1G66840, AT1G04400, AT1G08540, AT3G01470, AT2G34640, AT2G40100, AT4G10340, AT1G67090, AT2G05100, AT5G28490, AT5G38430, AT4G18390, AT3G28860, AT5G43470
		GO:0009585~red, far-red light phototransduction	AT3G22170, AT4G05420, AT2G43010, AT4G14110, AT1G28520, AT2G43280, AT2G32250, AT3G13550, AT1G09570, AT2G26990, AT4G12850, AT5G14250, AT4G16780, AT4G11110, AT4G10180, AT1G71230, AT3G07500, AT2G46340, AT2G25930, AT2G40080, AT5G35840, AT2G32950, AT4G02440, AT2G26670, AT2G34640, AT3G15354, AT5G11260, AT1G09530, AT1G25540, AT3G59470, AT2G46370, AT3G17690, AT4G18130, AT5G04190, AT3G61140, AT5G42970, AT4…
		GO:0048579~negative regulation of long-day photoperiodism, flowering	AT3G07650, AT1G08260, AT2G03500, AT5G04240, AT4G22140, AT4G26000, AT4G20400, AT5G48890
		GO:0010224~response to UV-B	AT5G59820, AT1G51400, AT3G28030, AT2G31190, AT5G23730, AT2G42260, AT1G32870, AT3G17800, AT4G01660, AT1G73805, AT2G19520, AT3G45640, AT5G64610, AT4G38620, AT1G76710, AT5G08020, AT1G05880, AT5G17780, AT1G67500, AT3G51240, AT1G26910, AT4G36220, AT5G11260, AT2G01180, AT4G15480, AT3G05210, AT2G46370, AT5G58760, AT1G27840, AT5G44740, AT5G09740, AT2G22880, AT1G10520, AT2G36750, AT2G43790, AT5G13930
		GO:0009646~response to absence of light	AT5G20230, AT1G31812, AT4G08920, AT4G01800, AT3G57180, AT2G45400, AT2G37770, AT3G61140, AT1G67070, AT5G53980, AT5G18170, AT3G06850, AT4G02380, AT3G47340, AT5G43470, AT1G04400, AT2G43400, AT1G58340
		GO:0009640~photomorphogenesis	AT4G28880, AT5G24470, AT4G08920, AT3G21150, AT3G54720, AT4G28860, AT4G32700, AT4G14110, AT1G61620, AT1G09570, AT2G26990, AT5G14250, AT1G71230, AT2G46340, AT5G64813, AT1G14290, AT1G79810, AT3G02260, AT2G32950, AT2G45430, AT5G11260, AT3G55370, AT4G38960, AT2G46370, AT5G46210, AT3G61140, AT5G42970, AT1G80730, AT3G28860, AT5G23670, AT1G69640, AT1G73590
		GO:0071482~cellular response to light stimulus	AT3G08550, AT1G64860, AT3G53920, AT1G08540, AT2G48120, AT5G08740, AT3G56710, AT2G30170, AT2G36990, AT1G07180, AT5G03650
		GO:0010218~response to far red light	AT5G24470, AT4G08920, AT1G19150, AT3G22170, AT3G08940, AT1G14920, AT5G38410, AT1G09570, AT5G15840, AT5G24120, AT4G32280, AT2G37770, AT4G16780, AT1G76570, AT2G46340, AT2G39940, AT2G01570, AT2G34640, AT5G11260, AT1G25540, AT2G40100, AT1G48410, AT4G10340, AT1G67090, AT2G05100, AT5G28490, AT5G38430, AT3G28860, AT4G15090
		GO:0010114~response to red light	AT2G21150, AT5G24470, AT4G08920, AT1G19150, AT1G69530, AT3G08940, AT3G17040, AT1G32870, AT5G38410, AT5G24120, AT4G32280, AT2G37770, AT2G29090, AT1G59940, AT2G46260, AT2G46340, AT2G40080, AT1G15550, AT3G61600, AT5G57360, AT1G08540, AT2G34640, AT5G11260, AT1G25540, AT2G40100, AT4G10340, AT1G10470, AT1G67090, AT2G05100, AT1G30040, AT5G28490, AT5G67030, AT5G38430
		GO:0010018~far-red light signaling pathway	AT4G12850, AT3G22170, AT3G07500, AT4G15090, AT2G43280, AT4G19990, AT2G32250, AT3G59470, AT5G15840
Seed germination	4	GO:0009793~embryo development ending in seed dormancy	AT3G61630, AT3G63190, AT4G26740, AT3G06350, AT3G18290, AT5G13790, AT4G24900, AT3G01610, AT1G43850, AT5G10170, AT3G48110, AT3G14020, AT1G20200, AT2G22240, AT1G55040, AT5G40480, AT5G03800, AT5G16715, AT1G11680, AT5G18820, AT4G36600, AT1G15220, AT5G02250, AT1G07420, AT1G43170, AT5G09900, AT2G17250, AT2G37920, AT1G13800, AT5G14850, AT4G20060, AT5G37630, AT1G60870, AT1G24340, AT1G63700, AT4G21020, AT1…
		GO:0009845~seed germination	AT4G21540, AT5G13200, AT4G34460, AT4G32320, AT5G56600, AT4G29010, AT4G27490, AT4G09140, AT5G08450, AT2G38560, AT1G48630, AT5G57710, AT4G13850, AT1G48270, AT5G57390, AT1G60170, AT3G25230, AT1G09970, AT1G71750, AT1G74350, AT1G66730, AT3G01150, AT3G15730, AT2G26300, AT5G66460, AT3G07130, AT5G01930, AT3G63420, AT5G09810, AT4G28320, AT3G22490, AT3G13540, AT2G36270, AT1G49590, AT3G44730, AT4G04890, AT4…
		GO:0010187~negative regulation of seed germination	AT2G36270, AT2G20180, AT2G01570, AT3G44680, AT5G56030, AT2G42620, AT5G56860, AT1G14920, AT1G66350, AT2G23070, AT4G26150, AT3G03450, AT4G18550, AT5G19330, AT5G02500
		GO:0010231~maintenance of seed dormancy	AT1G52920, AT5G19310, AT3G59030, AT1G67890, AT3G06010, AT1G48270, AT1G48130
Stress (biotic)	6	GO:0009626~plant-type hypersensitive response	AT5G13320, AT4G12560, AT1G64280, AT2G26560, AT1G19250, AT4G02640, AT1G73805, AT1G28380, AT1G51660, AT5G22290, AT3G50930, AT1G32540, AT3G25070, AT5G51700, AT2G01180, AT3G28910, AT1G02120, AT4G20380, AT3G20600, AT1G02860, AT4G36280, AT4G37930, AT2G43790, AT1G08450, AT1G23070, AT3G07040, AT3G46530, AT3G12500, AT3G01420, AT5G15410, AT4G19040, AT5G06950, AT1G14780, AT5G64930, AT3G45640, AT1G22070, AT4…
		GO:0016032~viral process	AT1G60800, AT4G34110, AT1G75950, AT4G24280, AT2G01660, AT2G20990, AT3G24240, AT5G13180, AT3G12280, AT1G32230, AT3G25560, AT5G03160, AT5G10470, AT4G26020, AT5G37660, AT1G08820, AT5G42190, AT3G47690, AT1G49760, AT3G29160, AT4G18710, AT2G23350, AT1G32070, AT5G03300, AT1G44900, AT3G19210, AT3G09820
		GO:0042742~defense response to bacterium	AT5G24530, AT5G13160, AT3G63190, AT4G08900, AT5G53120, AT4G14465, AT2G22300, AT1G19250, AT4G23160, AT1G80460, AT1G66340, AT2G26330, AT5G49520, AT5G52640, AT4G33300, AT5G09650, AT3G17210, AT4G33925, AT5G22250, AT2G22240, AT3G01480, AT1G09340, AT1G10170, AT2G30860, AT5G01230, AT4G32260, AT3G57330, AT1G06680, AT1G80840, AT1G64790, AT3G56400, AT5G51700, AT5G14740, AT3G18165, AT4G31550, AT4G39090, AT5…
		GO:0010200~response to chitin	AT5G58610, AT1G75490, AT3G21150, AT3G28210, AT4G17500, AT5G51190, AT3G52450, AT4G23810, AT3G11840, AT2G21210, AT5G47610, AT5G49520, AT3G46620, AT1G27730, AT4G11660, AT1G23030, AT3G61460, AT1G32640, AT2G04240, AT2G44840, AT5G64660, AT1G80840, AT3G16720, AT1G20823, AT3G56400, AT2G35930, AT4G01250, AT4G31550, AT1G64380, AT5G48655, AT3G23250, AT5G46910, AT1G62300, AT5G67450, AT2G37430, AT5G59820, AT1…
		GO:0031348~negative regulation of defense response	AT4G18470, AT1G51940, AT2G39940, AT1G71860, AT5G09230, AT3G59280, AT4G12560, AT5G03280, AT1G64280, AT3G11820, AT2G46370, AT4G15415, AT1G59870, AT5G48380, AT1G11310, AT1G77470, AT1G74710, AT4G37460
		GO:0051607~defense response to virus	AT2G27040, AT5G23570, AT5G37680, AT3G11660, AT3G49500, AT3G03300, AT5G16000, AT1G31280, AT2G26560, AT3G49870, AT5G42810, AT1G48410, AT2G35980, AT3G20250, AT1G69440, AT4G36280, AT2G22240, AT2G32940, AT3G62800, AT5G20320, AT5G43810, AT5G43470, AT4G36290, AT1G04400
Stress (abiotic)	10	GO:0009408~response to heat	AT4G27670, AT1G32583, AT5G22060, AT5G47910, AT4G25200, AT4G24280, AT1G64280, AT5G63870, AT5G49910, AT1G66340, AT5G52640, AT3G53990, AT2G22240, AT5G58140, AT3G02885, AT1G79440, AT4G21320, AT1G48050, AT1G80030, AT5G41340, AT1G08550, AT1G21760, AT1G16970, AT1G58340, AT1G52340, AT3G24320, AT1G06460, AT4G36990, AT3G25230, AT1G28520, AT5G03280, AT5G03720, AT2G22360, AT4G10250, AT1G52560, AT5G20970, AT4…
		GO:0046686~response to cadmium ion	AT1G60420, AT2G44060, AT4G19880, AT1G07930, AT5G27470, AT4G37870, AT1G59900, AT3G14930, AT4G25200, AT3G09600, AT4G24280, AT3G16350, AT3G48000, AT2G26560, AT5G49910, AT1G17520, AT3G15730, AT3G60190, AT5G13420, AT5G09650, AT2G21250, AT1G77120, AT2G30860, AT2G01140, AT1G74910, AT5G62790, AT3G13235, AT5G12170, AT2G39920, AT1G74840, AT1G49950, AT1G49760, AT4G09320, AT4G37930, AT3G52880, AT5G65140, AT4…
		GO:0009651~response to salt stress	AT1G61210, AT1G74920, AT4G30960, AT2G45790, AT3G09600, AT3G16350, AT1G51460, AT5G62530, AT2G13560, AT1G50010, AT5G24090, AT1G17520, AT2G31610, AT1G27730, AT1G10170, AT3G23490, AT1G73660, AT4G16260, AT1G61340, AT2G18250, AT1G10940, AT1G49950, AT5G22360, AT1G06180, AT1G60490, AT2G43790, AT3G03450, AT4G08500, AT3G03640, AT3G06370, AT1G65930, AT3G23600, AT3G57180, AT5G20080, AT5G03280, AT2G17840, AT1…
		GO:0009611~response to wounding	AT1G73080, AT5G47910, AT1G64280, AT4G39980, AT2G14580, AT3G17800, AT5G13220, AT5G24090, AT1G76650, AT4G08170, AT1G27730, AT2G02220, AT1G51760, AT1G09340, AT1G32640, AT3G13790, AT2G26690, AT1G71697, AT1G80840, AT3G02310, AT2G21970, AT1G61340, AT1G66760, AT5G07700, AT4G15440, AT5G47010, AT5G46050, AT5G13930, AT4G08500, AT3G11480, AT3G25230, AT2G38870, AT4G10390, AT3G45140, AT1G17840, AT1G04220, AT3…
		GO:0009409~response to cold	AT3G47470, AT3G02870, AT3G24440, AT3G08920, AT2G27710, AT1G45474, AT4G16845, AT4G24280, AT2G22300, AT1G60170, AT3G07740, AT1G03680, AT5G65940, AT5G24090, AT4G35090, AT5G52440, AT3G53990, AT1G16880, AT1G77120, AT1G05260, AT1G27730, AT3G57260, AT1G09340, AT5G40010, AT3G03050, AT3G23000, AT1G67090, AT5G04590, AT3G47520, AT4G04650, AT3G20740, AT1G67280, AT4G37930, AT5G42900, AT1G21760, AT2G43790, AT4…
		GO:0010119~regulation of stomatal movement	AT1G69850, AT2G17290, AT1G69530, AT5G27620, AT5G03280, AT3G11820, AT1G66340, AT1G20090, AT3G15730, AT5G44790, AT2G26300, AT4G26080, AT3G11410, AT1G51140, AT1G64060, AT2G19690, AT2G25930, AT2G32950, AT5G55630, AT2G26670, AT5G23720, AT5G54270, AT4G33950, AT1G62400, AT4G03560, AT2G46370, AT4G23650, AT1G09540, AT4G33050, AT1G05805
		GO:0042538~hyperosmotic salinity response	AT5G59820, AT4G30960, AT3G14080, AT3G20290, AT5G37850, AT1G14920, AT2G40950, AT2G37570, AT5G44650, AT1G05260, AT5G19660, AT5G58140, AT2G39800, AT2G01570, AT3G55610, AT5G46180, AT5G49480, AT2G43000, AT5G26751, AT1G69700, AT1G74520, AT5G49720, AT2G42080, AT4G33000, AT3G04290, AT3G18030, AT1G66350, AT5G58070, AT4G32410, AT3G14440, AT5G46050, AT4G30996, AT3G03450, AT5G14950, AT1G18260, AT5G67450
		GO:0006970~response to osmotic stress	AT1G55180, AT4G13850, AT1G60940, AT5G64750, AT5G19000, AT3G06190, AT2G38750, AT1G77120, AT1G42550, AT5G01270, AT1G78290, AT2G04240, AT1G16540, AT1G61340, AT2G18250, AT5G38710, AT1G10940, AT4G39090, AT5G57050, AT1G50500, AT3G03740, AT2G43850, AT2G40190, AT2G43790, AT4G04920, AT4G08500, AT1G35720, AT1G58340, AT3G62770, AT1G50460, AT1G43700, AT1G27320, AT5G03280, AT3G25230, AT1G35515, AT5G66880, AT1…
		GO:0009414~response to water deprivation	AT1G74920, AT4G30960, AT3G52450, AT1G11755, AT4G02280, AT1G45249, AT3G61050, AT5G26340, AT5G47100, AT3G16857, AT5G26990, AT1G77120, AT1G27730, AT4G15910, AT3G18490, AT5G58140, AT1G04400, AT5G49230, AT3G63520, AT5G40010, AT2G30580, AT2G39550, AT5G07700, AT5G38710, AT5G40390, AT4G39090, AT1G06770, AT1G56280, AT1G52340, AT4G34890, AT4G08920, AT1G28520, AT2G17840, AT5G66880, AT1G76080, AT3G45140, AT2…
		GO:0055075~potassium ion homeostasis	AT5G27150, AT1G32450, AT2G27760, AT3G02850, AT3G05030, AT5G55470, AT1G01140, AT3G06370, AT5G55990
Oxydative stress	3	GO:0072593~reactive oxygen species metabolic process	AT4G34460, AT5G47910, AT5G51720, AT5G27620, AT5G62530, AT4G04950, AT5G62520, AT1G79440, AT1G66330, AT2G26300, AT1G60490, AT1G64060, AT2G30950
		GO:0006979~response to oxidative stress	AT2G25080, AT3G57520, AT5G17820, AT3G20340, AT5G50350, AT1G03680, AT4G35090, AT1G43850, AT4G35000, AT3G53990, AT4G17070, AT1G05260, AT1G27730, AT2G28190, AT4G03240, AT5G59080, AT2G01140, AT1G63460, AT4G39640, AT5G41150, AT5G16990, AT1G53670, AT5G39580, AT5G51890, AT4G03520, AT1G68850, AT5G13680, AT5G17000, AT5G40390, AT2G14170, AT2G01980, AT2G43790, AT5G13930, AT1G71695, AT5G16980, AT2G39040, AT3…
		GO:0045454~cell redox homeostasis	AT1G60420, AT5G66410, AT5G20500, AT4G21990, AT1G48130, AT1G03680, AT1G28480, AT4G04950, AT4G35090, AT4G29670, AT3G06050, AT3G17880, AT4G08550, AT3G06730, AT5G39950, AT3G16110, AT3G54900, AT3G26060, AT4G34120, AT3G57070, AT5G42150, AT2G41680, AT4G37200, AT3G24170, AT3G15660, AT4G03520, AT2G38270, AT5G03880, AT4G10000, AT2G30540, AT1G35620, AT3G51030, AT3G04780, AT5G01420, AT5G16400, AT2G47880, AT1…
Aging	0
Cell death	1	GO:0008219~cell death	AT5G53760, AT2G17480, AT3G01420, AT4G02600, AT5G51290, AT2G01290, AT5G03280, AT2G26560, AT1G64280, AT4G35090, AT1G28380, AT2G13790, AT2G26300, AT3G50930, AT3G06730, AT1G29690, AT3G16770, AT1G12050, AT3G15010, AT1G12220, AT4G24250, AT4G20380, AT1G11000, AT4G33430, AT1G11310, AT1G61560, AT2G39200, AT5G65970
Ion transport	0
Methylation	1	GO:0032259~methylation	AT4G02405, AT5G40530, AT1G64600, AT5G25480, AT1G67980, AT1G33170, AT4G29590, AT4G36470, AT3G23510, AT1G22800, AT4G13330, AT1G19430, AT3G22740, AT5G13710, AT1G54650, AT5G44600, AT1G01180, AT4G09980, AT1G11680, AT2G31740, AT5G04060, AT5G14430, AT4G17080, AT2G39750, AT4G33110, AT4G34360, AT5G65860, AT2G46110, AT3G11480, AT3G17365, AT1G20330, AT1G73320, AT1G79915, AT4G35160, AT5G44170, AT2G27590, AT4…
Other processes	0

## Sheet: 50%NR
Supplemental Table 1. GO terms included in each functional category presented in figure 5B
Functional Categories associated with the genes that were up/down-regulated in the 50%RWC with respect to the T0 seeds, in the NR-batches
UP-REGULATED
Functional Category	#GO terms	GO terms	genes
DNA metabolism	0
Transcription	0
Translation	0
Post-translation modifications	3	GO:0046777~protein autophosphorylation	AT2G46500, AT3G13690, AT3G57530, AT1G08650, AT1G74740, AT4G23650, AT1G35670, AT4G13000, AT3G51850
		GO:0006468~protein phosphorylation	AT2G23770, AT4G18640, AT3G51850, AT3G47570, AT4G10390, AT1G35670, AT5G08160, AT5G67200, AT1G34300, AT1G14370, AT5G40380, AT4G20270, AT2G01950, AT5G38280, AT3G09780, AT1G74360, AT1G08650, AT3G57530, AT1G74740, AT5G01820, AT5G07620, AT5G25930, AT1G53050, AT2G45590, AT5G56790, AT2G02800, AT4G23650, AT5G25110, AT2G30360, AT5G01920, AT5G65710
		GO:0018105~peptidyl-serine phosphorylation	AT3G57530, AT1G08650, AT1G74740, AT4G23650, AT1G35670, AT3G51850
Protein transport	0
Transport (vesicle mediated, Golgi)	0
Primary/intermediary metabolism	8	GO:0055114~oxidation-reduction process	AT5G09360, AT5G17820, AT4G30210, AT1G28480, AT1G76690, AT5G05580, AT2G34500, AT3G11170, AT1G77120, AT3G09640, AT4G25300, AT1G37130, AT5G63910, AT5G34930, AT1G43800, AT5G13700, AT4G20840, AT5G06900, AT5G35735, AT3G19450, AT3G22370, AT2G46660, AT1G11680, AT2G15620, AT4G37340, AT1G62830, AT1G60690, AT1G52340, AT5G10610, AT2G44790, AT2G45580, AT1G24180, AT5G13440, AT1G74790, AT1G60680, AT2G06050, AT5…
		GO:0031408~oxylipin biosynthetic process	AT1G76690, AT1G17420, AT3G01420, AT1G73680, AT5G42650, AT1G72520, AT2G06050, AT1G76680
		GO:0006633~fatty acid biosynthetic process	AT1G43800, AT1G17420, AT3G01420, AT1G73680, AT5G05580, AT1G76690, AT3G11170, AT5G42650, AT5G38020, AT4G23850, AT2G06050, AT1G72520, AT1G76680
		GO:0008152~metabolic process	AT4G20050, AT5G51750, AT3G53160, AT1G22400, AT4G14090, AT5G49460, AT4G15550, AT4G15480, AT1G69040, AT3G63010, AT3G14067, AT4G34131, AT5G05900, AT2G15490, AT2G30140, AT4G34135, AT1G51680, AT1G22360, AT5G59590, AT1G47480
		GO:0006629~lipid metabolic process	AT5G05580, AT3G01420, AT3G11170, AT1G52760, AT5G58050, AT2G39420, AT3G48080, AT1G76680, AT5G13640, AT5G49460, AT1G74210
		GO:0006071~glycerol metabolic process	AT2G19450, AT5G58050, AT5G13640, AT1G74210
		ath00592:alpha-Linolenic acid metabolism	AT1G76690, AT1G17420, AT3G01420, AT1G77120, AT5G42650, AT1G72520, AT2G06050, AT1G76680
		ath01100:Metabolic pathways	AT5G17820, AT2G45790, AT3G51160, AT4G28660, AT1G76690, AT2G42010, AT1G77120, AT2G47510, AT4G23850, AT5G34930, AT1G73010, AT3G13790, AT4G26270, AT5G11880, AT5G13700, AT1G52760, AT5G39890, AT3G19450, AT5G49460, AT3G07270, AT4G09650, AT1G11680, AT5G01320, AT5G43860, AT1G08250, AT4G36940, AT5G14950, AT1G72330, AT1G55880, AT1G65930, AT1G52340, AT4G10960, AT2G19450, AT3G61510, AT2G23420, AT1G24180, AT5…
Secondary metabolism	7	GO:0009813~flavonoid biosynthetic process	AT5G14860, AT2G40890, AT3G53160, AT1G22400, AT4G14090, AT3G02100, AT4G15550, AT4G15480, AT5G05270, AT4G25300, AT4G34131, AT5G05900, AT2G15490, AT2G30140, AT1G22360, AT5G59590
		GO:0052696~flavonoid glucuronidation	AT5G14860, AT3G53160, AT1G22400, AT4G14090, AT3G02100, AT4G15550, AT4G15480, AT4G34131, AT5G05900, AT2G15490, AT2G30140, AT4G34135, AT1G22360, AT5G59590
		GO:0009698~phenylpropanoid metabolic process	AT4G30210, AT2G30490, AT4G14090, AT1G51680
		GO:0044550~secondary metabolite biosynthetic process	AT5G10610, AT5G25120, AT3G26310, AT5G06900, AT4G37340, AT5G24950, AT2G45580, AT4G31940, AT2G46660
		GO:0019358~nicotinate nucleotide salvage	AT4G36940, AT2G23420
		ath01110:Biosynthesis of secondary metabolites	AT2G45790, AT5G17820, AT3G61510, AT1G76690, AT2G34500, AT2G42010, AT1G24180, AT4G23900, AT5G47770, AT5G26030, AT1G77120, AT2G47510, AT2G06050, AT1G72520, AT5G06720, AT1G51680, AT5G34930, AT3G29200, AT4G11820, AT1G17420, AT4G26270, AT3G28200, AT5G11880, AT2G40890, AT3G19450, AT1G52760, AT4G21960, AT5G49460, AT1G11680, AT5G01320, AT4G27270, AT5G43860, AT1G08250, AT5G42650, AT2G19590, AT2G30490, AT1…
		ath00940:Phenylpropanoid biosynthesis	AT3G28200, AT5G17820, AT2G40890, AT3G19450, AT1G52760, AT4G21960, AT2G30490, AT5G06720, AT1G51680, AT4G37990
Proteolysis	1	GO:0030162~regulation of proteolysis	AT3G27220, AT2G26390, AT5G45110, AT4G08455, AT3G45220
Protein catabolism via proteosoma	0
Photosynthesis/photorrespiration and Chloroplast	1	GO:0010380~regulation of chlorophyll biosynthetic process	AT1G20780, AT3G16857, AT3G22840
Mitochondria	0
Development, cell growth	1	GO:0010150~leaf senescence	AT3G14067, AT1G20780, AT1G73680, AT5G66100, AT2G39200, AT1G76680, AT5G12080, AT4G23810
Cell cycle	0
Circadian cycle/rythm	0
Cell wall-related	1	GO:0009809~lignin biosynthetic process	AT5G09360, AT5G58910, AT2G40890, AT3G19450, AT1G52760, AT2G23910, AT4G37990
Auxin, Cytokinin and Brassinosteroid-related processes	0
Ethylene, Jasmonates and Salicylic acid-related processes	1	GO:0009695~jasmonic acid biosynthetic process	AT1G76690, AT1G17420, AT5G42650, AT1G72520, AT2G06050, AT1G76680
ABA-related processes	0
Giberellin-related processes	0
Response to Karrikin	1	GO:0080167~response to karrikin	AT3G19450, AT1G70420, AT5G40780, AT2G23910, AT4G27280, AT3G22840, AT5G64410, AT5G62680, AT4G01970, AT5G05270, AT2G30490, AT5G48540, AT3G13790
Signaling	0
Light-related processes	0
Seed/germination	0
Stress (biotic)	8	GO:0051707~response to other organism	AT3G01420, AT1G73680, AT1G20030, AT3G53160, AT1G75800, AT4G34131, AT2G15490, AT4G34135, AT5G43470
		GO:0010200~response to chitin	AT3G11840, AT4G17500, AT3G23250, AT1G80840, AT2G28710, AT5G37490, AT2G38470, AT1G62300, AT5G03720, AT2G31230, AT4G23550, AT4G33050, AT4G23810
		GO:0009620~response to fungus	AT1G17420, AT2G30020, AT5G42650, AT1G11310, AT2G01650, AT2G06050, AT1G51680, AT5G38280
		GO:0009816~defense response to bacterium, incompatible interaction	AT2G42010, AT5G52640, AT5G45110, AT5G13320, AT3G56710, AT4G23810
		GO:0042742~defense response to bacterium	AT3G01420, AT3G04720, AT1G80840, AT5G24660, AT1G02930, AT5G13320, AT4G09650, AT4G39090, AT5G52640, AT2G43120, AT4G33300, AT1G59870, AT5G46050, AT2G38470, AT1G65930
		GO:0006952~defense response	AT4G17500, AT5G58480, AT5G13320, AT1G79340, AT3G11840, AT4G33300, AT2G17120, AT1G72520, AT2G31230, AT5G40380, AT3G50950, AT1G17420, AT5G06860, AT3G18360, AT1G47890, AT5G42650, AT4G34131, AT2G19590, AT1G11310, AT3G12490, AT3G48080, AT4G23550, AT2G39200, AT5G43470, AT1G24020, AT2G38640, AT1G12010
		GO:0009817~defense response to fungus, incompatible interaction	AT3G04720, AT5G45110, AT1G59870, AT1G11310, AT2G39200
		ath04626:Plant-pathogen interaction	AT3G57530, AT1G74740, AT4G14640, AT4G20780, AT1G18530, AT2G28260, AT3G51850, AT5G52640, AT4G23650, AT3G22930, AT1G35670, AT2G38470, AT4G23550, AT3G48080
Stress (abiotic)	8	GO:0009611~response to wounding	AT1G76690, AT4G10390, AT1G17420, AT2G27690, AT2G30020, AT1G80840, AT5G53750, AT5G42650, AT5G46050, AT2G30490, AT1G72520, AT1G76680, AT1G51680, AT5G43470, AT3G13790
		GO:0009651~response to salt stress	AT3G57530, AT5G40010, AT3G04720, AT2G45790, AT5G24660, AT2G19450, AT1G02930, AT3G05030, AT4G36020, AT5G14040, AT5G20270, AT2G46500, AT4G39090, AT5G26340, AT1G24180, AT3G50940, AT1G07890, AT4G23650, AT1G15690, AT3G23250, AT1G77120, AT5G25610, AT2G38470, AT2G47510, AT1G65930
		GO:0001666~response to hypoxia	AT3G14230, AT1G77120, AT5G39890, AT3G05550, AT1G72330, AT4G32690
		GO:0009636~response to toxic substance	AT1G17180, AT3G09270, AT2G29420, AT1G02930, AT2G15490, AT4G15550, AT4G15480
		GO:0046685~response to arsenic-containing substance	AT5G52640, AT4G13180, AT4G19030, AT1G09570
		GO:0009414~response to water deprivation	AT5G59320, AT5G40010, AT1G02930, AT4G36020, AT3G08770, AT1G47128, AT4G39090, AT5G26340, AT3G16857, AT5G44650, AT1G15690, AT1G77120, AT2G38470, AT3G12490, AT1G52340
		GO:0009407~toxin catabolic process	AT1G17180, AT3G09270, AT2G29420, AT1G02930, AT1G78380
		GO:0009409~response to cold	AT3G03050, AT5G40010, AT2G19450, AT3G22370, AT3G22840, AT4G36020, AT4G09650, AT1G09560, AT3G11170, AT1G77120, AT2G38470, AT3G12490, AT5G16910
Oxydative stress	2	GO:0006979~response to oxidative stress	AT3G28200, AT3G01420, AT5G17820, AT1G73680, AT1G52760, AT4G21960, AT1G02930, AT4G01970, AT1G07890, AT1G13340, AT5G26030, AT3G09640, AT3G12490, AT2G47510, AT5G44380, AT1G78380, AT5G06720
		ath00480:Glutathione metabolism	AT1G17180, AT3G09270, AT1G07890, AT2G29420, AT3G09640, AT1G02930, AT1G78380, AT1G65930
Aging	0
Cell death	0
Ion transport	0
Methylation	0
Other processes	0
DOWN-REGULATED
Functional Category	#GO terms	GO terms	genes
DNA metabolism	0
Transcription	0
Translation	0
Post-translation modifications	1	GO:0006470~protein dephosphorylation	AT1G16220, AT2G29380, AT5G59220, AT1G72770, AT4G26080, AT3G11410, AT1G18030
Protein transport	0
Transport (vesicle mediated, Golgi)	1	GO:0006810~transport	AT1G09380, AT4G30420, AT1G17810, AT5G47470, AT4G23890, AT5G13900, AT2G47770, AT5G14100
Primary/intermediary metabolism	0
Primary/intermediary metabolism	2	GO:0005986~sucrose biosynthetic process	AT5G40390, AT1G04920, AT5G11110
		GO:0009072~aromatic amino acid family metabolic process	AT2G02380, AT2G02390
Secondary metabolism	0
Proteolysis	0
Protein catabolism via proteosoma	0
Photosynthesis/photorrespiration and Chloroplast	0
Mitochondria	0
Development, cell growth	0
Cell cycle	0
Circadian cycle/rythm	0
Cell wall-related	0
Auxin, Cytokinin and Brassinosteroid-related processes	0
Ethylene, Jasmonates and Salicylic acid-related processes	0
ABA-related processes	2	GO:0009737~response to abscisic acid	AT5G40390, AT5G44120, AT5G59220, AT4G37260, AT4G26080, AT3G11410, AT4G27410, AT2G47770, AT1G71960, AT3G11050
		GO:0009687~abscisic acid metabolic process	AT2G04240, AT2G29090
Giberellin-related processes	0
Response to Karrikin	0
Signaling	0
Light-related processes	0
Seed/germination	1	GO:0009793~embryo development ending in seed dormancy	AT2G36640, AT4G36600, AT1G48410, AT1G35680, AT1G32560, AT3G18290, AT2G31530, AT1G79860, AT5G62090, AT4G21020
Stress (biotic)	1	GO:0010200~response to chitin	AT2G04240, AT4G37260, AT1G75490, AT5G48655, AT1G64380
Stress (abiotic)	1	GO:0010042~response to manganese ion	AT4G25380, AT2G39450
		ath04075:Plant hormone signal transduction	AT2G29380, AT5G10120, AT5G59220, AT1G48500, AT3G17860, AT1G72770, AT4G26080, AT3G11410
Oxydative stress	0
Ageing	0
Cell death	0
Ion transport	0
Methylation	0
Other processes	0

## Sheet: RT-NR
Supplemental Table 1. GO terms included in each functional category presented in figure 5B
Functional Categories associated with the genes that were up/down-regulated in the TR with respect to the 50%RWC seeds, in the NR-batches
UP-REGULATED
Functional Category	#GO terms	GO terms	genes
DNA metabolism	0
Transcription	0
Translation	0
Post-translation modifications	1	GO:0018298~protein-chromophore linkage	AT2G02710, AT1G61520, AT1G29930, AT4G08920, AT1G15820
Protein transport	0
Transport (vesicle mediated, Golgi)	0
Primary/intermediary metabolism	10	GO:0055114~oxidation-reduction process	AT5G50770, AT1G76160, AT1G24360, AT5G51810, AT3G51680, AT1G14130, AT5G38410, AT4G12420, AT2G23630, AT4G33790, AT4G35000, AT1G05260, AT1G13710, AT3G60290, AT5G06900, AT4G39480, AT1G11600, AT4G03520, AT4G15440, AT1G67090, AT2G46210, AT4G37970, AT1G08550, AT5G08640, AT1G14190, AT1G71695, AT4G36250, AT5G34850, AT4G08920, AT4G30170, AT4G22010, AT2G45580, AT1G11530, AT2G22420, AT4G12300, AT1G76100, AT1…
		GO:0016042~lipid catabolic process	AT1G71250, AT5G08460, AT2G17230, AT5G45920, AT2G26560, AT3G04290, AT2G42690, AT3G15730, AT5G14180, AT5G33370, AT1G71691, AT1G54790, AT5G03810, AT5G55050
		GO:0006869~lipid transport	AT3G53980, AT5G59320, AT2G45180, AT1G31812, AT4G12490, AT4G12520, AT2G37870, AT5G57240, AT1G55260, AT3G08770, AT5G48490, AT1G62500
		GO:0005975~carbohydrate metabolic process	AT1G77410, AT5G20870, AT3G54690, AT3G57790, AT4G23500, AT1G53240, AT5G40610, AT4G34480, AT3G18080, AT1G13130, AT5G58090, AT5G43330, AT3G59850, AT1G11820, AT1G42550, AT4G30440, AT1G18270, AT1G04410, AT3G16920, AT1G05850
		GO:0006629~lipid metabolic process	AT3G62860, AT1G27480, AT2G42690, AT4G33790, AT1G29760, AT5G19290, AT3G15820, AT1G02205, AT5G13640, AT4G18550, AT2G26560, AT2G17230
		GO:0019253~reductive pentose-phosphate cycle	AT1G67090, AT3G62410, AT5G38430, AT5G38410
		GO:0006633~fatty acid biosynthetic process	AT1G24360, AT1G04220, AT1G67560, AT1G68530, AT2G26250, AT2G47240, AT1G02205, AT2G28630, AT5G04530
		ath01100:Metabolic pathways	AT1G24360, AT4G37870, AT5G51810, AT1G15820, AT5G38410, AT3G59850, AT3G15730, AT5G65780, AT4G30440, AT1G05260, AT1G10070, AT2G07050, AT1G12240, AT1G29930, AT3G25530, AT2G47240, AT5G15140, AT2G41480, AT1G67090, AT1G68750, AT5G35630, AT4G37970, AT5G17230, AT1G19920, AT1G67560, AT1G60550, AT1G08550, AT4G24670, AT5G08640, AT5G13930, AT4G31760, AT1G71695, AT4G33150, AT3G54690, AT1G30380, AT4G36250, AT1…
		ath00630:Glyoxylate and dicarboxylate metabolism	AT1G67090, AT5G35630, AT3G25530, AT1G53240, AT5G38430, AT1G04410, AT1G11860, AT5G43330, AT5G38410
		ath00062:Fatty acid elongation	AT1G04220, AT1G68530, AT2G26250, AT2G28630, AT5G04530
Secondary metabolism	3	ath01110:Biosynthesis of secondary metabolites	AT4G37870, AT5G51810, AT3G15730, AT5G65780, AT1G05260, AT1G10070, AT2G07050, AT4G15440, AT5G15140, AT2G41480, AT4G37970, AT5G17230, AT1G60550, AT1G67560, AT1G08550, AT5G13930, AT5G08640, AT4G31760, AT1G71695, AT4G33150, AT4G36250, AT2G26250, AT4G30170, AT1G68530, AT4G11010, AT1G20330, AT5G48300, AT5G43330, AT5G04530, AT2G22420, AT5G50375, AT1G04220, AT1G11860, AT4G33420, AT1G15550, AT3G17070, AT3…
		ath00940:Phenylpropanoid biosynthesis	AT3G17070, AT3G28200, AT4G30170, AT3G18080, AT1G15950, AT2G22420, AT2G41480, AT1G65060, AT4G37970, AT1G05260, AT4G33420, AT4G31760, AT1G71695
		ath00941:Flavonoid biosynthesis	AT3G51240, AT5G08640, AT5G13930, AT4G22880
Proteolysis	0
Protein catabolism via proteosoma	0
Photosynthesis/photorrespiration and Chloroplast	6	GO:0015979~photosynthesis	AT4G12800, AT1G30380, AT1G67090, AT1G61520, AT1G29930, AT1G68750, AT1G44575, AT1G15820, AT1G55480, AT5G54190, AT3G22840, AT4G15510, AT1G03130, AT5G38410
		GO:0015977~carbon fixation	AT1G67090, AT1G68750, AT5G38430, AT5G38410
		GO:0010196~nonphotochemical quenching	AT5G08050, AT1G44575, AT1G15820
		GO:0009765~photosynthesis, light harvesting	AT1G61520, AT1G29930, AT2G21970
		ath00710:Carbon fixation in photosynthetic organisms	AT1G67090, AT1G68750, AT1G53240, AT4G37870, AT5G38430, AT1G04410, AT5G43330, AT5G38410
		ath00195:Photosynthesis	AT4G12800, AT1G30380, AT4G14890, AT1G44575, AT1G76100, AT1G03130
Mitochondria	0
Development, cell growth	6	GO:0009825~multidimensional cell growth	AT5G60920, AT4G32410, AT1G20330, AT1G05850, AT4G01710
		GO:0048467~gynoecium development	AT3G50330, AT1G70560, AT4G24670, AT2G22125, AT5G67060
		GO:0010338~leaf formation	AT2G37630, AT1G13710, AT1G73590
		GO:0010158~abaxial cell fate specification	AT1G08465, AT2G45190, AT5G60450
		GO:0009944~polarity specification of adaxial/abaxial axis	AT2G26330, AT2G37630, AT1G65620, AT2G45190
		GO:0009704~de-etiolation	AT2G43010, AT1G10370, AT5G23060
Cell cycle	0
Circadian cycle/rythm	0
Cell wall-related	4	GO:0010025~wax biosynthetic process	AT4G33790, AT1G68530, AT2G47240, AT1G02205, AT4G13840
		GO:0042335~cuticle development	AT1G68530, AT2G26250, AT2G20300, AT1G02205, AT4G00730
		GO:0071555~cell wall organization	AT4G01220, AT4G19420, AT4G19410, AT4G34480, AT3G05910, AT2G24630, AT4G13840, AT1G13250, AT2G32990, AT3G59850, AT1G70090, AT3G62060, AT5G65730, AT1G14720, AT1G64390, AT4G32410, AT5G17420
		GO:0009664~plant-type cell wall organization	AT2G41480, AT2G26330, AT1G21310, AT1G05260, AT4G31760, AT4G33420, AT1G71695
Auxin, Cytokinin and Brassinosteroid-related processes	2	GO:0009734~auxin-activated signaling pathway	AT2G22670, AT1G69160, AT1G77690, AT3G07390, AT1G12110, AT5G43700, AT2G42580, AT5G12050, AT2G01950, AT1G73590, AT5G60450
		GO:0060918~auxin transport	AT4G08920, AT1G69160, AT5G12050
Ethylene, Jasmonates and Salicylic acid-related processes	0
ABA-related processes	0
Giberellin-related processes	2	GO:0009740~gibberellic acid mediated signaling pathway	AT5G59845, AT4G09600, AT1G15550, AT5G51810, AT1G75750, AT5G11260, AT5G63470
		GO:0009739~response to gibberellin	AT5G59845, AT4G09600, AT1G15550, AT2G37630, AT5G51810, AT1G75750, AT3G58070
Response to Karrikin	1	GO:0080167~response to karrikin	AT5G08050, AT4G13510, AT1G44575, AT2G26250, AT5G51810, AT1G01300, AT5G11260, AT3G22840, AT3G21090, AT5G64410, AT5G08640, AT1G10370, AT3G60290, AT4G33150
Signaling	1	GO:0007169~transmembrane receptor protein tyrosine kinase signaling pathway	AT5G63710, AT4G37250, AT4G23740, AT5G63410, AT1G67510, AT5G58300, AT5G56040, AT2G01950, AT3G57830
Light-related processes	4	GO:0009416~response to light stimulus	AT1G29930, AT4G08920, AT3G62410, AT4G32890, AT2G26250, AT1G68530, AT1G42550, AT1G55480, AT3G15570, AT5G57660, AT2G45050, AT2G39730, AT5G04530
		GO:0009637~response to blue light	AT1G67090, AT4G08920, AT1G42550, AT5G38430, AT4G40060, AT5G38410
		GO:0010114~response to red light	AT1G15550, AT1G67090, AT4G08920, AT5G38430, AT5G11260, AT5G38410
		GO:0010218~response to far red light	AT1G67090, AT4G08920, AT5G38430, AT5G11260, AT5G38410
Seed/germination	0
Stress (biotic)	1	GO:0006979~response to oxidative stress	AT3G17070, AT3G28200, AT3G25530, AT4G30170, AT4G11010, AT4G03520, AT2G22420, AT2G41480, AT1G07890, AT4G35000, AT1G05260, AT5G13930, AT4G31760, AT4G33420, AT1G71695
Stress (abiotic)	4	GO:0015977~carbon fixation	AT1G67090, AT1G68750, AT5G38430, AT5G38410
		GO:0006825~copper ion transport	AT5G24580, AT4G27590, AT3G48970, AT2G26975
		GO:0009611~response to wounding	AT4G15440, AT2G27690, AT1G65060, AT1G04220, AT1G67560, AT2G21970, AT1G55480, AT3G51420, AT1G09340, AT5G13930, AT4G22880
		GO:0070417~cellular response to cold	AT2G46210, AT3G62410, AT5G62390, AT1G16390
Oxydative stress	3	GO:0042744~hydrogen peroxide catabolic process	AT2G22420, AT3G17070, AT2G41480, AT3G28200, AT1G07890, AT5G34850, AT4G35000, AT4G30170, AT1G05260, AT4G31760, AT4G33420, AT1G71695
		GO:0006979~response to oxidative stress	AT3G17070, AT3G28200, AT3G25530, AT4G30170, AT4G11010, AT4G03520, AT2G22420, AT2G41480, AT1G07890, AT4G35000, AT1G05260, AT5G13930, AT4G31760, AT4G33420, AT1G71695
		GO:0045454~cell redox homeostasis	AT5G01420, AT5G58530, AT1G53300, AT3G02000, AT2G42580, AT4G10630, AT4G03520, AT2G41330, AT5G06470, AT1G11530
Aging	0
Cell death	0
Ion transport	0
Methylation	0
Other processes	0
DOWN-REGULATED
Functional Category	#GO terms	GO terms	genes
DNA metabolism	0
Transcription	0
Translation	0
Post-translation modifications	2	GO:0046777~protein autophosphorylation	AT4G00720, AT3G05840, AT4G18710, AT1G70520, AT4G13000, AT2G03890, AT2G39660
		GO:0006470~protein dephosphorylation	AT2G29380, AT5G59220, AT4G33920, AT3G62260, AT3G11410, AT4G18593
Protein transport	0
Transport (vesicle mediated, Golgi)	0
Primary/intermediary metabolism	3	GO:0006633~fatty acid biosynthetic process	AT4G30950, AT1G76690, AT3G01420, AT3G02630, AT1G10670, AT1G76680, AT1G69640
		ath00052:Galactose metabolism	AT5G40390, AT5G47810, AT4G10960, AT1G56600, AT3G13790
		ath00500:Starch and sucrose metabolism	AT4G12430, AT1G04920, AT5G51460, AT5G11110, AT4G22590, AT4G27830, AT3G13790
Secondary metabolism	0
Proteolysis	0
Protein catabolism via proteosoma	1	GO:0016567~protein ubiquitination	AT1G72310, AT2G42360, AT1G20780, AT3G55530, AT3G18290, AT5G37490, AT5G55000, AT1G04390, AT1G24330, AT5G05560, AT3G26000, AT3G24800, AT5G48655, AT3G19950, AT2G38920, AT5G07270, AT1G10170, AT4G34210
Photosynthesis/photorrespiration and Chloroplast	0
Mitochondria	1	ath00190:Oxidative phosphorylation	AT2G07707, AT2G07751, AT2G07698, AT2G07687, AT2G07727, AT2G07785, AT3G47950, AT2G19680
Development, cell growth	1	GO:0010150~leaf senescence	AT5G59220, AT1G20780, AT4G30790, AT2G39200, AT1G76680, AT4G23810
Cell cycle	0
Circadian cycle/rythm	0
Cell wall-related	1	GO:0010497~plasmodesmata-mediated intercellular transport	AT1G09560, AT3G62020, AT5G43980
Auxin, Cytokinin and Brassinosteroid-related processes	0
Ethylene, Jasmonates and Salicylic acid-related processes	0
ABA-related processes	2	GO:0009737~response to abscisic acid	AT3G22490, AT5G40010, AT5G59220, AT3G01420, AT3G55530, AT3G26090, AT1G70670, AT2G46270, AT1G56600, AT1G49950, AT3G55730, AT5G40390, AT5G26340, AT3G05700, AT2G40190, AT1G59870, AT3G11410, AT4G19810, AT4G27410, AT1G55870, AT1G12420
		GO:0009788~negative regulation of abscisic acid-activated signaling pathway	AT5G59220, AT3G26000, AT1G01720, AT3G11410
Giberellin-related processes	0
Response to Karrikin	0
Signaling	0
Env. Info processing (ABC transporters, sphingolipid signaling)	0
Light-related processes	0
Seed/germination	0
Stress (biotic)	4	GO:0010200~response to chitin	AT3G11840, AT1G75490, AT5G48655, AT3G23250, AT2G28710, AT5G37490, AT2G38470, AT1G62300, AT4G23810
		GO:0009817~defense response to fungus, incompatible interaction	AT5G45110, AT1G59870, AT1G11310, AT2G39200, AT5G38900
		GO:0009627~systemic acquired resistance	AT3G01420, AT5G45110, AT1G59870, AT3G57260
		GO:0009816~defense response to bacterium, incompatible interaction	AT5G52640, AT5G45110, AT3G56710, AT4G23810
Stress (abiotic)	4	GO:0009651~response to salt stress	AT1G16540, AT5G40010, AT3G55530, AT1G25220, AT1G56600, AT1G01520, AT1G49950, AT5G14040, AT3G55730, AT3G47950, AT5G62520, AT3G09350, AT5G26340, AT1G68090, AT3G05700, AT3G23250, AT1G27760, AT4G11600, AT4G19810, AT2G38470, AT1G10170, AT1G55870
		GO:0009414~response to water deprivation	AT3G22490, AT5G40010, AT5G59220, AT3G55530, AT3G26090, AT1G56600, AT5G40390, AT5G26340, AT1G68090, AT5G13750, AT3G05700, AT3G11410, AT2G38470, AT4G27410
		GO:0009636~response to toxic substance	AT2G02380, AT1G17180, AT3G09270, AT3G23560, AT4G15550
		GO:0009408~response to heat	AT3G09350, AT1G68090, AT1G16540, AT5G52640, AT2G38470, AT2G22240, AT5G12020, AT2G29500
Oxydative stress	0
Ageing	0
Cell death	0
Ion transport	0
Methylation	0
Other processes	0

## Sheet: G-NR
Supplemental Table 1. GO terms included in each functional category presented in figure 5B
Functional Categories associated with the genes that were up/down-regulated in G with respect to the TR seeds, in the NR-batches
UP-REGULATED
Functional Category	#GO terms	GO terms	genes
DNA metabolism	0
Transcription	0
Translation	0
Post-translation modifications	0
Protein transport	0
Transport (vesicle mediated, Golgi)	0
Primary/intermediary metabolism	0
Secondary metabolism	0
Proteolysis	0
Protein catabolism via proteosoma	0
Photosynthesis/photorrespiration and Chloroplast	0
Mitochondria	0
Development, cell growth	0
Cell cycle	0
Circadian cycle/rythm	0
Cell wall-related	0
Auxin, Cytokinin and Brassinosteroid-related processes	0
Ethylene, Jasmonates and Salicylic acid-related processes	0
ABA-related processes	0
Giberellin-related processes	0
Response to Karrikin	0
Signaling	0
Light-related processes	0
Seed/germination	0
Stress (biotic)	0
Stress (abiotic)	0
Oxydative stress	0
Ageing	0
Cell death	0
Ion transport	0
Methylation	0
Other processes	0
DOWN-REGULATED
DNA metabolism	0
Transcription	0
Translation	0
Post-translation modifications	0
Protein transport	0
Transport (vesicle mediated, Golgi)	0
Primary/intermediary metabolism	3	GO:0010344~seed oilbody biogenesis	AT1G05510, AT3G01570, AT5G16460
		GO:0019915~lipid storage	AT1G05510, AT3G01570, AT5G16460
		GO:0055114~oxidation-reduction process	AT5G63030, AT5G01670, AT3G52970, AT5G35735, AT5G55240, AT1G48130
Secondary metabolism	0
Proteolysis	0
Protein catabolism via proteosoma	0
Photosynthesis/photorrespiration and Chloroplast	0
Mitochondria	0
Development, cell growth	0
Cell cycle	0
Circadian cycle/rythm	0
Cell wall-related	0
Auxin, Cytokinin and Brassinosteroid-related processes	0
Ethylene, Jasmonates and Salicylic acid-related processes	0
ABA-related processes	0
Giberellin-related processes	0
Response to Karrikin	0
Signaling	0
Light-related processes	0
Seed/germination	0
Stress (biotic)	0
Oxydative stress	0
Ageing	0
Cell death	0
Ion transport	0
Methylation	0
Other processes	0

## Sheet: T0-PR vs T0-NR
Supplemental Table 1. GO terms included in each functional category presented in figure 7B
Functional Categories associated with the genes that were up/down-regulated in the T0-NR batches with respect to the T0-PR batches
UP-REGULATED
Functional Category
UP-regulated processes	#GO terms	GO terms	genes
DNA metabolism	4	ath00230:Purine metabolism	42	AT2G36580, AT4G21710, AT2G37250, AT5G47840, AT4G14930, AT4G04880, AT5G67100, AT2G38680, AT5G50370, AT2G38280, AT1G36280, AT5G23710, AT1G67550, AT2G29540, AT2G14750, AT3G03900, AT5G58220, AT3G57550, AT5G56350, AT5G51940, AT1G16350, AT2G35390, AT5G35170, AT3G06200, AT4G13720, AT4G20070, AT5G66005, AT2G37690, AT4G35800, AT4G11980, AT3G20540, AT4G07950, AT5G63680, AT4G09320, AT5G49530, AT3G13940, AT1…
		ath03430:Mismatch repair	14	AT2G06510, AT4G02070, AT5G27740, AT4G09140, AT5G63960, AT1G21690, AT2G29570, AT4G02460, AT4G28440, AT3G02920, AT1G23750, AT3G18580, AT1G08130, AT2G33845
		GO:0006289~nucleotide-excision repair	8	AT3G02540, AT5G16630, AT5G38470, AT1G52530, AT3G61420, AT1G79650, AT1G21710, AT1G05055
		GO:0016569~covalent chromatin modification	19	AT1G18450, AT2G44980, AT5G05130, AT5G40530, AT2G33610, AT3G06010, AT5G38110, AT4G22140, AT2G13370, AT3G12810, AT5G05610, AT1G57820, AT5G19310, AT5G49160, AT2G16780, AT5G58230, AT3G24010, AT4G39100, AT1G08600
Transcription	4	GO:0051028~mRNA transport	11	AT2G30050, AT5G40480, AT5G02530, AT1G14850, AT1G64350, AT4G30840, AT3G56900, AT5G51200, AT1G55540, AT5G59950, AT5G58590
		GO:0008380~RNA splicing	28	AT4G31580, AT1G06220, AT3G19760, AT1G65700, AT5G16790, AT2G44020, AT4G18520, AT5G60870, AT4G37510, AT3G60400, AT5G64200, AT2G36000, AT2G03050, AT3G48250, AT4G18465, AT3G62310, AT1G73720, AT5G16140, AT1G20960, AT2G17520, AT5G04430, AT3G61860, AT4G38160, AT3G04160, AT4G25270, AT1G32490, AT4G14605, AT5G42920
		GO:0000184~nuclear-transcribed mRNA catabolic process, nonsense-mediated decay	8	AT5G16260, AT4G34110, AT1G22760, AT5G63120, AT2G03820, AT3G06480, AT1G55150, AT1G60830
		GO:0010501~RNA secondary structure unwinding	17	AT5G63120, AT5G54910, AT3G06480, AT1G55150, AT2G40700, AT1G27090, AT3G19760, AT3G58570, AT5G26742, AT4G36020, AT3G06980, AT2G47330, AT3G22310, AT4G34910, AT5G60990, AT1G59990, AT2G01440
Translation	6	GO:0042254~ribosome biogenesis	40	AT2G34480, AT2G36620, AT5G39740, AT1G48630, AT5G06360, AT2G40010, AT3G27160, AT4G10620, AT1G16740, AT2G37990, AT5G20180, AT1G74270, AT1G50920, AT3G03920, AT4G31420, AT4G17560, AT3G07050, AT1G07070, AT4G18100, AT4G35490, AT5G13510, AT5G22100, AT1G64510, AT3G53020, AT4G09800, AT1G03530, AT2G44860, AT3G15190, AT2G40590, AT4G27090, AT4G15770, AT1G26880, AT5G02610, AT5G27820, AT3G06180, AT3G62870, AT1…
		GO:0000027~ribosomal large subunit assembly	15	AT1G74060, AT2G42740, AT2G36620, AT1G74050, AT5G39740, AT3G53020, AT4G01310, AT1G26910, AT2G44860, AT1G18540, AT1G16740, AT3G23620, AT3G15460, AT4G35490, AT5G45775
		GO:0042273~ribosomal large subunit biogenesis	13	AT3G55620, AT1G43860, AT1G34570, AT2G37990, AT1G74270, AT4G27090, AT4G15770, AT4G31420, AT3G15750, AT3G49910, AT1G07070, AT1G71840, AT2G34260
		GO:0006364~rRNA processing	22	AT5G63120, AT3G06480, AT3G11964, AT5G40530, AT1G55150, AT5G57280, AT3G19760, AT5G38720, AT1G43860, AT1G59760, AT5G10360, AT4G25630, AT5G15750, AT3G15460, AT1G77680, AT3G03920, AT5G60990, AT4G21130, AT1G63810, AT3G02560, AT2G34260, AT1G48830
		GO:0002181~cytoplasmic translation	17	AT1G74060, AT5G24510, AT2G27710, AT1G74050, AT2G40010, AT4G10450, AT4G25890, AT1G18540, AT1G33140, AT3G28500, AT1G74270, AT3G44590, AT3G49910, AT2G44120, AT1G07070, AT1G05190, AT5G01230
		GO:1902626~assembly of large subunit precursor of preribosome	4	AT3G55620, AT2G36620, AT3G53020, AT2G44860
Post-translation modifications	2	GO:0051262~protein tetramerization	5	AT4G29530, AT2G47510, AT1G53310, AT1G17710, AT1G36280
		GO:0007023~post-chaperonin tubulin folding pathway	3	AT3G60740, AT4G39920, AT2G30410
Protein transport	2	GO:0015031~protein transport	73	AT5G64410, AT1G61250, AT5G09260, AT3G18820, AT4G26670, AT1G49180, AT3G20920, AT4G17170, AT3G07680, AT4G15780, AT1G03950, AT1G30630, AT1G43890, AT5G40480, AT2G47840, AT1G11890, AT1G08400, AT1G09580, AT5G22360, AT1G17530, AT3G03490, AT1G15880, AT4G30840, AT3G27100, AT4G10170, AT5G55710, AT3G58170, AT5G17290, AT5G60460, AT3G59920, AT2G31530, AT1G75760, AT1G71270, AT2G44140, AT1G64350, AT5G24650, AT5…
		GO:0006886~intracellular protein transport	41	AT5G42570, AT5G60460, AT2G38020, AT2G27460, AT1G02280, AT3G11820, AT5G08080, AT4G24550, AT5G66160, AT5G53530, AT2G38410, AT2G19790, AT3G29100, AT4G27690, AT1G77140, AT1G50900, AT1G48440, AT3G51890, AT3G07680, AT1G04830, AT3G02460, AT1G47830, AT1G06210, AT1G60780, AT1G09580, AT4G29950, AT3G17780, AT5G43970, AT3G50860, AT5G46860, AT2G20790, AT1G79070, AT1G56590, AT3G23660, AT1G16240, AT5G15930, AT1…
Transport (vesicle mediated, Golgi)	4	GO:0006887~exocytosis	14	AT5G58430, AT1G04760, AT1G11890, AT5G49830, AT3G54300, AT3G11820, AT5G08080, AT5G11150, AT1G71820, AT4G27840, AT5G22360, AT5G58060, AT4G10170, AT4G15780
		GO:0006888~ER to Golgi vesicle-mediated transport	15	AT5G42570, AT1G30630, AT2G27460, AT1G02130, AT2G36900, AT3G17780, AT5G02280, AT3G23660, AT3G29100, AT1G11905, AT1G15880, AT1G48440, AT4G17170, AT3G47700, AT3G58170
		GO:0006906~vesicle fusion	15	AT1G04760, AT1G11890, AT3G54300, AT3G11820, AT5G08080, AT5G11150, AT4G27840, AT5G46860, AT5G22360, AT1G16240, AT1G15880, AT5G58060, AT4G10170, AT4G15780, AT3G09740
		GO:0016192~vesicle-mediated transport	36	AT3G10640, AT1G80910, AT2G27460, AT1G08190, AT5G05987, AT2G36900, AT3G11820, AT5G08080, AT4G24550, AT5G11150, AT2G30050, AT1G08770, AT3G29100, AT5G09260, AT5G01430, AT1G29330, AT5G58060, AT3G07680, AT1G03950, AT4G16340, AT2G24765, AT1G11890, AT1G60780, AT1G09580, AT5G63880, AT3G54300, AT3G56110, AT3G50860, AT5G22360, AT2G20790, AT5G46860, AT1G56590, AT1G16240, AT4G08520, AT2G44610, AT3G58170
Primary/intermediary metabolism	14	GO:0006099~tricarboxylic acid cycle	20	AT3G60100, AT5G08300, AT4G35260, AT2G22780, AT1G53240, AT2G20420, AT5G03290, AT3G55410, AT5G58330, AT1G53310, AT2G42790, AT5G65165, AT5G66760, AT3G47520, AT1G04410, AT3G58750, AT2G47510, AT5G55070, AT1G65930, AT1G54340
		GO:0006002~fructose 6-phosphate metabolic process	6	AT5G52190, AT5G61580, AT5G47810, AT1G07110, AT1G43670, AT5G64380
		GO:0046835~carbohydrate phosphorylation	5	AT1G50460, AT1G17160, AT5G03300, AT4G29130, AT3G09820
		GO:0006072~glycerol-3-phosphate metabolic process	4	AT3G10370, AT2G40690, AT3G07690, AT2G41540
		GO:0008652~cellular amino acid biosynthetic process	16	AT2G37250, AT3G10050, AT3G10030, AT2G21940, AT5G66120, AT3G49680, AT3G13110, AT2G14750, AT3G03900, AT5G65780, AT5G04140, AT5G56760, AT1G10070, AT5G21060, AT4G27070, AT2G43750
		GO:0009097~isoleucine biosynthetic process	6	AT3G10050, AT5G65780, AT5G16290, AT1G10070, AT3G49680, AT5G21060
		GO:0016310~phosphorylation	37	AT3G21070, AT2G26830, AT2G27490, AT3G54090, AT1G07910, AT2G21940, AT2G03890, AT2G46500, AT1G74320, AT2G14750, AT3G03900, AT3G57550, AT3G01640, AT4G09760, AT2G35390, AT2G42910, AT5G47080, AT5G55630, AT5G61760, AT3G10030, AT3G06200, AT2G39800, AT5G53110, AT1G73980, AT5G23070, AT5G23450, AT5G26751, AT4G30340, AT5G21170, AT3G05840, AT5G57690, AT5G03300, AT2G16790, AT3G09820, AT1G11390, AT1G48430, AT4…
		GO:0055114~oxidation-reduction process	199	AT1G74920, AT1G59900, AT3G26170, AT5G62530, AT3G12260, AT1G19250, AT3G61220, AT3G48310, AT4G35090, AT3G25560, AT2G41510, AT2G30860, AT1G72680, AT1G14520, AT4G20930, AT4G30950, AT1G63460, AT3G25180, AT3G15290, AT5G06900, AT1G56000, AT1G68850, AT3G48320, AT3G51030, AT1G67090, AT4G29720, AT3G59300, AT1G08830, AT2G44100, AT4G12300, AT4G16765, AT4G09010, AT1G60710, AT1G18270, AT2G06050, AT3G29360, AT2…
		GO:0006096~glycolytic process	17	AT2G36580, AT3G25860, AT2G01140, AT1G50460, AT3G55440, AT1G59900, AT5G47810, AT4G29130, AT2G36460, AT2G34590, AT4G26530, AT5G63680, AT5G61580, AT5G56350, AT1G76550, AT1G18270, AT4G24620
		GO:0045454~cell redox homeostasis	31	AT5G06690, AT5G20500, AT1G50320, AT5G03870, AT1G48130, AT1G28480, AT4G04950, AT3G25580, AT5G63030, AT4G35090, AT3G06050, AT1G65980, AT4G08550, AT4G33040, AT3G54900, AT4G37200, AT3G15660, AT5G03880, AT3G15360, AT5G10860, AT3G51030, AT1G35620, AT5G16400, AT5G14070, AT4G28730, AT3G54660, AT3G20560, AT1G08570, AT5G39865, AT5G13810, AT1G07960
		GO:0008654~phospholipid biosynthetic process	13	AT2G39290, AT4G15130, AT1G74320, AT2G26830, AT1G12640, AT5G10170, AT2G40690, AT5G57190, AT1G78690, AT2G45670, AT3G18000, AT4G09760, AT2G32260
		ath00020:Citrate cycle (TCA cycle)	23	AT3G25860, AT3G60100, AT5G08300, AT4G35260, AT2G22780, AT1G59900, AT1G53240, AT2G20420, AT5G03290, AT2G34590, AT1G09430, AT5G49460, AT3G55410, AT2G42790, AT5G66760, AT5G65165, AT3G47520, AT1G04410, AT3G58750, AT2G47510, AT5G55070, AT1G65930, AT1G54340
		ath00051:Fructose and mannose metabolism	18	AT2G01140, AT1G74910, AT1G50460, AT3G55440, AT3G51160, AT5G47810, AT4G29130, AT2G36460, AT1G66430, AT1G07110, AT4G11980, AT4G26530, AT5G66460, AT5G61580, AT5G51970, AT1G76550, AT1G43670, AT5G64380
		ath01200:Carbon metabolism	65	AT2G36580, AT2G44160, AT1G59900, AT5G36790, AT4G37560, AT5G65940, AT4G26530, AT4G35090, AT3G02360, AT5G66760, AT5G13420, AT5G56760, AT2G47510, AT1G43670, AT5G64380, AT3G25860, AT2G01140, AT3G60100, AT5G08300, AT2G22780, AT4G18360, AT5G42250, AT5G58330, AT1G67090, AT5G22620, AT2G30650, AT3G47520, AT3G01850, AT3G58750, AT1G54340, AT2G43750, AT1G48430, AT1G65930, AT1G50460, AT4G35260, AT2G01290, AT4…
Secondary metabolism	1	ath01130:Biosynthesis of antibiotics	95	AT1G63000, AT2G36580, AT2G37250, AT1G59900, AT3G53580, AT5G36790, AT1G63970, AT2G34630, AT3G49680, AT4G26530, AT1G36280, AT4G35090, AT5G10170, AT5G66760, AT3G02360, AT5G65780, AT5G13420, AT1G64710, AT2G47510, AT1G10070, AT3G17940, AT1G43670, AT5G64380, AT2G35020, AT5G13710, AT3G25860, AT2G01140, AT5G35170, AT3G60100, AT5G08300, AT2G22780, AT3G02780, AT4G18360, AT1G09430, AT5G49460, AT5G42250, AT4…
Proteolysis	0
Protein catabolism via proteosome	2	GO:0006511~ubiquitin-dependent protein catabolic process	55	AT3G20630, AT3G22630, AT5G66140, AT1G75950, AT5G23540, AT4G27960, AT1G47250, AT4G39910, AT3G22110, AT4G31300, AT5G50870, AT3G26340, AT5G58590, AT3G53970, AT1G79210, AT1G75440, AT2G26590, AT5G42190, AT2G24640, AT2G03170, AT4G30640, AT3G21280, AT5G40580, AT3G11270, AT5G53360, AT2G20580, AT3G27430, AT5G45620, AT1G21720, AT5G41340, AT2G32780, AT5G09900, AT1G64230, AT3G46460, AT5G01720, AT1G64520, AT2…
		ath03050:Proteasome	22	AT3G53970, AT1G79210, AT3G22630, AT5G66140, AT5G23540, AT1G64520, AT5G58290, AT2G05840, AT1G47250, AT5G40580, AT5G38650, AT3G11270, AT2G20580, AT4G24820, AT1G45000, AT5G45620, AT3G27430, AT1G21720, AT5G09900, AT3G22110, AT4G31300, AT3G26340
Photosynthesis/photorrespiration and Chloroplast	2	GO:0009853~photorespiration	13	AT2G27730, AT1G67090, AT2G33220, AT5G04140, AT4G00620, AT3G18410, AT5G36790, AT5G38430, AT5G37510, AT4G16450, AT1G49140, AT2G13360, AT4G39660
		GO:0015979~photosynthesis	29	AT1G11750, AT3G47470, AT1G53310, AT4G05180, AT5G01600, AT1G76550, AT1G76570, AT1G31330, AT1G43670, AT1G03130, AT1G52230, AT1G61520, AT1G29930, AT4G05390, AT5G27390, AT4G19100, AT3G02780, AT1G30510, AT1G79040, AT5G45930, AT2G06520, AT4G09650, AT4G10340, AT1G67090, AT2G05100, AT4G30720, AT5G64040, AT1G77090, AT5G23120
Mitochondria	3	GO:0006120~mitochondrial electron transport, NADH to ubiquinone	5	AT3G03070, AT5G08530, AT4G02580, AT2G07689, AT2G07751
		GO:0080156~mitochondrial mRNA modification	8	AT5G61030, AT1G72530, AT5G19020, AT3G02330, AT3G12770, AT3G06790, AT1G32580, AT2G13600
		GO:0008535~respiratory chain complex IV assembly	4	AT3G17910, AT1G64600, AT1G02410, AT5G56090
Development, cell growth	3	GO:0010150~leaf senescence	20	AT5G17290, AT5G59220, AT1G20780, AT2G13810, AT4G01250, AT5G66100, AT5G03280, AT5G64930, AT1G66330, AT2G35980, AT1G32450, AT3G10500, AT2G43790, AT4G30790, AT4G32940, AT4G02380, AT1G11760, AT1G76680, AT3G11340, AT5G37600
		GO:0048364~root development	31	AT4G14850, AT2G37250, AT5G05980, AT3G53480, AT2G39830, AT1G48630, AT5G57390, AT1G53330, AT5G24310, AT3G62270, AT2G25180, AT3G05040, AT5G11630, AT4G16780, AT4G02380, AT5G17400, AT5G58710, AT3G54870, AT1G30000, AT2G39800, AT2G11890, AT4G24400, AT3G16640, AT4G09510, AT5G16780, AT4G30340, AT1G51590, AT2G43790, AT4G15900, AT3G28860, AT1G11760
		GO:0000902~cell morphogenesis	9	AT1G13180, AT4G39920, AT3G11590, AT3G27000, AT3G20780, AT1G50660, AT4G34490, AT1G71790, AT5G41650
Cell cycle	1	GO:0007346~regulation of mitotic cell cycle	6	AT1G20930, AT5G63960, AT5G06830, AT3G16640, AT4G24940, AT5G50680
Circadian cycle/rythm	1	GO:0048511~rhythmic process	8	AT2G21150, AT1G17455, AT5G24470, AT5G05660, AT2G29950, AT4G21960, AT1G68850, AT2G40080
Cell wall related	0
Auxin, Cytokinin and Brassinosteroid-related processes	1	GO:0009735~response to cytokinin	41	AT1G64520, AT4G01310, AT3G08940, AT2G36460, AT1G18540, AT3G26040, AT2G25180, AT5G01600, AT3G07480, AT4G16780, AT1G67710, AT1G05850, AT3G27890, AT1G16350, AT5G40950, AT3G16770, AT2G26980, AT4G16420, AT1G52230, AT3G55440, AT1G61520, AT3G22640, AT1G79040, AT3G16640, AT4G11150, AT5G49720, AT3G15360, AT5G45930, AT5G04430, AT5G10360, AT4G09650, AT3G47520, AT5G58070, AT1G51980, AT4G33680, AT1G04410, AT5…
Ethylene, Jasmonates and Salicylic acid-related processes	0
ABA-related processes	0
Giberellin-related processes	0
Response to Karrikin	0
Signaling	4	GO:0009749~response to glucose	9	AT1G10840, AT1G72320, AT2G26300, AT3G26090, AT1G56570, AT4G24400, AT5G57090, AT4G15900, AT5G64750
		GO:0010182~sugar mediated signaling pathway	12	AT5G64930, AT1G66340, AT3G51770, AT1G78580, AT1G73660, AT3G26090, AT5G67030, AT4G29130, AT5G03280, AT4G15900, AT2G13600, AT2G20890
		GO:0007264~small GTPase mediated signal transduction	24	AT4G16340, AT1G43890, AT3G59920, AT5G05670, AT2G24765, AT5G37680, AT5G03530, AT5G09550, AT1G02130, AT2G18390, AT5G10260, AT5G65270, AT3G22950, AT2G44100, AT1G75840, AT3G53610, AT3G18820, AT1G02440, AT3G16100, AT2G43130, AT4G17170, AT3G07410, AT3G03120, AT2G44610
		GO:0010043~response to zinc ion	14	AT2G29410, AT4G25380, AT3G55440, AT2G46800, AT2G32520, AT2G23150, AT3G07720, AT2G04620, AT5G01600, AT1G04410, AT5G38380, AT4G31300, AT2G30860, AT1G65930
Light-related processes	2	GO:0010218~response to far red light	12	AT4G10340, AT4G32280, AT1G67090, AT2G05100, AT5G24470, AT4G16780, AT5G38430, AT3G08940, AT1G76570, AT3G28860, AT1G25540, AT1G14920
		GO:0010114~response to red light	14	AT2G21150, AT3G61600, AT5G24470, AT1G69530, AT3G08940, AT1G25540, AT4G10340, AT4G32280, AT1G67090, AT2G05100, AT5G67030, AT5G38430, AT2G29090, AT2G40080
Seed/germination	1	GO:0009793~embryo development ending in seed dormancy	94	AT4G21710, AT2G34480, AT1G02680, AT3G20630, AT3G61630, AT3G63190, AT3G55620, AT2G26830, AT3G23440, AT4G10760, AT1G78580, AT1G79860, AT2G34630, AT1G53330, AT5G26742, AT5G27720, AT4G20140, AT2G18390, AT4G26500, AT5G10170, AT1G10510, AT1G32500, AT4G21130, AT1G67730, AT4G02380, AT2G43410, AT5G60540, AT5G13710, AT2G31340, AT5G40480, AT5G61760, AT5G05950, AT5G42190, AT5G16715, AT4G24270, AT5G55940, AT4…
Stress (biotic)	2	GO:0009862~systemic acquired resistance, salicylic acid mediated signaling pathway	6	AT2G13810, AT3G56400, AT4G33680, AT1G64280, AT5G06950, AT1G22070
		GO:0042742~defense response to bacterium	53	AT5G24530, AT3G63190, AT4G14465, AT1G19250, AT4G03280, AT1G66340, AT5G49520, AT5G09650, AT3G17210, AT5G22250, AT5G01230, AT2G30860, AT1G79210, AT3G57330, AT2G37630, AT3G56400, AT5G51700, AT2G23150, AT5G14740, AT4G18360, AT4G09650, AT3G12810, AT1G02860, AT2G43790, AT4G15900, AT5G59890, AT1G65930, AT2G25110, AT5G44070, AT2G13810, AT5G63840, AT5G03280, AT1G08830, AT1G33520, AT5G11630, AT5G63970, AT2…
Stress (abiotic)	6	GO:0052544~defense response by callose deposition in cell wall	6	AT1G66340, AT4G23100, AT5G44070, AT5G46330, AT5G03280, AT1G24100
		GO:0009408~response to heat	38	AT5G22060, AT3G08720, AT1G64520, AT2G03440, AT5G03280, AT1G64280, AT5G12380, AT2G29500, AT3G09350, AT4G04950, AT2G22360, AT1G66340, AT3G10140, AT3G53990, AT5G55160, AT3G47860, AT1G05850, AT5G53170, AT1G54050, AT3G06010, AT5G12020, AT2G25140, AT1G68090, AT3G17830, AT5G65020, AT3G23990, AT1G79440, AT4G23100, AT4G21870, AT4G21320, AT5G58070, AT5G67030, AT5G41340, AT2G43130, AT1G21760, AT1G53540, AT1…
		GO:0009651~response to salt stress	90	AT1G74920, AT4G34110, AT4G30960, AT1G47510, AT3G08720, AT5G23540, AT4G13850, AT5G62530, AT3G12360, AT5G58940, AT4G36020, AT3G47950, AT3G09350, AT1G66340, AT3G02360, AT5G09650, AT2G31610, AT1G77120, AT2G47510, AT5G67480, AT4G31300, AT2G16720, AT2G04240, AT2G47580, AT1G73660, AT2G37630, AT1G10940, AT3G55730, AT4G09320, AT5G22360, AT3G61140, AT1G30580, AT4G19810, AT3G07370, AT2G43790, AT1G35720, AT1…
		GO:0046686~response to cadmium ion	66	AT1G75950, AT1G59900, AT3G14930, AT1G08110, AT2G24200, AT3G06050, AT5G09650, AT5G13420, AT1G77120, AT3G22110, AT5G59880, AT2G30860, AT1G74910, AT2G01140, AT5G17330, AT5G08300, AT2G37630, AT1G68560, AT3G12810, AT4G09320, AT5G08680, AT1G30580, AT1G35720, AT1G65930, AT2G43750, AT3G13860, AT5G57410, AT5G44070, AT2G33800, AT2G20420, AT2G36460, AT5G63840, AT2G35840, AT1G02130, AT1G53680, AT5G19780, AT5…
		GO:0009409~response to cold	59	AT3G47470, AT2G27710, AT3G08720, AT4G16845, AT4G13850, AT5G58940, AT4G36020, AT5G65940, AT2G40880, AT1G01120, AT4G35090, AT5G01600, AT3G53990, AT1G77120, AT5G53470, AT4G02380, AT3G23000, AT4G09650, AT1G67090, AT3G47520, AT5G58070, AT2G26640, AT3G49910, AT3G12490, AT5G42900, AT2G43790, AT1G21760, AT5G54470, AT5G16910, AT1G35720, AT1G50460, AT2G33800, AT2G03440, AT1G56600, AT5G12380, AT2G37230, AT1…
		GO:0010119~regulation of stomatal movement	14	AT5G55630, AT1G69530, AT2G17290, AT4G33950, AT5G03280, AT3G11820, AT1G62400, AT2G46370, AT1G66340, AT4G23650, AT2G26300, AT3G11410, AT1G64060, AT2G19690
Oxydative stress	1	GO:0072593~reactive oxygen species metabolic process	8	AT4G04950, AT5G62520, AT1G79440, AT1G66330, AT2G26300, AT1G64060, AT5G62530, AT2G30950
Aging	0
Cell death	1	GO:0043069~negative regulation of programmed cell death	6	AT2G34770, AT3G57330, AT1G32210, AT1G64060, AT3G11820, AT2G41560
Ion transport	1	GO:0010359~regulation of anion channel activity	4	AT4G23650, AT2G17290, AT5G46330, AT4G33950
Methylation	1	GO:0032259~methylation	42	AT5G54160, AT5G51130, AT5G42760, AT5G65860, AT1G64600, AT5G40530, AT3G17365, AT1G20330, AT4G00740, AT5G44170, AT4G26220, AT5G66180, AT5G64030, AT3G61530, AT1G26850, AT3G27230, AT1G51310, AT1G22800, AT3G63410, AT5G27400, AT3G05100, AT2G26810, AT5G13710, AT4G14000, AT1G31600, AT4G19120, AT1G04430, AT5G57280, AT1G09610, AT1G16445, AT3G18000, AT5G44590, AT3G53140, AT1G08060, AT4G18030, AT3G26410, AT2…
Other processes	0
DOWN-regulated processes
Functional Category
DNA metabolism	1	ath00240:Pyrimidine metabolism	15	AT1G72880, AT1G55810, AT5G14580, AT5G57980, AT4G34570, AT3G23580, AT4G02120, AT1G09815, AT5G12200, AT2G15430, AT2G02970, AT5G45140, AT1G60620, AT4G25180, AT2G16370
Transcription	2	GO:0006397~mRNA processing	23	AT3G04680, AT5G38290, AT1G47490, AT5G25060, AT1G27900, AT3G02950, AT3G25430, AT5G14580, AT1G17760, AT1G09770, AT4G36690, AT1G75660, AT5G24360, AT5G64960, AT1G03910, AT3G53460, AT2G29060, AT1G04510, AT1G11650, AT3G23070, AT2G20020, AT2G45810, AT1G60200
		GO:0043433~negative regulation of sequence-specific DNA binding transcription factor activity	3	AT1G28280, AT1G01060, AT5G08330
Translation	0
Post-translation modifications	1	GO:0016485~protein processing	6	AT3G59950, AT1G49630, AT1G77860, AT2G29050, AT5G15450, AT1G08700
Protein transport	2	GO:0006886~intracellular protein transport	20	AT5G63640, AT2G19240, AT5G52580, AT1G60070, AT5G01760, AT1G26670, AT4G27100, AT3G24350, AT3G16270, AT3G51310, AT5G51430, AT1G12470, AT3G56190, AT5G20010, AT3G05710, AT1G79590, AT3G10780, AT2G20760, AT5G11490, AT5G22780
		GO:0009306~protein secretion	6	AT2G01470, AT1G02010, AT3G05710, AT4G24190, AT3G09900, AT1G09330
Transport (vesicle mediated, Golgi)	4	GO:0055085~transmembrane transport	19	AT1G63010, AT1G78180, AT1G65730, AT5G42420, AT2G16970, AT1G50400, AT4G01100, AT5G58270, AT1G67300, AT1G70610, AT1G30400, AT5G10490, AT5G13490, AT1G74240, AT3G55640, AT1G54115, AT3G43790, AT2G02860, AT3G19490
		GO:0007030~Golgi organization	5	AT5G51430, AT3G05710, AT1G18190, AT1G05360, AT1G09330
		GO:0016192~vesicle-mediated transport	17	AT4G14600, AT1G60070, AT2G33120, AT1G26670, AT3G24350, AT3G28430, AT3G60190, AT3G11397, AT2G28390, AT3G63460, AT1G79590, AT3G10780, AT1G05360, AT1G29060, AT5G11490, AT5G04920, AT1G09330
		GO:0006891~intra-Golgi vesicle-mediated transport	7	AT5G63640, AT4G39890, AT3G18480, AT4G04910, AT5G54440, AT5G01760, AT1G26670
Primary/intermediary metabolism	10	ath00330:Arginine and proline metabolism	9	AT1G70310, AT3G28480, AT5G53120, AT3G59050, AT3G55610, AT4G34240, AT5G18930, AT5G11520, AT4G33910
		ath00220:Arginine biosynthesis	7	AT3G57560, AT2G22910, AT5G35630, AT4G37670, AT2G19940, AT5G11520, AT1G72330
		ath00620:Pyruvate metabolism	12	AT3G52990, AT3G14940, AT4G37870, AT4G34240, AT1G32440, AT1G06130, AT1G67280, AT3G55650, AT1G79750, AT2G13560, AT2G43430, AT5G16390
		ath00561:Glycerolipid metabolism	10	AT3G18850, AT5G63770, AT3G56310, AT5G08380, AT4G34240, AT2G19450, AT5G60620, AT1G32200, AT3G57650, AT3G51520
		GO:0016310~phosphorylation	21	AT4G04402, AT1G55810, AT5G63770, AT1G29350, AT3G55610, AT1G10760, AT5G37850, AT3G23640, AT3G57560, AT5G11010, AT1G32060, AT4G01370, AT1G49170, AT4G02260, AT3G03930, AT3G02020, AT4G39540, AT1G61640, AT5G53900, AT5G19280, AT2G36960
		GO:0005985~sucrose metabolic process	5	AT3G43190, AT4G10120, AT3G54050, AT2G02860, AT1G73370
		GO:0009311~oligosaccharide metabolic process	4	AT3G56310, AT1G67490, AT5G08380, AT3G26380
		GO:0006526~arginine biosynthetic process	4	AT3G57560, AT2G22910, AT4G37670, AT2G19940
		GO:0016139~glycoside catabolic process	3	AT3G56310, AT5G08380, AT3G26380
		GO:0046477~glycosylceramide catabolic process	3	AT3G56310, AT5G08380, AT3G26380
Secondary metabolism	0
Proteolysis	0
Protein catabolism via proteosome	1	GO:0016567~protein ubiquitination	35	AT1G53025, AT1G76260, AT1G55760, AT1G67340, AT2G17030, AT2G28840, AT1G31350, AT1G59560, AT2G25490, AT4G39550, AT2G46260, AT3G19910, AT5G57740, AT1G10560, AT1G72310, AT5G13530, AT2G13690, AT2G32950, AT2G16920, AT1G25280, AT1G12820, AT3G18930, AT1G63170, AT5G21010, AT2G45950, AT3G43700, AT3G25650, AT5G62560, AT1G04510, AT2G03160, AT1G57800, AT1G06110, AT1G63090, AT2G39100, AT1G55860
Photosynthesis/photorrespiration and Chloroplast	1	GO:0009644~response to high light intensity	8	AT2G26150, AT2G35720, AT4G08920, AT1G52560, AT5G12030, AT2G47180, AT1G74310, AT2G22240
Mitochondria	0
Development, cell growth	1	GO:0009908~flower development	19	AT3G04680, AT3G11440, AT4G37750, AT1G53160, AT1G30970, AT5G64960, AT5G45600, AT5G15840, AT4G12750, AT5G60410, AT5G48385, AT5G03840, AT1G17980, AT2G19520, AT5G51230, AT1G79730, AT1G65480, AT3G54610, AT2G23380
Cell cycle	0
Circadian cycle/rythm	2	GO:0042752~regulation of circadian rhythm	6	AT5G52660, AT4G02570, AT4G08920, AT1G01060, AT5G08330, AT1G04400
		ath04712:Circadian rhythm - plant	9	AT2G32950, AT4G08920, AT1G01060, AT1G65480, AT5G13930, AT5G08330, AT1G09570, AT1G04400, AT5G15840
Cell wall related	0
Auxin, Cytokinin and Brassinosteroid-related processes	0
Ethylene, Jasmonates and Salicylic acid-related processes	1	GO:0009723~response to ethylene	14	AT3G11440, AT5G52660, AT1G18330, AT1G15520, AT3G24500, AT3G04720, AT2G01570, AT3G49850, AT3G16350, AT1G01060, AT1G17520, AT2G25490, AT5G54190, AT5G08560
ABA-related processes	1	GO:0009737~response to abscisic acid	32	AT5G52660, AT3G24500, AT2G47180, AT2G19450, AT3G51810, AT1G20630, AT2G23460, AT1G32640, AT2G21230, AT1G22300, AT5G46350, AT5G13530, AT2G01570, AT3G55610, AT5G60980, AT2G21490, AT3G50980, AT1G20440, AT1G61340, AT1G26120, AT1G01060, AT1G69700, AT1G09700, AT1G58220, AT4G01370, AT3G19580, AT4G34240, AT3G56850, AT5G08560, AT5G20650, AT1G22640, AT2G22570
Giberellin-related processes	0
Response to Karrikin	0
Signaling	0
Light-related processes	0
Seed/germination	1	GO:0009793~embryo development ending in seed dormancy	38	AT5G13200, AT5G22370, AT4G02570, AT1G01550, AT2G16970, AT2G41945, AT4G02990, AT2G19450, AT2G03150, AT1G52690, AT1G02780, AT3G51810, AT5G51430, AT2G22240, AT4G26300, AT1G55040, AT4G21190, AT3G55610, AT3G10220, AT1G03910, AT5G55300, AT2G28000, AT2G35340, AT4G29660, AT3G12080, AT5G22640, AT4G34200, AT3G19580, AT1G48850, AT2G14680, AT2G34880, AT3G48930, AT1G61030, AT5G16750, AT5G62440, AT4G05410, AT2…
Stress (biotic)	1	GO:0045824~negative regulation of innate immune response	3	AT1G17980, AT1G49040, AT3G04570
Stress (abiotic)	4	GO:0046686~response to cadmium ion	37	AT1G60420, AT5G52660, AT1G20620, AT4G37870, AT3G29380, AT4G25200, AT3G49850, AT3G16350, AT5G58270, AT3G27300, AT4G33010, AT1G17520, AT1G13930, AT3G52990, AT3G60190, AT5G10450, AT1G20630, AT1G07810, AT3G25800, AT1G18330, AT5G38830, AT5G17310, AT5G62790, AT3G13235, AT4G13430, AT1G01060, AT2G21330, AT2G19940, AT4G14800, AT1G04510, AT5G35630, AT5G20010, AT2G30870, AT4G24190, AT1G78380, AT4G08500, AT1…
		GO:0009651~response to salt stress	40	AT1G11910, AT5G52660, AT1G57870, AT2G47180, AT1G53165, AT2G19450, AT3G49850, AT3G16350, AT2G13560, AT1G17520, AT1G13930, AT5G40550, AT4G34180, AT2G38470, AT3G19490, AT2G43430, AT3G17980, AT2G26430, AT3G08730, AT5G10220, AT1G18330, AT3G04720, AT2G01570, AT5G17310, AT1G61340, AT1G73230, AT1G01060, AT4G12720, AT4G39090, AT5G28510, AT4G01370, AT5G35630, AT5G04590, AT5G19690, AT5G20010, AT4G24190, AT1…
		GO:0009409~response to cold	27	AT1G20620, AT5G63770, AT3G54050, AT2G26250, AT2G47180, AT4G35790, AT2G19450, AT1G55920, AT3G07740, AT3G53460, AT1G32060, AT2G38470, AT5G53000, AT4G21150, AT3G08730, AT5G10220, AT3G03050, AT1G20440, AT1G01060, AT2G27720, AT4G01370, AT5G04590, AT4G25470, AT1G67280, AT4G24190, AT5G54770, AT4G08500
		GO:0006972~hyperosmotic response	4	AT4G01370, AT5G12030, AT1G57870, AT1G53165
Oxydative stress	1	GO:0042542~response to hydrogen peroxide	8	AT2G26150, AT1G52560, AT2G43350, AT5G12030, AT2G47180, AT1G74310, AT1G20630, AT2G22240
Aging	0
Cell death	0
Ion transport	0
Methylation	0
Other processes	0

[truncated: 4 more sheets: 50%PR vs 50%NR, TR-PR vs TR-NR, G-PR vs G-NR, overall UP-DOWN-regulated in NR]
